# Supplementary material for: Effects of Hyperoxia and Hyperoxic Oscillations on the Proteome of Murine Lung Microvascular Endothelium
Source: Antioxidants (Basel). 2022 Nov 28;11(12):2349. doi: 10.3390/antiox11122349 (PMC9774699; doi:10.3390/antiox11122349)
Supplement: Supplementary file 1 [file antioxidants-11-02349-s001.zip]

Archive with 2 entries (2 files):
- Supplementary Data S1.pdf
- Supplementary Data S2.xlsx
