# Supplementary material for: Effects of Hyperoxia and Hyperoxic Oscillations on the Proteome of Murine Lung Microvascular Endothelium
Source: Antioxidants (Basel). 2022 Nov 28;11(12):2349. doi: 10.3390/antiox11122349 (PMC9774699; doi:10.3390/antiox11122349)
Supplement: Supplementary file 1 [file antioxidants-11-02349-s001.zip › Supplementary Data S2.xlsx]

## Sheet: 24h 95% O2 upregulated
# background genes	# genes	category	chart color	description	FDR value	genes	network.SUID	nodes.SUID	p-value	PMID	term name	transferred FDR value	year
556	286	Reactome Pathways		Metabolism of RNA	1.27e-157	Akt1|Sf3a1|Prpf6|Snrpd1|Gtf2f1|Ranbp2|Ddx23|Rps11|Nob1|Emg1|Utp20|Rps5|Polr2e|U2af2|Hspb1|Pan2|Psmb4|Psmd2|Lsm2|Hnrnpa0|Ddx49|Snrpb2|Zmat5|Nxf1|Sugp1|U2af1|Psmb1|Hspa8|Psmd3|Psmd11|Psmb6|Prpf8|Psme3|Ubb|Gle1|Polr2i|Snrpf|Ccar1|Pno1|Snrpd3|Ppp2ca|Ftsj3|Psmc5|Ddx5|Psmd12|Nup85|Eftud2|Gemin2|Polr2h|Psma6|Psmc1|Nup153|Smn1|Psmd6|Psmc6|Psmb5|Pabpn1|Dcaf13|Phf5a|Bop1|Ncbp2|Eif4a2|Bysl|Polr2d|Wdr46|Psmb…	124	1531|1989|513|1631|2349|709|1723|2545|1467|1999|2811|3611|1731|2955|3097|3429|3355|2967|3177|2813|2209|2241|1295|1387|427|2521|285|393|2101|1087|1001|1037|1313|3765|1849|1937|2979|3259|181|387|3701|2369|2363|3457|3453|3369|1289|1411|2047|2093|3273|2717|569|1503|2411|3841|3847|925|1541|2499|531|1537|609|831|895|1101|1643|3465|1535|1925|1691|1795|2893|2937|2105|779|1749|2155|1103|173|1183|2833|3777…	7.86e-161		MMU-8953854	1.58896e+16	0
221	170	Reactome Pathways		Mitotic Anaphase	3.06e-110	Kpnb1|Ranbp2|Psmb4|Cdc20|Psmd2|Ppp2cb|Anapc1|Psmb1|Pds5b|Psmd3|Psmd11|Psmb6|Ndel1|Psme3|Ubb|Ube2d1|Cdk1|Ppp2ca|Pttg1|Ska2|Psmc5|Psmd12|Nup85|Pafah1b1|Aurkb|Psma6|Psmc1|Cenpp|Cenpk|Psmd6|Ube2e1|Psmc6|Psmb5|Rad21|Nde1|Sgol1|Ndc80|Psmb8|Seh1l|Incenp|Cdca5|Smc3|Psmd13|Sgol2|Psmd1|Ahctf1|Psmb7|Psmd5|Psmd14|Anapc2|Nup35|Kif18a|Casc5|Bub1|Mapre1|Chmp4c|Psma7|Psmb2|Nudc|Psmc2|Apitd1|Anapc4|Pds5a|Cenpc1|K…	124	3403|709|3355|1955|2967|2123|951|285|3741|2101|1087|1001|921|1313|3765|1521|2553|3701|2975|153|2363|3453|3369|3425|615|2093|3273|2745|1413|1503|2507|2411|3841|1089|3323|473|1431|1101|3465|639|1435|3123|1795|3719|1749|829|2155|1103|173|2037|1183|3563|1533|2679|3609|3095|3263|1855|2039|2749|3589|617|1303|1409|3083|3249|1987|1345|1843|2441|3311|2885|689|1393|2415|3491|3803|2987|707|975|1173|2685|379…	3.78e-113		MMU-68882	1.11514e+16	0
13330	1067	GO Biological Process		Cellular process	5.08e-105	Pih1d2|Gmpr|Cdh1|Rtca|Haao|Rab5b|Col6a1|Col6a2|Ftcd|Itgb7|Rrp15|Cct3|Kpnb1|Npepps|Col1a1|Itga3|Jup|Ddx18|Akt1|Pwp1|Trmt1|Sf3a1|Ppard|Gmpr2|Prpf6|Snrpd1|Gtf2f1|Cse1l|Cdkn1b|Ppp5c|Ranbp2|Dvl3|Rps11|Shkbp1|Rad23a|Nob1|Kpna1|Ppan|Eno2|Emg1|Utp20|Ddx56|Rps5|Polr2e|Mapk14|U2af2|Pias4|Hspb1|Cd44|Prdx2|Mthfd2|Pan2|Psmb4|Ncoa2|Cdc20|Cdt1|Qars|Gmnn|Acat2|Sod2|Ctnnb1|Psmd2|Lsm2|Akr1b7|Bcl2l1|Hnrnpa0|Rbm28|D…	124	3555|637|499|545|3257|221|807|935|931|1599|1565|2445|3403|3489|3321|3317|643|1351|1531|2147|3159|1989|3381|3695|513|1631|2349|3427|2675|2931|709|723|2545|537|1315|1467|2089|835|1991|1999|2811|3393|3611|1731|3495|2955|3115|3097|1893|1215|2467|3429|3355|323|1955|3651|805|995|1267|1253|2177|2967|3177|1171|1757|2813|2789|2209|2117|2241|3071|1973|3771|1295|2303|2123|1387|195|2149|3147|427|1579|951|252…	3.94e-109		GO:0009987	1.06294e+16	0
184	155	Reactome Pathways		Separation of Sister Chromatids	2.77e-104	Ranbp2|Psmb4|Cdc20|Psmd2|Ppp2cb|Anapc1|Psmb1|Pds5b|Psmd3|Psmd11|Psmb6|Ndel1|Psme3|Ubb|Ube2d1|Ppp2ca|Pttg1|Ska2|Psmc5|Psmd12|Nup85|Pafah1b1|Aurkb|Psma6|Psmc1|Cenpp|Cenpk|Psmd6|Ube2e1|Psmc6|Psmb5|Rad21|Nde1|Sgol1|Ndc80|Psmb8|Seh1l|Incenp|Cdca5|Smc3|Psmd13|Sgol2|Psmd1|Ahctf1|Psmb7|Psmd5|Psmd14|Anapc2|Kif18a|Casc5|Bub1|Mapre1|Psma7|Psmb2|Nudc|Psmc2|Apitd1|Anapc4|Pds5a|Cenpc1|Kntc1|Mad1l1|Sec13|Psmc4|…	124	709|3355|1955|2967|2123|951|285|3741|2101|1087|1001|921|1313|3765|1521|3701|2975|153|2363|3453|3369|3425|615|2093|3273|2745|1413|1503|2507|2411|3841|1089|3323|473|1431|1101|3465|639|1435|3123|1795|3719|1749|829|2155|1103|173|2037|3563|1533|2679|3609|3263|1855|2039|2749|3589|617|1303|1409|3083|1987|1345|1843|2441|3311|2885|689|1393|2415|3803|2987|975|1173|2685|3799|3265|3565|359|2947|2475|2173|124…	6.84e-107		MMU-2467813	1.05558e+16	0
6824	749	GO Biological Process		Organic substance metabolic process	4.04e-103	Pih1d2|Gmpr|Cdh1|Rtca|Haao|Ftcd|Rrp15|Npepps|Ddx18|Akt1|Pwp1|Capns1|Trmt1|Sf3a1|Ppard|Gmpr2|Prpf6|Snrpd1|Gtf2f1|Ppp5c|Ranbp2|Rps11|Rad23a|Nob1|Eno2|Emg1|Utp20|Ddx56|Rps5|Polr2e|Mapk14|U2af2|Pias4|Cd44|Mthfd2|Pan2|Psmb4|Cdc20|Cdt1|Qars|Gmnn|Acat2|Sod2|Ctnnb1|Psmd2|Lsm2|Akr1b7|Hnrnpa0|Rbm28|Ddx49|Snrpb2|Ubqln4|Zmat5|Ppp2cb|Nxf1|Nedd8|Acaa1b|Cars|Sugp1|Cad|Anapc1|U2af1|Psmb1|Endog|Hspa8|Qdpr|Adss|Ub…	124	3555|637|499|545|3257|931|1565|3489|1351|1531|2147|2253|3159|1989|3381|3695|513|1631|2349|2931|709|2545|1315|1467|1991|1999|2811|3393|3611|1731|3495|2955|3115|1893|2467|3429|3355|1955|3651|805|995|1267|1253|2177|2967|3177|1171|2813|2789|2209|2241|1973|1295|2123|1387|195|2149|3147|427|1579|951|2521|285|1809|393|1573|3679|2719|3741|2101|1087|1711|849|1327|1433|1001|1037|3731|921|1813|2315|377|3765|…	6.26e-107		GO:0071704	1.04394e+16	0
5878	689	GO Biological Process		Nitrogen compound metabolic process	1.65e-102	Pih1d2|Gmpr|Cdh1|Rtca|Haao|Ftcd|Rrp15|Npepps|Ddx18|Akt1|Pwp1|Capns1|Trmt1|Sf3a1|Ppard|Gmpr2|Prpf6|Snrpd1|Gtf2f1|Ppp5c|Ranbp2|Rps11|Rad23a|Nob1|Eno2|Emg1|Utp20|Ddx56|Rps5|Polr2e|Mapk14|U2af2|Pias4|Cd44|Mthfd2|Pan2|Psmb4|Cdc20|Qars|Sod2|Ctnnb1|Psmd2|Lsm2|Hnrnpa0|Rbm28|Ddx49|Snrpb2|Ubqln4|Zmat5|Ppp2cb|Nedd8|Cars|Sugp1|Cad|Anapc1|U2af1|Psmb1|Endog|Hspa8|Qdpr|Adss|Ube2a|Pds5b|Psmd3|Psmd11|Top2b|Ddx27|…	124	3555|637|499|545|3257|931|1565|3489|1351|1531|2147|2253|3159|1989|3381|3695|513|1631|2349|2931|709|2545|1315|1467|1991|1999|2811|3393|3611|1731|3495|2955|3115|1893|2467|3429|3355|1955|805|1253|2177|2967|3177|2813|2789|2209|2241|1973|1295|2123|195|3147|427|1579|951|2521|285|1809|393|1573|3679|2719|3741|2101|1087|1711|1327|1001|1037|3731|921|1813|2315|377|3765|1937|2697|1521|2553|2979|3233|387|2907…	3.84e-106		GO:0006807	1.03783e+16	0
364	190	Reactome Pathways		M Phase	3.88e-102	Kpnb1|Ranbp2|Psmb4|Cdc20|Psmd2|Ppp2cb|Anapc1|Psmb1|Pds5b|Psmd3|Psmd11|Psmb6|Ndel1|Psme3|Ubb|Ube2d1|Cdk1|Ppp2ca|Pttg1|Ska2|Psmc5|Psmd12|Nup85|Pafah1b1|Aurkb|Psma6|Psmc1|Nup153|Cenpp|Cenpk|Psmd6|Ube2e1|Psmc6|Psmb5|Rad21|Nde1|Sgol1|Ndc80|Psmb8|Csnk2b|Seh1l|Incenp|Cdca5|Smc3|Dctn2|Psmd13|Sgol2|Psmd1|Ahctf1|Psmb7|Psmd5|Psmd14|Anapc2|Nup35|Kif18a|Casc5|Bub1|Mapre1|Rae1|Chmp4c|Psma7|Psmb2|Nudc|Psmc2|Api…	124	3403|709|3355|1955|2967|2123|951|285|3741|2101|1087|1001|921|1313|3765|1521|2553|3701|2975|153|2363|3453|3369|3425|615|2093|3273|2717|2745|1413|1503|2507|2411|3841|1089|3323|473|1431|1101|1725|3465|639|1435|3123|967|1795|3719|1749|829|2155|1103|173|2037|1183|3563|1533|2679|3609|2993|3095|3263|1855|2039|2749|3589|617|1303|1409|3083|3249|1987|2383|1345|1843|2441|3311|2885|689|1393|2415|3491|3803|29…	1.2e-105		MMU-68886	1034111682744058	0
490	211	Reactome Pathways		Cell Cycle, Mitotic	9.93e-102	Kpnb1|Akt1|Cdkn1b|Ranbp2|Psmb4|Cdc20|Cdt1|Gmnn|Psmd2|Ppp2cb|Anapc1|Psmb1|Pds5b|Psmd3|Psmd11|Psmb6|Ndel1|Psme3|Ubb|Ube2d1|Cdk1|Ppp2ca|Pttg1|Ska2|Psmc5|Psmd12|Nup85|Pafah1b1|Aurkb|Psma6|Psmc1|Nup153|Cenpp|Cenpk|Psmd6|Ube2e1|Psmc6|Psmb5|Rad21|Rbx1|Nde1|Cdkn1a|Sgol1|Hsp90ab1|Ndc80|Psmb8|Csnk2b|Seh1l|Incenp|Cdca5|Smc3|Cdk2|Dctn2|Psmd13|Sgol2|Psmd1|Ahctf1|Psmb7|Psmd5|Psmd14|Anapc2|Nup35|Kif18a|Casc5|Bu…	124	3403|1531|2675|709|3355|1955|3651|995|2967|2123|951|285|3741|2101|1087|1001|921|1313|3765|1521|2553|3701|2975|153|2363|3453|3369|3425|615|2093|3273|2717|2745|1413|1503|2507|2411|3841|1089|1639|3323|155|473|447|1431|1101|1725|3465|639|1435|3123|655|967|1795|3719|1749|829|2155|1103|173|2037|1183|3563|1533|2679|3609|3525|2993|3095|3263|287|2043|1855|2039|2749|3589|617|1303|1409|3083|3249|1987|2085|2…	3.68e-104		MMU-69278	1.03003e+16	0
574	222	Reactome Pathways		Cell Cycle	4.82e-100	Kpnb1|Akt1|Cdkn1b|Ranbp2|Pias4|Psmb4|Cdc20|Cdt1|Gmnn|Psmd2|Ppp2cb|Anapc1|Psmb1|Pds5b|Psmd3|Psmd11|Psmb6|Ndel1|Psme3|Ubb|Ube2d1|Cdk1|Ppp2ca|Pttg1|Ska2|Psmc5|Psmd12|Nup85|Pafah1b1|Aurkb|Psma6|Psmc1|Nup153|Cenpp|Cenpk|Psmd6|Ube2e1|Psmc6|Psmb5|Rad21|Rbx1|Nde1|Cdkn1a|Sgol1|Hsp90ab1|Ndc80|Psmb8|Csnk2b|Seh1l|Incenp|Cdca5|Smc3|Cdk2|Dctn2|Psmd13|Sgol2|Psmd1|Ahctf1|Psmb7|Ppp6c|Psmd5|Psmd14|Anapc2|Nup35|Kif…	124	3403|1531|2675|709|3115|3355|1955|3651|995|2967|2123|951|285|3741|2101|1087|1001|921|1313|3765|1521|2553|3701|2975|153|2363|3453|3369|3425|615|2093|3273|2717|2745|1413|1503|2507|2411|3841|1089|1639|3323|155|473|447|1431|1101|1725|3465|639|1435|3123|655|967|1795|3719|1749|829|2155|2185|1103|173|2037|1183|3563|3655|1533|2679|3609|3525|2993|3095|3263|287|1825|2043|1855|2039|2749|3589|617|1303|1409|3…	2.08e-102		MMU-1640170	1.01317e+16	0
7331	765	GO Biological Process		Metabolic process	6.76e-96	Pih1d2|Gmpr|Cdh1|Rtca|Haao|Ftcd|Rrp15|Npepps|Col1a1|Ddx18|Akt1|Pwp1|Capns1|Trmt1|Sf3a1|Ppard|Gmpr2|Prpf6|Snrpd1|Gtf2f1|Ppp5c|Ranbp2|Rps11|Rad23a|Nob1|Eno2|Emg1|Utp20|Ddx56|Rps5|Polr2e|Mapk14|U2af2|Pias4|Cd44|Prdx2|Mthfd2|Pan2|Psmb4|Cdc20|Cdt1|Qars|Gmnn|Acat2|Sod2|Ctnnb1|Psmd2|Lsm2|Akr1b7|Hnrnpa0|Rbm28|Ddx49|Snrpb2|Ubqln4|Zmat5|Ppp2cb|Nxf1|Nedd8|Acaa1b|Cars|Sugp1|Cad|Anapc1|U2af1|Psmb1|Endog|Cybb|…	124	3555|637|499|545|3257|931|1565|3489|3321|1351|1531|2147|2253|3159|1989|3381|3695|513|1631|2349|2931|709|2545|1315|1467|1991|1999|2811|3393|3611|1731|3495|2955|3115|1893|1215|2467|3429|3355|1955|3651|805|995|1267|1253|2177|2967|3177|1171|2813|2789|2209|2241|1973|1295|2123|1387|195|2149|3147|427|1579|951|2521|285|1809|1805|393|1573|3679|2719|3741|2101|1087|1711|849|1327|1433|1001|1037|3731|921|1813…	2.1e-100		GO:0008152	9717005330405836	0
2805	452	GO Biological Process		Cellular nitrogen compound metabolic process	2.63e-95	Pih1d2|Gmpr|Rtca|Haao|Ftcd|Rrp15|Npepps|Ddx18|Akt1|Trmt1|Sf3a1|Ppard|Gmpr2|Prpf6|Snrpd1|Gtf2f1|Rps11|Rad23a|Nob1|Eno2|Emg1|Utp20|Ddx56|Rps5|Polr2e|U2af2|Mthfd2|Pan2|Qars|Sod2|Lsm2|Hnrnpa0|Rbm28|Ddx49|Snrpb2|Ubqln4|Zmat5|Cars|Sugp1|Cad|U2af1|Endog|Hspa8|Qdpr|Adss|Ube2a|Pds5b|Top2b|Ddx27|Prpf8|Shmt1|Rars|Dalrd3|Dvl2|Polr2i|Snrpf|Snrpd3|Gfpt2|Gnb2l1|Ube2b|Pttg1|Twistnb|Ftsj3|Ddx5|Luc7l3|Pfas|Eftud2|…	124	3555|637|545|3257|931|1565|3489|1351|1531|3159|1989|3381|3695|513|1631|2349|2545|1315|1467|1991|1999|2811|3393|3611|1731|2955|2467|3429|805|1253|3177|2813|2789|2209|2241|1973|1295|3147|427|1579|2521|1809|393|1573|3679|2719|3741|1711|1327|1037|3731|1813|2315|377|1937|2979|387|3867|3795|3029|2975|1977|2369|3457|471|533|1289|1411|2047|2167|3121|569|1469|1357|357|3847|3751|3035|925|1053|1089|177|1639…	1.02e-98		GO:0034641	9658004425151024	0
6445	710	GO Biological Process		Cellular metabolic process	5.49e-95	Pih1d2|Gmpr|Rtca|Haao|Ftcd|Rrp15|Npepps|Ddx18|Akt1|Pwp1|Trmt1|Sf3a1|Ppard|Gmpr2|Prpf6|Snrpd1|Gtf2f1|Ppp5c|Ranbp2|Rps11|Rad23a|Nob1|Eno2|Emg1|Utp20|Ddx56|Rps5|Polr2e|Mapk14|U2af2|Pias4|Cd44|Prdx2|Mthfd2|Pan2|Psmb4|Cdc20|Cdt1|Qars|Gmnn|Acat2|Sod2|Ctnnb1|Psmd2|Lsm2|Akr1b7|Hnrnpa0|Rbm28|Ddx49|Snrpb2|Ubqln4|Zmat5|Ppp2cb|Nedd8|Acaa1b|Cars|Sugp1|Cad|Anapc1|U2af1|Psmb1|Endog|Cybb|Hspa8|Qdpr|Adss|Ube2a|Pd…	124	3555|637|545|3257|931|1565|3489|1351|1531|2147|3159|1989|3381|3695|513|1631|2349|2931|709|2545|1315|1467|1991|1999|2811|3393|3611|1731|3495|2955|3115|1893|1215|2467|3429|3355|1955|3651|805|995|1267|1253|2177|2967|3177|1171|2813|2789|2209|2241|1973|1295|2123|195|2149|3147|427|1579|951|2521|285|1809|1805|393|1573|3679|2719|3741|2101|1087|1711|849|1327|1001|1037|3731|1813|2315|377|3765|1937|2697|152…	2.55e-98		GO:0044237	962604276555499	0
2347	410	GO Biological Process		Heterocycle metabolic process	4.09e-94	Pih1d2|Gmpr|Rtca|Haao|Ftcd|Rrp15|Ddx18|Trmt1|Sf3a1|Ppard|Gmpr2|Prpf6|Snrpd1|Gtf2f1|Rad23a|Nob1|Eno2|Emg1|Utp20|Ddx56|Polr2e|U2af2|Mthfd2|Pan2|Qars|Lsm2|Hnrnpa0|Rbm28|Ddx49|Snrpb2|Ubqln4|Zmat5|Cars|Sugp1|Cad|U2af1|Endog|Hspa8|Qdpr|Adss|Ube2a|Pds5b|Top2b|Ddx27|Prpf8|Shmt1|Rars|Dalrd3|Dvl2|Polr2i|Snrpf|Snrpd3|Gfpt2|Ube2b|Pttg1|Twistnb|Ftsj3|Ddx5|Luc7l3|Pfas|Eftud2|Gemin2|Polr2h|Mthfd1|Gtpbp4|Smn1|Di…	124	3555|637|545|3257|931|1565|1351|3159|1989|3381|3695|513|1631|2349|1315|1467|1991|1999|2811|3393|1731|2955|2467|3429|805|3177|2813|2789|2209|2241|1973|1295|3147|427|1579|2521|1809|393|1573|3679|2719|3741|1711|1327|1037|3731|1813|2315|377|1937|2979|387|3867|3029|2975|1977|2369|3457|471|533|1289|1411|2047|2167|3121|569|1469|1357|357|3847|3751|3035|925|1053|1089|177|1639|1541|2499|531|1277|1415|2459|…	2.22e-97		GO:0046483	9538827669199266	0
2412	415	GO Biological Process		Cellular aromatic compound metabolic process	1.04e-93	Pih1d2|Gmpr|Rtca|Haao|Ftcd|Rrp15|Ddx18|Trmt1|Sf3a1|Ppard|Gmpr2|Prpf6|Snrpd1|Gtf2f1|Rad23a|Nob1|Eno2|Emg1|Utp20|Ddx56|Polr2e|U2af2|Mthfd2|Pan2|Qars|Lsm2|Hnrnpa0|Rbm28|Ddx49|Snrpb2|Ubqln4|Zmat5|Acaa1b|Cars|Sugp1|Cad|U2af1|Endog|Hspa8|Qdpr|Adss|Ube2a|Pds5b|Top2b|Ddx27|Prpf8|Shmt1|Rars|Dalrd3|Dvl2|Polr2i|Snrpf|Snrpd3|Gfpt2|Ube2b|Pttg1|Twistnb|Ftsj3|Ddx5|Luc7l3|Pfas|Eftud2|Gemin2|Polr2h|Mthfd1|Gtpbp4|…	124	3555|637|545|3257|931|1565|1351|3159|1989|3381|3695|513|1631|2349|1315|1467|1991|1999|2811|3393|1731|2955|2467|3429|805|3177|2813|2789|2209|2241|1973|1295|2149|3147|427|1579|2521|1809|393|1573|3679|2719|3741|1711|1327|1037|3731|1813|2315|377|1937|2979|387|3867|3029|2975|1977|2369|3457|471|533|1289|1411|2047|2167|3121|569|1469|1357|357|3847|3751|3035|925|1053|1089|177|1639|1541|2499|531|1277|1415|…	6.47e-97		GO:0006725	9498296666070122	0
6369	701	GO Biological Process		Primary metabolic process	6.62e-93	Pih1d2|Gmpr|Cdh1|Rtca|Haao|Ftcd|Rrp15|Npepps|Ddx18|Akt1|Pwp1|Capns1|Trmt1|Sf3a1|Ppard|Gmpr2|Prpf6|Snrpd1|Gtf2f1|Ppp5c|Ranbp2|Rps11|Rad23a|Nob1|Eno2|Emg1|Utp20|Ddx56|Rps5|Polr2e|Mapk14|U2af2|Pias4|Pan2|Psmb4|Cdc20|Qars|Acat2|Ctnnb1|Psmd2|Lsm2|Akr1b7|Hnrnpa0|Rbm28|Ddx49|Snrpb2|Ubqln4|Zmat5|Ppp2cb|Nedd8|Acaa1b|Cars|Sugp1|Cad|Anapc1|U2af1|Psmb1|Endog|Hspa8|Qdpr|Adss|Ube2a|Pds5b|Psmd3|Psmd11|Top2b|Ddx…	124	3555|637|499|545|3257|931|1565|3489|1351|1531|2147|2253|3159|1989|3381|3695|513|1631|2349|2931|709|2545|1315|1467|1991|1999|2811|3393|3611|1731|3495|2955|3115|3429|3355|1955|805|1267|2177|2967|3177|1171|2813|2789|2209|2241|1973|1295|2123|195|2149|3147|427|1579|951|2521|285|1809|393|1573|3679|2719|3741|2101|1087|1711|1327|1433|1001|1037|3731|921|1813|2315|377|3765|1937|2697|1521|2553|2979|3233|387…	4.62e-96		GO:0044238	941791420105603	0
2205	390	GO Biological Process		Nucleobase-containing compound metabolic process	5.41e-90	Pih1d2|Gmpr|Rtca|Haao|Rrp15|Ddx18|Trmt1|Sf3a1|Ppard|Gmpr2|Prpf6|Snrpd1|Gtf2f1|Rad23a|Nob1|Eno2|Emg1|Utp20|Ddx56|Polr2e|U2af2|Pan2|Qars|Lsm2|Hnrnpa0|Rbm28|Ddx49|Snrpb2|Ubqln4|Zmat5|Cars|Sugp1|Cad|U2af1|Endog|Hspa8|Adss|Ube2a|Pds5b|Top2b|Ddx27|Prpf8|Shmt1|Rars|Dalrd3|Dvl2|Polr2i|Snrpf|Snrpd3|Gfpt2|Ube2b|Pttg1|Twistnb|Ftsj3|Ddx5|Luc7l3|Pfas|Eftud2|Gemin2|Polr2h|Mthfd1|Gtpbp4|Smn1|Dimt1|Pinx1|Pabpn1|…	124	3555|637|545|3257|1565|1351|3159|1989|3381|3695|513|1631|2349|1315|1467|1991|1999|2811|3393|1731|2955|3429|805|3177|2813|2789|2209|2241|1973|1295|3147|427|1579|2521|1809|393|3679|2719|3741|1711|1327|1037|3731|1813|2315|377|1937|2979|387|3867|3029|2975|1977|2369|3457|471|533|1289|1411|2047|2167|3121|569|1469|357|3847|3751|3035|925|1053|1089|177|1639|1541|2499|531|1277|1415|2459|469|447|609|1471|83…	4.2e-94		GO:0006139	9126680273489344	0
2614	425	GO Biological Process		Organic cyclic compound metabolic process	1.89e-89	Pih1d2|Gmpr|Rtca|Haao|Ftcd|Rrp15|Ddx18|Trmt1|Sf3a1|Ppard|Gmpr2|Prpf6|Snrpd1|Gtf2f1|Rad23a|Nob1|Eno2|Emg1|Utp20|Ddx56|Polr2e|U2af2|Mthfd2|Pan2|Qars|Lsm2|Hnrnpa0|Rbm28|Ddx49|Snrpb2|Ubqln4|Zmat5|Acaa1b|Cars|Sugp1|Cad|U2af1|Endog|Hspa8|Qdpr|Adss|Ube2a|Pds5b|Top2b|Ddx27|Cyb5r3|Prpf8|Shmt1|Rars|Dalrd3|Dvl2|Polr2i|Snrpf|Snrpd3|Gfpt2|Ube2b|Pttg1|Twistnb|Ftsj3|Ddx5|Luc7l3|Pfas|Eftud2|Gemin2|Polr2h|Mthfd1|…	124	3555|637|545|3257|931|1565|1351|3159|1989|3381|3695|513|1631|2349|1315|1467|1991|1999|2811|3393|1731|2955|2467|3429|805|3177|2813|2789|2209|2241|1973|1295|2149|3147|427|1579|2521|1809|393|1573|3679|2719|3741|1711|1327|1433|1037|3731|1813|2315|377|1937|2979|387|3867|3029|2975|1977|2369|3457|471|533|1289|1411|2047|2167|3121|569|1469|1357|357|3847|3751|3035|925|1053|1089|177|1639|1541|2499|531|1277|…	1.62e-92		GO:1901360	9072353819582676	0
265	155	Reactome Pathways		Cell Cycle Checkpoints	1.23e-87	Cdkn1b|Ranbp2|Pias4|Psmb4|Cdc20|Psmd2|Ppp2cb|Anapc1|Psmb1|Psmd3|Psmd11|Psmb6|Ndel1|Psme3|Ubb|Ube2d1|Cdk1|Ppp2ca|Ska2|Psmc5|Psmd12|Nup85|Pafah1b1|Aurkb|Psma6|Psmc1|Cenpp|Cenpk|Psmd6|Ube2e1|Psmc6|Psmb5|Nde1|Cdkn1a|Sgol1|Ndc80|Psmb8|Seh1l|Incenp|Cdk2|Psmd13|Sgol2|Psmd1|Ahctf1|Psmb7|Psmd5|Psmd14|Anapc2|Kif18a|Casc5|Bub1|Mapre1|Psma7|Psmb2|Nudc|Psmc2|Apitd1|Anapc4|Cenpc1|Kntc1|Mad1l1|Sec13|Psmc4|Psma1…	124	2675|709|3115|3355|1955|2967|2123|951|285|2101|1087|1001|921|1313|3765|1521|2553|3701|153|2363|3453|3369|3425|615|2093|3273|2745|1413|1503|2507|2411|3841|3323|155|473|1431|1101|3465|639|655|1795|3719|1749|829|2155|1103|173|2037|3563|1533|2679|3609|3263|1855|2039|2749|3589|617|1409|3083|1987|1345|1843|2441|3311|3087|2885|689|1393|2415|3803|2987|975|1173|2685|3265|3565|359|2475|2173|1247|2857|767|1…	6.1e-91		MMU-69620	889100948885606	0
234	146	Reactome Pathways		Processing of Capped Intron-Containing Pre-mRNA	3.95e-85	Sf3a1|Prpf6|Snrpd1|Gtf2f1|Ranbp2|Ddx23|Polr2e|U2af2|Lsm2|Hnrnpa0|Snrpb2|Zmat5|Nxf1|Sugp1|U2af1|Hspa8|Prpf8|Gle1|Polr2i|Snrpf|Ccar1|Snrpd3|Ddx5|Nup85|Eftud2|Polr2h|Nup153|Pabpn1|Phf5a|Ncbp2|Polr2d|Seh1l|Sf3b2|Alyref|Sf3b1|Nup35|Clp1|Cstf3|Rae1|Eif4e|Ncbp1|Magoh|Sf3a3|Polr2b|Srsf9|Nup210|Magohb|Sec13|Cstf2|Nudt21|Hnrnpul1|Snrpd2|Dhx9|Polr2j|Nupl1|Cpsf7|Hnrnpk|U2af1l4|Hnrnpa1|Polr2l|Polr2f|Sf3b6|Cdc…	124	1989|513|1631|2349|709|1723|1731|2955|3177|2813|2241|1295|1387|427|2521|393|1037|1849|1937|2979|3259|387|3457|3369|1289|2047|2717|3847|1541|531|831|3465|1535|1925|2893|1183|2833|3777|2993|3391|3143|2131|2781|1369|2031|2383|199|1345|229|1399|1841|763|2023|1653|2407|559|3039|1737|2003|2225|1323|2079|339|3783|3599|391|2173|2559|3285|421|2857|3591|3683|2699|1627|3837|293|3705|2847|2543|3247|1917|1641…	2.19e-87		MMU-72203	8640340290437354	0
1240	284	GO Biological Process		RNA metabolic process	1.94e-83	Pih1d2|Rtca|Rrp15|Ddx18|Trmt1|Sf3a1|Ppard|Prpf6|Snrpd1|Gtf2f1|Nob1|Emg1|Utp20|Ddx56|Polr2e|U2af2|Pan2|Qars|Lsm2|Hnrnpa0|Rbm28|Ddx49|Snrpb2|Zmat5|Cars|Sugp1|U2af1|Endog|Hspa8|Ddx27|Prpf8|Rars|Dalrd3|Dvl2|Polr2i|Snrpf|Snrpd3|Pttg1|Twistnb|Ftsj3|Ddx5|Luc7l3|Eftud2|Gemin2|Polr2h|Gtpbp4|Smn1|Dimt1|Pabpn1|Ngdn|Tars|Dcaf13|Myc|Phf5a|Bop1|Ncbp2|Aars2|Bysl|Polr2d|Wdr46|Etf1|Nars|Trub1|Alyref|Pa2g4|Sf3b1|W…	124	3555|545|1565|1351|3159|1989|3381|513|1631|2349|1467|1999|2811|3393|1731|2955|3429|805|3177|2813|2789|2209|2241|1295|3147|427|2521|1809|393|1327|1037|1813|2315|377|1937|2979|387|2975|1977|2369|3457|471|1289|1411|2047|3121|569|1469|3847|3751|3035|925|177|1541|2499|531|469|609|831|895|1643|3517|1041|1925|691|2893|2937|2105|779|3401|837|1555|2969|2833|3655|3777|695|197|243|1825|3631|775|3143|345|213…	1.81e-86		GO:0016070	8471219827006978	0
1743	333	GO Biological Process		Gene expression	6.51e-82	Pih1d2|Rtca|Rrp15|Ddx18|Akt1|Trmt1|Sf3a1|Ppard|Prpf6|Snrpd1|Gtf2f1|Rps11|Nob1|Emg1|Utp20|Ddx56|Rps5|Polr2e|U2af2|Pan2|Qars|Lsm2|Hnrnpa0|Rbm28|Ddx49|Snrpb2|Zmat5|Nxf1|Cars|Sugp1|U2af1|Hspa8|Ddx27|Prpf8|Rars|Dalrd3|Dvl2|Gle1|Polr2i|Snrpf|Snrpd3|Gnb2l1|Pttg1|Twistnb|Ftsj3|Ddx5|Nup85|Luc7l3|Eftud2|Gemin2|Polr2h|Gtpbp4|Smn1|Dimt1|Pabpn1|Ngdn|Tars|Dcaf13|Myc|Phf5a|Crebbp|Bop1|Ncbp2|Eif4a2|Aars2|Bysl|Po…	124	3555|545|1565|1351|1531|3159|1989|3381|513|1631|2349|2545|1467|1999|2811|3393|3611|1731|2955|3429|805|3177|2813|2789|2209|2241|1295|1387|3147|427|2521|393|1327|1037|1813|2315|377|1849|1937|2979|387|3795|2975|1977|2369|3457|3369|471|1289|1411|2047|3121|569|1469|3847|3751|3035|925|177|1541|2663|2499|531|1537|469|609|831|895|1643|3465|3517|2417|1009|1041|1925|3629|691|2017|2891|2893|2937|2105|2075|7…	6.57e-85		GO:0010467	8318641901143181	0
5313	608	GO Biological Process		Macromolecule metabolic process	2.75e-80	Pih1d2|Cdh1|Rtca|Rrp15|Npepps|Ddx18|Akt1|Pwp1|Capns1|Trmt1|Sf3a1|Ppard|Prpf6|Snrpd1|Gtf2f1|Ppp5c|Ranbp2|Rps11|Rad23a|Nob1|Emg1|Utp20|Ddx56|Rps5|Polr2e|Mapk14|U2af2|Pias4|Cd44|Pan2|Psmb4|Cdc20|Cdt1|Qars|Gmnn|Ctnnb1|Psmd2|Lsm2|Hnrnpa0|Rbm28|Ddx49|Snrpb2|Ubqln4|Zmat5|Ppp2cb|Nxf1|Nedd8|Cars|Sugp1|Cad|Anapc1|U2af1|Psmb1|Endog|Hspa8|Ube2a|Pds5b|Psmd3|Psmd11|Top2b|Rab5a|Ddx27|Psmb6|Prpf8|Ndel1|Rars|Dalr…	124	3555|499|545|1565|3489|1351|1531|2147|2253|3159|1989|3381|513|1631|2349|2931|709|2545|1315|1467|1999|2811|3393|3611|1731|3495|2955|3115|1893|3429|3355|1955|3651|805|995|2177|2967|3177|2813|2789|2209|2241|1973|1295|2123|1387|195|3147|427|1579|951|2521|285|1809|393|2719|3741|2101|1087|1711|849|1327|1001|1037|921|1813|2315|377|3765|1849|1937|2697|1521|2553|2979|3233|387|2907|3701|3867|3795|3029|2975…	2.99e-83		GO:0043170	8156066730616974	0
1777	326	GO Biological Process		Nucleic acid metabolic process	6.59e-76	Pih1d2|Rtca|Rrp15|Ddx18|Trmt1|Sf3a1|Ppard|Prpf6|Snrpd1|Gtf2f1|Rad23a|Nob1|Emg1|Utp20|Ddx56|Polr2e|U2af2|Pan2|Qars|Lsm2|Hnrnpa0|Rbm28|Ddx49|Snrpb2|Ubqln4|Zmat5|Cars|Sugp1|U2af1|Endog|Hspa8|Ube2a|Pds5b|Top2b|Ddx27|Prpf8|Rars|Dalrd3|Dvl2|Polr2i|Snrpf|Snrpd3|Ube2b|Pttg1|Twistnb|Ftsj3|Ddx5|Luc7l3|Eftud2|Gemin2|Polr2h|Gtpbp4|Smn1|Dimt1|Pinx1|Pabpn1|Ngdn|Tars|Dcaf13|Rad21|Myc|Rbx1|Phf5a|Bop1|Ncbp2|Aars2…	124	3555|545|1565|1351|3159|1989|3381|513|1631|2349|1315|1467|1999|2811|3393|1731|2955|3429|805|3177|2813|2789|2209|2241|1973|1295|3147|427|2521|1809|393|2719|3741|1711|1327|1037|1813|2315|377|1937|2979|387|3029|2975|1977|2369|3457|471|1289|1411|2047|3121|569|1469|357|3847|3751|3035|925|1089|177|1639|1541|2499|531|469|447|609|831|895|1643|3517|1435|1359|3123|1041|1925|655|691|2891|2893|2937|2105|779|…	7.67e-79		GO:0090304	77181114585406	0
735	213	GO Biological Process		RNA processing	1.4e-76	Pih1d2|Rtca|Rrp15|Ddx18|Trmt1|Sf3a1|Prpf6|Snrpd1|Nob1|Emg1|Utp20|Ddx56|U2af2|Pan2|Lsm2|Hnrnpa0|Rbm28|Ddx49|Snrpb2|Zmat5|Sugp1|U2af1|Hspa8|Ddx27|Prpf8|Snrpf|Snrpd3|Ftsj3|Ddx5|Luc7l3|Eftud2|Gemin2|Gtpbp4|Smn1|Dimt1|Pabpn1|Ngdn|Dcaf13|Phf5a|Bop1|Ncbp2|Aars2|Bysl|Polr2d|Wdr46|Trub1|Alyref|Pa2g4|Sf3b1|Wdr75|Wdr12|Imp4|Nifk|Tfb2m|Clp1|Nop10|Cstf3|Nat10|Eif6|Larp7|Gar1|Rpf1|Ncbp1|Nol6|Magoh|Ebna1bp2|Sf3…	124	3555|545|1565|1351|3159|1989|513|1631|1467|1999|2811|3393|2955|3429|3177|2813|2789|2209|2241|1295|427|2521|393|1327|1037|2979|387|2369|3457|471|1289|1411|3121|569|1469|3847|3751|925|1541|2499|531|469|609|831|895|1041|1925|691|2893|2937|2105|779|3401|837|2833|3655|3777|695|197|243|1825|3631|3143|345|2131|979|2781|2779|367|2031|1347|1343|2863|199|369|1013|753|229|1339|2965|1399|3229|3043|3503|563|1…	1.74e-78		GO:0006396	7685387196432177	0
399	162	GO Biological Process		Ribonucleoprotein complex biogenesis	7.54e-73	Pih1d2|Rrp15|Ddx18|Pwp1|Sf3a1|Prpf6|Snrpd1|Nob1|Ppan|Emg1|Utp20|Ddx56|Rps5|Lsm2|Ddx49|Ddx27|Prpf8|Aatf|Snrpf|Snrpd3|Ftsj3|Luc7l3|Gemin2|Gtpbp4|Smn1|Dimt1|Ngdn|Brix1|Dcaf13|Bop1|Hsp90ab1|Bysl|Cebpz|Polr2d|Wdr46|Pa2g4|Sf3b1|Wdr75|Wdr12|Imp4|Nifk|Tfb2m|Clp1|Nop10|Nat10|Eif6|Nmd3|Gar1|Rpf1|Ncbp1|Nol6|Ebna1bp2|Gnl2|Sf3a3|Utp11l|Sdad1|Ran|Ddx51|Ddx54|Ruvbl1|Ddx47|Mphosph10|Eif3c|Rrp8|Dkc1|Mak16|Nudt21|…	124	3555|1565|1351|2147|1989|513|1631|1467|835|1999|2811|3393|3611|3177|2209|1327|1037|785|2979|387|2369|471|1411|3121|569|1469|3751|2973|925|2499|447|609|1405|831|895|691|2893|2937|2105|779|3401|837|2833|3655|695|197|2139|1825|3631|3143|345|979|1985|2781|2779|3091|3249|367|1343|2485|369|1013|2119|753|1339|2965|1399|3399|2197|3043|2561|3503|563|1119|2435|3477|3239|453|763|581|2023|2873|3873|1933|559|…	9.94e-76		GO:0022613	7412262865413022	0
2201	359	GO Biological Process		Cellular component biogenesis	8.32e-73	Pih1d2|Cdh1|Rrp15|Cct3|Kpnb1|Jup|Ddx18|Pwp1|Sf3a1|Prpf6|Snrpd1|Shkbp1|Nob1|Ppan|Emg1|Utp20|Ddx56|Rps5|Cdc20|Cdt1|Gmnn|Sod2|Ctnnb1|Lsm2|Ddx49|Cldn13|Mpp2|Psmd11|Ddx27|Prpf8|Dlg4|Cldn7|Shmt1|Aatf|Ndel1|Cdk1|Snrpf|Snrpd3|Ube2b|Itgb3|Ftsj3|Nup85|Pafah1b1|Luc7l3|Aurkb|Dnaaf2|Gemin2|Gtpbp4|Cenpp|Marveld2|Smn1|Dimt1|Cenpk|Vcl|Ngdn|Brix1|Dcaf13|Itga5|Cldn1|Bop1|Nde1|Arl6|Pak2|Spag6|Hcls1|Cldn6|Hsp90ab1|B…	124	3555|499|1565|2445|3403|643|1351|2147|1989|513|1631|537|1467|835|1999|2811|3393|3611|1955|3651|995|1253|2177|3177|2209|3771|3853|1087|1327|1037|3603|3511|3731|785|921|2553|2979|387|3029|2433|2369|3369|3425|471|615|1473|1411|3121|2745|543|569|1469|1413|2497|3751|2973|925|2575|2537|2499|3323|475|539|541|1465|721|447|609|1405|831|905|895|1099|1741|2643|639|1543|991|655|691|955|1795|2893|2937|2105|77…	1.16e-75		GO:0044085	7407987667370928	0
4954	563	GO Biological Process		Cellular component organization or biogenesis	2.12e-70	Pih1d2|Cdh1|Rab5b|Ftcd|Rrp15|Cct3|Kpnb1|Col1a1|Itga3|Jup|Ddx18|Akt1|Pwp1|Sf3a1|Prpf6|Snrpd1|Ppp5c|Shkbp1|Nob1|Ppan|Emg1|Utp20|Ddx56|Rps5|Cd44|Cdc20|Cdt1|Gmnn|Sod2|Ctnnb1|Lsm2|Bcl2l1|Ddx49|Cldn13|Ppp2cb|Endog|Hspa8|Ube2a|Pds5b|Sdc4|Mpp2|Psmd11|Top2b|Rab5a|Ddx27|Prpf8|Tomm34|Dlg4|Cldn7|Shmt1|Aatf|Ndel1|Rab5c|Ubb|Hdac2|Lims1|Cdk1|Snrpf|Snrpd3|Ube2b|Pttg1|Itgb3|Ftsj3|Nup85|Pafah1b1|Luc7l3|Aurkb|Dnaaf…	124	3555|499|221|931|1565|2445|3403|3321|3317|643|1351|1531|2147|1989|513|1631|2931|537|1467|835|1999|2811|3393|3611|1893|1955|3651|995|1253|2177|3177|1757|2209|3771|2123|1809|393|2719|3741|189|3853|1087|1711|849|1327|1037|253|3603|3511|3731|785|921|265|3765|2697|1491|2553|2979|387|3029|2975|2433|2369|3369|3425|471|615|1473|1411|3121|1003|2745|543|569|1469|1357|1413|2507|2497|3201|357|1147|3751|2973|…	3.12e-73		GO:0071840	7167366413907125	0
185	112	Reactome Pathways		mRNA Splicing	3.77e-63	Sf3a1|Prpf6|Snrpd1|Gtf2f1|Ddx23|Polr2e|U2af2|Lsm2|Hnrnpa0|Snrpb2|Zmat5|Sugp1|U2af1|Hspa8|Prpf8|Polr2i|Snrpf|Ccar1|Snrpd3|Ddx5|Eftud2|Polr2h|Pabpn1|Phf5a|Ncbp2|Polr2d|Sf3b2|Alyref|Sf3b1|Clp1|Cstf3|Ncbp1|Magoh|Sf3a3|Polr2b|Srsf9|Magohb|Cstf2|Nudt21|Hnrnpul1|Snrpd2|Dhx9|Polr2j|Cpsf7|Hnrnpk|U2af1l4|Hnrnpa1|Polr2l|Polr2f|Sf3b6|Cdc40|Sf3b3|Hnrnpu|Cpsf2|Dhx38|Rbmxl1|Polr2a|Polr2k|Pcbp1|Srsf4|Snrpc|Cpsf3…	124	1989|513|1631|2349|1723|1731|2955|3177|2813|2241|1295|427|2521|393|1037|1937|2979|3259|387|3457|1289|2047|3847|1541|531|831|1535|1925|2893|2833|3777|3143|2131|2781|1369|2031|199|229|1399|1841|763|2023|1653|559|3039|1737|2003|2225|1323|2079|339|3599|2559|3285|421|3683|2699|1627|3837|2847|1641|3537|3567|371|2585|2933|3357|3347|2921|561|2285|2321|2757|1121|3545|3163|3531|2495|1829|279|1837|2111|2141…	2.33e-65		MMU-72172	644236586497942	0
178	109	Reactome Pathways		mRNA Splicing - Major Pathway	9.19e-62	Sf3a1|Prpf6|Snrpd1|Gtf2f1|Ddx23|Polr2e|U2af2|Lsm2|Hnrnpa0|Snrpb2|Sugp1|U2af1|Hspa8|Prpf8|Polr2i|Snrpf|Ccar1|Snrpd3|Ddx5|Eftud2|Polr2h|Pabpn1|Phf5a|Ncbp2|Polr2d|Sf3b2|Alyref|Sf3b1|Clp1|Cstf3|Ncbp1|Magoh|Sf3a3|Polr2b|Srsf9|Magohb|Cstf2|Nudt21|Hnrnpul1|Snrpd2|Dhx9|Polr2j|Cpsf7|Hnrnpk|U2af1l4|Hnrnpa1|Polr2l|Polr2f|Sf3b6|Cdc40|Sf3b3|Hnrnpu|Cpsf2|Dhx38|Rbmxl1|Polr2a|Polr2k|Pcbp1|Srsf4|Snrpc|Cpsf3|Cpsf1…	124	1989|513|1631|2349|1723|1731|2955|3177|2813|2241|427|2521|393|1037|1937|2979|3259|387|3457|1289|2047|3847|1541|531|831|1535|1925|2893|2833|3777|3143|2131|2781|1369|2031|199|229|1399|1841|763|2023|1653|559|3039|1737|2003|2225|1323|2079|339|3599|2559|3285|421|3683|2699|1627|3837|2847|1641|3537|3567|371|2585|2933|3357|3347|2921|561|2285|2321|2757|3545|3163|3531|2495|1829|279|1837|2111|2141|271|2329|…	6.24e-64		MMU-72163	6303668448861389	0
110	93	Reactome Pathways		Mitotic Spindle Checkpoint	4.66e-61	Ranbp2|Cdc20|Ppp2cb|Anapc1|Ndel1|Ube2d1|Ppp2ca|Ska2|Nup85|Pafah1b1|Aurkb|Cenpp|Cenpk|Ube2e1|Nde1|Sgol1|Ndc80|Seh1l|Incenp|Sgol2|Ahctf1|Anapc2|Kif18a|Casc5|Bub1|Mapre1|Nudc|Apitd1|Anapc4|Cenpc1|Kntc1|Mad1l1|Sec13|Plk1|Cenpu|Cenpn|Zw10|Bub1b|Cenpt|Mis12|Nup43|Cdc16|Nup133|Anapc10|Ska1|Ercc6l|Taok1|Cenpe|Kif2b|Nup160|Pmf1|Nup107|Kif2c|Nup98|Rcc2|Cenph|Nsl1|Birc5|Cenpi|Cdca8|Bub3|Cdc26|Anapc5|Cenpq|U…	124	709|1955|2123|951|921|1521|3701|153|3369|3425|615|2745|1413|2507|3323|473|1431|3465|639|3719|829|2037|3563|1533|2679|3609|2039|3589|617|1409|3083|1987|1345|3311|689|1393|3803|975|1173|2685|2173|1247|2857|767|1059|933|465|3017|909|3705|3475|1917|2989|2379|2019|665|1559|1425|373|415|2301|2323|3823|1093|3685|893|2191|3327|2569|3703|945|1167|1645|1659|529|3509|3445|171|1301|793|2195|3835|1293|2261|27…	3.45e-63		MMU-69618	6233161408331	0
120	94	Reactome Pathways		Resolution of Sister Chromatid Cohesion	1.06e-59	Ranbp2|Cdc20|Ppp2cb|Pds5b|Ndel1|Cdk1|Ppp2ca|Ska2|Nup85|Pafah1b1|Aurkb|Cenpp|Cenpk|Rad21|Nde1|Sgol1|Ndc80|Seh1l|Incenp|Cdca5|Smc3|Sgol2|Ahctf1|Kif18a|Casc5|Bub1|Mapre1|Nudc|Apitd1|Pds5a|Cenpc1|Kntc1|Mad1l1|Sec13|Plk1|Cenpu|Cenpn|Zw10|Bub1b|Cenpt|Mis12|Wapal|Smc1a|Nup43|Nup133|Ska1|Ercc6l|Tuba1c|Taok1|Cenpe|Kif2b|Nup160|Pmf1|Stag2|Nup107|Kif2c|Nup98|Rcc2|Cenph|Tuba1b|Nsl1|Birc5|Cenpi|Cdca8|Bub3|Cen…	124	709|1955|2123|3741|921|2553|3701|153|3369|3425|615|2745|1413|1089|3323|473|1431|3465|639|1435|3123|3719|829|3563|1533|2679|3609|2039|3589|1303|1409|3083|1987|1345|3311|689|1393|3803|975|1173|2685|3799|2947|2173|2857|1059|933|235|465|3017|909|3705|3475|2181|1917|2989|2379|2019|665|959|1559|1425|373|415|2301|1093|937|893|2191|2627|2569|3703|945|1167|1645|1659|529|3509|3445|171|1301|793|2195|3835|25…	8.48e-62		MMU-2500257	6097469413473523	0
1055	221	Reactome Pathways		Gene expression (Transcription)	2e-58	Akt1|Ppard|Gtf2f1|Cdkn1b|Ranbp2|Polr2e|Mapk14|U2af2|Prdx2|Psmb4|Ctnnb1|Psmd2|Phax|Ppp2cb|U2af1|Psmb1|Psmd3|Psmd11|Psmb6|Psme3|Ubb|Polr2i|Hdac2|Ube2d1|Cdk1|Snrpf|Snrpd3|Ppp2ca|Twistnb|Psmc5|Psmd12|Nup85|Aurkb|Polr2h|Psma6|Psmc1|Atxn3|Nup153|Psmd6|Psmc6|Psmb5|Pabpn1|Myc|Rbx1|Crebbp|Ncbp2|Cdkn1a|Polr2d|Psmb8|Csnk2b|Seh1l|Alyref|Polr3a|Cdk2|Psmd13|Sf3b1|Psmd1|Tfb2m|Parp1|Psmb7|Gtf3c5|Psmd5|Psmd14|Nup…	124	1531|3381|2349|2675|709|1731|3495|2955|1215|3355|2177|2967|2117|2123|2521|285|2101|1087|1001|1313|3765|1937|2697|1521|2553|2979|387|3701|1977|2363|3453|3369|615|2047|2093|3273|1003|2717|1503|2411|3841|3847|177|1639|2663|531|155|831|1101|1725|3465|1925|3613|655|1795|2893|1749|837|871|2155|2969|1103|173|1183|2833|3777|3525|2993|3263|287|3143|2131|1855|2749|2929|2843|1369|3249|2031|2085|1047|2383|19…	1.73e-59		MMU-74160	5.8699e+16	0
133	91	Reactome Pathways		RHO GTPases Activate Formins	4.31e-54	Ranbp2|Dvl3|Cdc20|Ppp2cb|Ndel1|Dvl2|Ppp2ca|Ska2|Nup85|Pafah1b1|Aurkb|Cenpp|Cenpk|Nde1|Sgol1|Ndc80|Seh1l|Incenp|Sgol2|Ahctf1|Kif18a|Casc5|Bub1|Mapre1|Src|Nudc|Apitd1|Dvl1|Cenpc1|Kntc1|Mad1l1|Sec13|Plk1|Cenpu|Cenpn|Zw10|Bub1b|Cenpt|Mis12|Nup43|Nup133|Ska1|Ercc6l|Tuba1c|Cdc42|Taok1|Cenpe|Kif2b|Nup160|Pmf1|Nup107|Kif2c|Nup98|Rcc2|Actg1|Cenph|Tuba1b|Nsl1|Birc5|Rac1|Cenpi|Cdca8|Bub3|Cenpq|Cenpm|Spdl1|T…	124	709|723|1955|2123|921|377|3701|153|3369|3425|615|2745|1413|3323|473|1431|3465|639|3719|829|3563|1533|2679|3609|287|2039|3589|847|1409|3083|1987|1345|3311|689|1393|3803|975|1173|2685|2173|2857|1059|933|235|1995|465|3017|909|3705|3475|1917|2989|2379|2019|719|665|959|1559|1425|781|373|415|2301|1093|893|2191|2627|2569|3297|3703|945|1167|1645|1659|529|3509|3445|171|1301|793|2195|3835|2261|273|799|3013…	3.99e-56		MMU-5663220	5536552272983927	0
93	80	Reactome Pathways		Amplification of signal from unattached kinetochores via a MAD2 inhibitory signal	1.53e-52	Ranbp2|Cdc20|Ppp2cb|Ndel1|Ppp2ca|Ska2|Nup85|Pafah1b1|Aurkb|Cenpp|Cenpk|Nde1|Sgol1|Ndc80|Seh1l|Incenp|Sgol2|Ahctf1|Kif18a|Casc5|Bub1|Mapre1|Nudc|Apitd1|Cenpc1|Kntc1|Mad1l1|Sec13|Plk1|Cenpu|Cenpn|Zw10|Bub1b|Cenpt|Mis12|Nup43|Nup133|Ska1|Ercc6l|Taok1|Cenpe|Kif2b|Nup160|Pmf1|Nup107|Kif2c|Nup98|Rcc2|Cenph|Nsl1|Birc5|Cenpi|Cdca8|Bub3|Cenpq|Cenpm|Spdl1|Spc24|Mad2l1|Dsn1|Ppp1cc|Xpo1|Zwint|B9d2|Ckap5|Nuf2…	124	709|1955|2123|921|3701|153|3369|3425|615|2745|1413|3323|473|1431|3465|639|3719|829|3563|1533|2679|3609|2039|3589|1409|3083|1987|1345|3311|689|1393|3803|975|1173|2685|2173|2857|1059|933|465|3017|909|3705|3475|1917|2989|2379|2019|665|1559|1425|373|415|2301|1093|893|2191|2569|3703|945|1167|1645|1659|529|3509|3445|171|1301|793|2195|3835|2261|273|799|3013|1637|1437|1485|1967|2613	1.51e-54		MMU-141444	538153085691824	0
278	117	GO Biological Process		Ribosome biogenesis	2.18e-52	Pih1d2|Rrp15|Ddx18|Pwp1|Nob1|Ppan|Emg1|Utp20|Ddx56|Rps5|Ddx49|Ddx27|Aatf|Ftsj3|Gtpbp4|Dimt1|Ngdn|Brix1|Dcaf13|Bop1|Bysl|Cebpz|Wdr46|Pa2g4|Wdr75|Wdr12|Imp4|Nifk|Tfb2m|Nop10|Nat10|Eif6|Nmd3|Gar1|Rpf1|Nol6|Ebna1bp2|Gnl2|Utp11l|Sdad1|Ran|Ddx51|Ddx54|Ddx47|Mphosph10|Rrp8|Dkc1|Mak16|Nip7|Rsl24d1|Imp3|Rpsa|Tfb1m|Rpf2|Nol10|Esf1|Ipo4|Mrps2|Fbl|Noc4l|Nop14|Rrp9|Tsr1|Kri1|Rrp12|Ddx21|Wdr74|Gltscr2|Mybbp1a|…	124	3555|1565|1351|2147|1467|835|1999|2811|3393|3611|2209|1327|785|2369|3121|1469|3751|2973|925|2499|609|1405|895|691|2937|2105|779|3401|837|3655|695|197|2139|1825|3631|345|979|1985|2779|3091|3249|367|1343|369|1013|753|1339|2965|3399|2197|3043|2561|3503|563|1119|2435|3477|453|581|2873|3873|1933|1213|3671|1605|1155|2941|1981|2015|2819|1419|2689|3591|627|1785|1909|1241|687|2059|1127|2447|331|3223|2275|…	3.37e-55		GO:0042254	5.36615e+16	0
108	83	Reactome Pathways		EML4 and NUDC in mitotic spindle formation	5.72e-52	Ranbp2|Cdc20|Ppp2cb|Ndel1|Ppp2ca|Ska2|Nup85|Pafah1b1|Aurkb|Cenpp|Cenpk|Nde1|Sgol1|Ndc80|Seh1l|Incenp|Sgol2|Ahctf1|Kif18a|Casc5|Bub1|Mapre1|Nudc|Apitd1|Cenpc1|Kntc1|Mad1l1|Sec13|Plk1|Cenpu|Cenpn|Zw10|Bub1b|Cenpt|Mis12|Nup43|Nup133|Ska1|Ercc6l|Tuba1c|Taok1|Cenpe|Kif2b|Nup160|Pmf1|Nup107|Kif2c|Nup98|Rcc2|Cenph|Tuba1b|Nsl1|Birc5|Cenpi|Cdca8|Bub3|Cenpq|Cenpm|Spdl1|Tuba1a|Spc24|Mad2l1|Dsn1|Ppp1cc|Xpo1|…	124	709|1955|2123|921|3701|153|3369|3425|615|2745|1413|3323|473|1431|3465|639|3719|829|3563|1533|2679|3609|2039|3589|1409|3083|1987|1345|3311|689|1393|3803|975|1173|2685|2173|2857|1059|933|235|465|3017|909|3705|3475|1917|2989|2379|2019|665|959|1559|1425|373|415|2301|1093|893|2191|2627|2569|3703|945|1167|1645|1659|529|3509|3445|171|1301|793|2195|3835|2261|273|799|3013|1637|1437|1485|1967|2613	6.35e-54		MMU-9648025	5324260397120698	0
193	100	Reactome Pathways		Mitotic Prometaphase	1.94e-51	Ranbp2|Cdc20|Ppp2cb|Pds5b|Ndel1|Cdk1|Ppp2ca|Ska2|Nup85|Pafah1b1|Aurkb|Cenpp|Cenpk|Rad21|Nde1|Sgol1|Ndc80|Csnk2b|Seh1l|Incenp|Cdca5|Smc3|Dctn2|Sgol2|Ahctf1|Kif18a|Casc5|Bub1|Mapre1|Nudc|Apitd1|Pds5a|Cenpc1|Kntc1|Mad1l1|Sec13|Plk1|Cenpu|Cenpn|Zw10|Bub1b|Cenpt|Mis12|Wapal|Smc1a|Tubg2|Nup43|Tubg1|Nup133|Ska1|Ercc6l|Tuba1c|Taok1|Cenpe|Kif2b|Nup160|Pmf1|Stag2|Nup107|Kif2c|Nup98|Rcc2|Cenph|Tuba1b|Nsl1|B…	124	709|1955|2123|3741|921|2553|3701|153|3369|3425|615|2745|1413|1089|3323|473|1431|1725|3465|639|1435|3123|967|3719|829|3563|1533|2679|3609|2039|3589|1303|1409|3083|1987|1345|3311|689|1393|3803|975|1173|2685|3799|2947|3871|2173|2751|2857|1059|933|235|465|3017|909|3705|3475|2181|1917|2989|2379|2019|665|959|1559|1425|373|415|2301|1093|937|893|2191|973|2627|2569|3703|945|1167|1645|1659|529|3509|3445|17…	2.28e-53		MMU-68877	5271219827006978	0
246	104	Reactome Pathways		RHO GTPase Effectors	4.37e-47	Cdh1|Ranbp2|Dvl3|Mapk14|Ncoa2|Cdc20|Ctnnb1|Ppp2cb|Cybb|Dlg4|Ndel1|Dvl2|Ppp2ca|Ska2|Nup85|Pafah1b1|Aurkb|Cenpp|Cenpk|Nde1|Pak2|Sgol1|Ndc80|Kif5b|Seh1l|Incenp|Sgol2|Ahctf1|Kif18a|Casc5|Bub1|Mapre1|Src|Nudc|Apitd1|Dvl1|Cenpc1|Kntc1|Mad1l1|Sec13|Plk1|Cenpu|Cenpn|Zw10|Bub1b|Cenpt|Mis12|Nup43|Nup133|Ctnna1|Ska1|Ercc6l|Tuba1c|Cdc42|Taok1|Cenpe|Kif2b|Nup160|Pmf1|Nup107|Kif2c|Pik3r4|Nup98|Rcc2|Actg1|Cenph…	124	499|709|723|3495|323|1955|2177|2123|1805|3603|921|377|3701|153|3369|3425|615|2745|1413|3323|539|473|1431|3855|3465|639|3719|829|3563|1533|2679|3609|287|2039|3589|847|1409|3083|1987|1345|3311|689|1393|3803|975|1173|2685|2173|2857|3673|1059|933|235|1995|465|3017|909|3705|3475|1917|2989|151|2379|2019|719|665|959|1559|1425|781|373|415|2301|1093|893|2191|2627|2569|3297|3703|945|1167|1645|1659|529|3459…	5.4e-50		MMU-195258	4835951856302958	0
84	72	Reactome Pathways		APC/C-mediated degradation of cell cycle proteins	5.24e-47	Psmb4|Cdc20|Psmd2|Anapc1|Psmb1|Psmd3|Psmd11|Psmb6|Psme3|Ubb|Ube2d1|Cdk1|Pttg1|Psmc5|Psmd12|Aurkb|Psma6|Psmc1|Psmd6|Ube2e1|Psmc6|Psmb5|Psmb8|Cdk2|Psmd13|Psmd1|Psmb7|Psmd5|Psmd14|Anapc2|Aurka|Psma7|Psmb2|Psmc2|Anapc4|Psmc4|Psma1|Plk1|Psmd10|Psmb10|Psma4|Bub1b|Psmf1|Psmd7|Psma8|Psme4|Cdc16|Anapc10|Psmd8|Psmc3|Psmd4|Bub3|Cdc26|Anapc5|Ube2c|Psma5|Cdc27|Skp2|Psmd9|Mad2l1|Psmb3|Rps27a|Anapc7|Fzr1|Ubc|Ub…	124	3355|1955|2967|951|285|2101|1087|1001|1313|3765|1521|2553|2975|2363|3453|615|2093|3273|1503|2507|2411|3841|1101|655|1795|1749|2155|1103|173|2037|3525|3263|1855|2749|617|1843|2441|3311|2885|2415|2987|975|3265|3565|359|2475|1247|767|2603|1107|1601|2301|2323|3823|3685|1391|3327|1603|1529|3703|297|1629|1293|857|743|1263|1007|3103|1593|175|249|1869	6.79e-49		MMU-174143	4828066871301628	0
516	142	GO Biological Process		mRNA metabolic process	7.17e-46	Sf3a1|Ppard|Prpf6|Snrpd1|U2af2|Pan2|Lsm2|Hnrnpa0|Rbm28|Snrpb2|Zmat5|Sugp1|U2af1|Hspa8|Prpf8|Polr2i|Snrpf|Snrpd3|Ddx5|Luc7l3|Eftud2|Gemin2|Smn1|Pabpn1|Phf5a|Ncbp2|Polr2d|Etf1|Trub1|Alyref|Sf3b1|Clp1|Cstf3|Larp7|Ncbp1|Magoh|Sf3a3|Srsf9|Rbm19|Pan3|Magohb|Ddx47|Cstf2|Dkc1|Nudt21|Gemin5|Dhx8|Snrpd2|Dhx9|Cpsf7|Cnot3|Hnrnpk|U2af1l4|Hnrnpa1|Sf3b6|Cdc40|Rbm8a|Sf3b3|Hnrnpu|Cpsf2|Rbmxl1|Rbm25|Pcbp1|Luc7l2|D…	124	1989|3381|513|1631|2955|3429|3177|2813|2789|2241|1295|427|2521|393|1037|1937|2979|387|3457|471|1289|1411|569|3847|1541|531|831|1643|1041|1925|2893|2833|3777|243|3143|2131|2781|2031|1347|2863|199|369|229|1339|1399|3239|1879|763|2023|559|1237|3039|1737|2003|2079|339|2217|3599|2559|3285|3683|2635|3837|2281|1127|3617|2847|2431|3735|3247|2025|1641|1677|3537|1235|3301|3567|1979|371|2933|3357|2921|561|2…	1.17e-48		GO:0016071	471444808443322	0
147	84	Reactome Pathways		S Phase	2.87e-45	Akt1|Cdkn1b|Psmb4|Cdt1|Psmd2|Anapc1|Psmb1|Pds5b|Psmd3|Psmd11|Psmb6|Psme3|Ubb|Ube2d1|Psmc5|Psmd12|Psma6|Psmc1|Psmd6|Ube2e1|Psmc6|Psmb5|Rad21|Rbx1|Cdkn1a|Psmb8|Cdca5|Smc3|Cdk2|Psmd13|Psmd1|Psmb7|Psmd5|Psmd14|Anapc2|Psma7|Cks1b|Psmb2|Psmc2|Anapc4|Pds5a|Cul1|Psmc4|Psma1|Psmd10|Psmb10|Psma4|Skp1a|Wapal|Psmf1|Psmd7|Psma8|Smc1a|Psme4|Cdc16|Anapc10|Psmd8|Stag2|Psmc3|Psmd4|Cdc26|Anapc5|Ube2c|Psma5|Cdc27|C…	124	1531|2675|3355|3651|2967|951|285|3741|2101|1087|1001|1313|3765|1521|2363|3453|2093|3273|1503|2507|2411|3841|1089|1639|155|1101|1435|3123|655|1795|1749|2155|1103|173|2037|3263|2043|1855|2749|617|1303|2085|1843|2441|2885|2415|2987|3449|3799|3265|3565|359|2947|2475|1247|767|2603|2181|1107|1601|2323|3823|3685|1391|3327|3207|3255|3031|1603|1529|297|731|1629|1293|857|743|2531|1263|1007|3103|1593|175|24…	4.07e-47		MMU-69242	4654211810326601	0
364	120	KEGG Pathways		Amyotrophic lateral sclerosis	5.7e-46	Ranbp2|Mapk14|Psmb4|Psmd2|Bcl2l1|Ubqln4|Nxf1|Psmb1|Psmd3|Psmd11|Rab5a|Psmb6|Gle1|Apaf1|Psmc5|Psmd12|Nup85|Psma6|Psmc1|Nup153|Psmd6|Psmc6|Psmb5|Sod1|Kif5b|Seh1l|Alyref|Dctn2|Psmd13|Casp12|Psmd1|Psmb7|Psmd14|Nup35|Cat|Rae1|Psma7|Ncbp1|Psmb2|Casp9|Psmc2|Nup210|Sec13|Psmc4|Psma1|Bax|Psma4|Nupl1|Nup205|Shfm1|Psmd7|Psma8|Hnrnpa1|Dnah1|Gria1|Nup54|Nup43|Nup133|Nup88|Adrm1|Ubqln1|Tuba1c|Psmd8|Ppp3ca|Nup6…	124	709|3495|3355|2967|1757|1973|1387|285|2101|1087|849|1001|1849|2255|2363|3453|3369|2093|3273|2717|1503|2411|3841|2949|3855|3465|1925|967|1795|2017|1749|2155|173|1183|823|2993|3263|3143|1855|2803|2749|2383|1345|1843|2441|3633|2987|2407|3507|813|3565|359|2003|2479|1583|391|2173|2857|3591|2995|217|235|2603|2991|293|1309|3705|645|1917|2869|3335|151|2379|179|227|1525|3301|1107|719|1601|959|3111|781|317…	1.72e-47		mmu05014	4624412514432751	0
73	67	Reactome Pathways		APC/C:Cdh1 mediated degradation of Cdc20 and other APC/C:Cdh1 targeted proteins in late mitosis/early G1	6.69e-45	Psmb4|Cdc20|Psmd2|Anapc1|Psmb1|Psmd3|Psmd11|Psmb6|Psme3|Ubb|Ube2d1|Pttg1|Psmc5|Psmd12|Aurkb|Psma6|Psmc1|Psmd6|Ube2e1|Psmc6|Psmb5|Psmb8|Psmd13|Psmd1|Psmb7|Psmd5|Psmd14|Anapc2|Aurka|Psma7|Psmb2|Psmc2|Anapc4|Psmc4|Psma1|Plk1|Psmd10|Psmb10|Psma4|Psmf1|Psmd7|Psma8|Psme4|Cdc16|Anapc10|Psmd8|Psmc3|Psmd4|Cdc26|Anapc5|Ube2c|Psma5|Cdc27|Skp2|Psmd9|Psmb3|Rps27a|Anapc7|Fzr1|Ubc|Uba52|Cdc23|Psma3|Psma2|Psmb11…	124	3355|1955|2967|951|285|2101|1087|1001|1313|3765|1521|2975|2363|3453|615|2093|3273|1503|2507|2411|3841|1101|1795|1749|2155|1103|173|2037|3525|3263|1855|2749|617|1843|2441|3311|2885|2415|2987|3265|3565|359|2475|1247|767|2603|1107|1601|2323|3823|3685|1391|3327|1603|1529|297|1629|1293|857|743|1263|1007|3103|1593|175|249|1869	9.91e-47		MMU-174178	4617457388223217	0
395	123	Reactome Pathways		Cellular responses to stress	9.86e-45	Cdkn1b|Ranbp2|Mapk14|Prdx2|Psmb4|Sod2|Psmd2|Anapc1|Psmb1|Cybb|Hspa8|Psmd3|Psmd11|Psmb6|Psme3|Ubb|Ube2d1|Psmc5|Psmd12|Nup85|Psma6|Psmc1|Nup153|Psmd6|Ube2e1|Psmc6|Psmb5|Rbx1|Crebbp|Sod1|Cdkn1a|Hsp90ab1|Psmb8|Seh1l|Stip1|Prdx3|Cdk2|Dctn2|Psmd13|Psmd1|Psmb7|Psmd5|Psmd14|Anapc2|Nup35|Cat|Rae1|Psma7|Dnaja1|Psmb2|Psmc2|Anapc4|Nup210|Sec13|Psmc4|Psma1|Psmd10|Gsr|Psmb10|Psma4|Nupl1|Psmf1|Psmd7|Psma8|Wdr59…	124	2675|709|3495|1215|3355|1253|2967|951|285|1805|393|2101|1087|1001|1313|3765|1521|2363|3453|3369|2093|3273|2717|1503|2507|2411|3841|1639|2663|2949|155|447|1101|3465|3167|3195|655|967|1795|1749|2155|1103|173|2037|1183|823|2993|3263|165|1855|2749|617|2383|1345|1843|2441|2885|2997|2415|2987|2407|3265|3565|359|2053|3783|2475|391|2173|1247|2857|3591|767|235|957|2603|293|3705|2543|1917|2869|3335|2229|23…	1.52e-46		MMU-2262752	4.60061e+16	0
76	67	Reactome Pathways		Activation of APC/C and APC/C:Cdc20 mediated degradation of mitotic proteins	3.49e-44	Psmb4|Cdc20|Psmd2|Anapc1|Psmb1|Psmd3|Psmd11|Psmb6|Psme3|Ubb|Ube2d1|Cdk1|Pttg1|Psmc5|Psmd12|Psma6|Psmc1|Psmd6|Ube2e1|Psmc6|Psmb5|Psmb8|Psmd13|Psmd1|Psmb7|Psmd5|Psmd14|Anapc2|Psma7|Psmb2|Psmc2|Anapc4|Psmc4|Psma1|Plk1|Psmd10|Psmb10|Psma4|Bub1b|Psmf1|Psmd7|Psma8|Psme4|Cdc16|Anapc10|Psmd8|Psmc3|Psmd4|Bub3|Cdc26|Anapc5|Ube2c|Psma5|Cdc27|Psmd9|Mad2l1|Psmb3|Rps27a|Anapc7|Ubc|Uba52|Cdc23|Psma3|Psma2|Psmb1…	124	3355|1955|2967|951|285|2101|1087|1001|1313|3765|1521|2553|2975|2363|3453|2093|3273|1503|2507|2411|3841|1101|1795|1749|2155|1103|173|2037|3263|1855|2749|617|1843|2441|3311|2885|2415|2987|975|3265|3565|359|2475|1247|767|2603|1107|1601|2301|2323|3823|3685|1391|3327|1529|3703|297|1629|1293|743|1263|1007|3103|1593|175|249|1869	5.81e-46		MMU-176814	4.54572e+16	0
75	66	Reactome Pathways		APC/C:Cdc20 mediated degradation of mitotic proteins	1.83e-43	Psmb4|Cdc20|Psmd2|Anapc1|Psmb1|Psmd3|Psmd11|Psmb6|Psme3|Ubb|Ube2d1|Cdk1|Pttg1|Psmc5|Psmd12|Psma6|Psmc1|Psmd6|Ube2e1|Psmc6|Psmb5|Psmb8|Psmd13|Psmd1|Psmb7|Psmd5|Psmd14|Anapc2|Psma7|Psmb2|Psmc2|Anapc4|Psmc4|Psma1|Psmd10|Psmb10|Psma4|Bub1b|Psmf1|Psmd7|Psma8|Psme4|Cdc16|Anapc10|Psmd8|Psmc3|Psmd4|Bub3|Cdc26|Anapc5|Ube2c|Psma5|Cdc27|Psmd9|Mad2l1|Psmb3|Rps27a|Anapc7|Ubc|Uba52|Cdc23|Psma3|Psma2|Psmb11|Psm…	124	3355|1955|2967|951|285|2101|1087|1001|1313|3765|1521|2553|2975|2363|3453|2093|3273|1503|2507|2411|3841|1101|1795|1749|2155|1103|173|2037|3263|1855|2749|617|1843|2441|2885|2415|2987|975|3265|3565|359|2475|1247|767|2603|1107|1601|2301|2323|3823|3685|1391|3327|1529|3703|297|1629|1293|743|1263|1007|3103|1593|175|249|1869	3.16e-45		MMU-176409	4473754891026958	0
72	65	Reactome Pathways		Cdc20:Phospho-APC/C mediated degradation of Cyclin A	2.98e-43	Psmb4|Cdc20|Psmd2|Anapc1|Psmb1|Psmd3|Psmd11|Psmb6|Psme3|Ubb|Ube2d1|Cdk1|Psmc5|Psmd12|Psma6|Psmc1|Psmd6|Ube2e1|Psmc6|Psmb5|Psmb8|Psmd13|Psmd1|Psmb7|Psmd5|Psmd14|Anapc2|Psma7|Psmb2|Psmc2|Anapc4|Psmc4|Psma1|Psmd10|Psmb10|Psma4|Bub1b|Psmf1|Psmd7|Psma8|Psme4|Cdc16|Anapc10|Psmd8|Psmc3|Psmd4|Bub3|Cdc26|Anapc5|Ube2c|Psma5|Cdc27|Psmd9|Mad2l1|Psmb3|Rps27a|Anapc7|Ubc|Uba52|Cdc23|Psma3|Psma2|Psmb11|Psmb9|Psm…	124	3355|1955|2967|951|285|2101|1087|1001|1313|3765|1521|2553|2363|3453|2093|3273|1503|2507|2411|3841|1101|1795|1749|2155|1103|173|2037|3263|1855|2749|617|1843|2441|2885|2415|2987|975|3265|3565|359|2475|1247|767|2603|1107|1601|2301|2323|3823|3685|1391|3327|1529|3703|297|1629|1293|743|1263|1007|3103|1593|175|249|1869	5.33e-45		MMU-174184	4452578373592375	0
4769	485	GO Biological Process		Cellular component organization	6.93e-43	Pih1d2|Cdh1|Rab5b|Ftcd|Cct3|Kpnb1|Col1a1|Itga3|Jup|Akt1|Pwp1|Sf3a1|Prpf6|Snrpd1|Ppp5c|Shkbp1|Ppan|Emg1|Rps5|Cd44|Cdc20|Cdt1|Gmnn|Sod2|Ctnnb1|Lsm2|Bcl2l1|Cldn13|Ppp2cb|Endog|Hspa8|Ube2a|Pds5b|Sdc4|Mpp2|Psmd11|Top2b|Rab5a|Prpf8|Tomm34|Dlg4|Cldn7|Shmt1|Ndel1|Rab5c|Ubb|Hdac2|Lims1|Cdk1|Snrpf|Snrpd3|Ube2b|Pttg1|Itgb3|Nup85|Pafah1b1|Luc7l3|Aurkb|Dnaaf2|Gemin2|Atxn3|Cenpp|Marveld2|Smn1|Dhfr|Cenpk|Ube2e1…	124	3555|499|221|931|2445|3403|3321|3317|643|1531|2147|1989|513|1631|2931|537|835|1999|3611|1893|1955|3651|995|1253|2177|3177|1757|3771|2123|1809|393|2719|3741|189|3853|1087|1711|849|1037|253|3603|3511|3731|921|265|3765|2697|1491|2553|2979|387|3029|2975|2433|3369|3425|471|615|1473|1411|1003|2745|543|569|1357|1413|2507|2497|3201|357|1147|2973|1089|177|2571|2575|2537|2663|2499|3323|475|539|541|1465|294…	1.18e-45		GO:0016043	4415926676538819	0
90	69	Reactome Pathways		Switching of origins to a post-replicative state	7.41e-43	Psmb4|Cdt1|Psmd2|Anapc1|Psmb1|Psmd3|Psmd11|Psmb6|Psme3|Ubb|Ube2d1|Psmc5|Psmd12|Psma6|Psmc1|Psmd6|Ube2e1|Psmc6|Psmb5|Rbx1|Psmb8|Cdk2|Psmd13|Psmd1|Psmb7|Psmd5|Psmd14|Anapc2|Psma7|Psmb2|Psmc2|Anapc4|Cul1|Psmc4|Psma1|Psmd10|Psmb10|Psma4|Skp1a|Psmf1|Psmd7|Psma8|Psme4|Cdc16|Anapc10|Psmd8|Psmc3|Psmd4|Cdc26|Anapc5|Ube2c|Psma5|Cdc27|Cdc6|Skp2|Psmd9|Psmb3|Orc1|Rps27a|Anapc7|Fzr1|Ubc|Uba52|Cdc23|Psma3|Psma2…	124	3355|3651|2967|951|285|2101|1087|1001|1313|3765|1521|2363|3453|2093|3273|1503|2507|2411|3841|1639|1101|655|1795|1749|2155|1103|173|2037|3263|1855|2749|617|2085|1843|2441|2885|2415|2987|3449|3265|3565|359|2475|1247|767|2603|1107|1601|2323|3823|3685|1391|3327|3207|1603|1529|297|731|1629|1293|857|743|1263|1007|3103|1593|175|249|1869	1.42e-44		MMU-69052	4.41302e+16	0
171	85	KEGG Pathways		RNA transport	7.93e-42	Kpnb1|Ranbp2|Phax|Nxf1|Gle1|Sumo3|Nup85|Gemin2|Nup153|Smn1|Ncbp2|Senp2|Eif4a2|Seh1l|Alyref|Paip1|Nup35|Rae1|Nmd3|Eif4e|mCG_49183|Ncbp1|Magoh|Ran|Nup210|Magohb|Sec13|Eif3c|Gemin5|Upf3a|Nupl1|Nup205|Xpot|Rbm8a|Aaas|Nup54|Nup43|Eif4g1|Ddx19a|Nup133|Nup88|Pabpc6|Rpp38|Tgs1|Nup62|Upf2|Nup160|Nupl2|Gemin6|Nup107|Nup188|Nup214|Snupn|Nup98|Upf3b|Nxf3|Alyref2|Xpo5|Ddx20|Sumo1|Eif3b|Gemin4|Xpo1|Fus|Nup93|N…	124	3403|709|2117|1387|1849|2907|3369|1411|2717|569|531|1553|1537|3465|1925|1691|1183|2993|2139|3391|869|3143|2131|3249|2383|199|1345|2119|3239|2599|2407|3507|479|2217|3783|391|2173|2373|577|2857|3591|2639|687|319|293|3617|3705|2543|2025|1917|2869|3335|2367|2379|2585|3173|2325|3677|2291|2861|3349|1255|1645|271|2283|2437|2743|3217|697|3513|3295|3557|3761|477|507|3013|2601|3235|1275|3443|1437|1697|3663…	4.78e-44		mmu03013	431007268126824	0
67	62	Reactome Pathways		APC/C:Cdc20 mediated degradation of Securin	1.32e-41	Psmb4|Cdc20|Psmd2|Anapc1|Psmb1|Psmd3|Psmd11|Psmb6|Psme3|Ubb|Ube2d1|Pttg1|Psmc5|Psmd12|Psma6|Psmc1|Psmd6|Ube2e1|Psmc6|Psmb5|Psmb8|Psmd13|Psmd1|Psmb7|Psmd5|Psmd14|Anapc2|Psma7|Psmb2|Psmc2|Anapc4|Psmc4|Psma1|Psmd10|Psmb10|Psma4|Psmf1|Psmd7|Psma8|Psme4|Cdc16|Anapc10|Psmd8|Psmc3|Psmd4|Cdc26|Anapc5|Ube2c|Psma5|Cdc27|Psmd9|Psmb3|Rps27a|Anapc7|Ubc|Uba52|Cdc23|Psma3|Psma2|Psmb11|Psmb9|Psme1	124	3355|1955|2967|951|285|2101|1087|1001|1313|3765|1521|2975|2363|3453|2093|3273|1503|2507|2411|3841|1101|1795|1749|2155|1103|173|2037|3263|1855|2749|617|1843|2441|2885|2415|2987|3265|3565|359|2475|1247|767|2603|1107|1601|2323|3823|3685|1391|3327|1529|297|1629|1293|743|1263|1007|3103|1593|175|249|1869	2.6e-44		MMU-174154	4287942606879415	0
72	63	Reactome Pathways		CDK-mediated phosphorylation and removal of Cdc6	2.48e-41	Psmb4|Psmd2|Anapc1|Psmb1|Psmd3|Psmd11|Psmb6|Psme3|Ubb|Ube2d1|Psmc5|Psmd12|Psma6|Psmc1|Psmd6|Ube2e1|Psmc6|Psmb5|Psmb8|Cdk2|Psmd13|Psmd1|Psmb7|Psmd5|Psmd14|Anapc2|Psma7|Psmb2|Psmc2|Anapc4|Psmc4|Psma1|Psmd10|Psmb10|Psma4|Psmf1|Psmd7|Psma8|Psme4|Cdc16|Anapc10|Psmd8|Psmc3|Psmd4|Cdc26|Anapc5|Ube2c|Psma5|Cdc27|Cdc6|Psmd9|Psmb3|Rps27a|Anapc7|Fzr1|Ubc|Uba52|Cdc23|Psma3|Psma2|Psmb11|Psmb9|Psme1	124	3355|2967|951|285|2101|1087|1001|1313|3765|1521|2363|3453|2093|3273|1503|2507|2411|3841|1101|655|1795|1749|2155|1103|173|2037|3263|1855|2749|617|1843|2441|2885|2415|2987|3265|3565|359|2475|1247|767|2603|1107|1601|2323|3823|3685|1391|3327|3207|1529|297|1629|1293|857|743|1263|1007|3103|1593|175|249|1869	5.06e-43		MMU-69017	4.26055e+16	0
399	119	GO Biological Process		mRNA processing	1.29e-40	Sf3a1|Prpf6|Snrpd1|U2af2|Pan2|Lsm2|Hnrnpa0|Rbm28|Snrpb2|Zmat5|Sugp1|U2af1|Hspa8|Prpf8|Snrpf|Snrpd3|Ddx5|Luc7l3|Eftud2|Gemin2|Smn1|Pabpn1|Phf5a|Ncbp2|Polr2d|Alyref|Sf3b1|Clp1|Cstf3|Larp7|Ncbp1|Magoh|Sf3a3|Srsf9|Rbm19|Pan3|Magohb|Ddx47|Cstf2|Nudt21|Gemin5|Dhx8|Snrpd2|Dhx9|Cpsf7|Hnrnpk|U2af1l4|Hnrnpa1|Sf3b6|Cdc40|Rbm8a|Sf3b3|Hnrnpu|Cpsf2|Rbmxl1|Rbm25|Pcbp1|Luc7l2|Ddx17|Srsf4|Lsm10|Zrsr1|Slbp|Gemin6|…	124	1989|513|1631|2955|3429|3177|2813|2789|2241|1295|427|2521|393|1037|2979|387|3457|471|1289|1411|569|3847|1541|531|831|1925|2893|2833|3777|243|3143|2131|2781|2031|1347|2863|199|369|229|1399|3239|1879|763|2023|559|3039|1737|2003|2079|339|2217|3599|2559|3285|3683|2635|3837|2281|1127|2847|2431|3735|3247|2025|1641|3537|1235|3301|3567|1979|371|2933|3357|2921|561|2285|1647|2325|2321|1767|2291|1121|3545|3…	2.29e-43		GO:0006397	4188941028970075	0
194	88	GO Biological Process		rRNA processing	2.02e-40	Pih1d2|Rrp15|Ddx18|Nob1|Emg1|Utp20|Ddx56|Ddx49|Ddx27|Ftsj3|Gtpbp4|Dimt1|Ngdn|Dcaf13|Bop1|Bysl|Wdr46|Pa2g4|Wdr75|Wdr12|Imp4|Nifk|Tfb2m|Nop10|Nat10|Eif6|Gar1|Rpf1|Nol6|Ebna1bp2|Utp11l|Ddx51|Ddx54|Ddx47|Mphosph10|Rrp8|Dkc1|Mak16|Imp3|Tfb1m|Rpf2|Nol10|Esf1|Fbl|Nop14|Rrp9|Tsr1|Kri1|Rrp12|Ddx21|Wdr74|Gltscr2|Pwp2|Utp6|Nop2|Utp15|Wdr43|Cirh1a|Ddx52|Rpp38|Utp14b|Ddx17|Rrp1|Nsun3|Wdr3|Ddx10|Rcl1|Utp18|Rrs…	124	3555|1565|1351|1467|1999|2811|3393|2209|1327|2369|3121|1469|3751|925|2499|609|895|691|2937|2105|779|3401|837|3655|695|197|1825|3631|345|979|2779|367|1343|369|1013|753|1339|2965|3043|3503|563|1119|2435|581|3873|1933|1213|3671|1605|1155|2941|1981|2819|1419|2689|627|1785|1909|1241|687|2059|1127|2447|3223|2275|3203|1515|2293|547|1979|3081|1231|1647|3483|739|889|3163|1337|3601|1921|1205|2853|1457|1153…	3.77e-43		GO:0006364	4169464863055337	0
952	179	Reactome Pathways		RNA Polymerase II Transcription	6.55e-40	Akt1|Ppard|Gtf2f1|Cdkn1b|Polr2e|Mapk14|U2af2|Prdx2|Psmb4|Ctnnb1|Psmd2|Phax|Ppp2cb|U2af1|Psmb1|Psmd3|Psmd11|Psmb6|Psme3|Ubb|Polr2i|Hdac2|Ube2d1|Cdk1|Snrpf|Snrpd3|Ppp2ca|Psmc5|Psmd12|Aurkb|Polr2h|Psma6|Psmc1|Atxn3|Psmd6|Psmc6|Psmb5|Pabpn1|Myc|Rbx1|Crebbp|Ncbp2|Cdkn1a|Polr2d|Psmb8|Csnk2b|Alyref|Cdk2|Psmd13|Psmd1|Parp1|Psmb7|Psmd5|Psmd14|Clp1|Cstf3|Aurka|Psma7|Src|Ncbp1|Magoh|Psmb2|Psmc2|Prkag2|Smarc…	124	1531|3381|2349|2675|1731|3495|2955|1215|3355|2177|2967|2117|2123|2521|285|2101|1087|1001|1313|3765|1937|2697|1521|2553|2979|387|3701|2363|3453|615|2047|2093|3273|1003|1503|2411|3841|3847|177|1639|2663|531|155|831|1101|1725|1925|655|1795|1749|871|2155|1103|173|2833|3777|3525|3263|287|3143|2131|1855|2749|2929|2843|1369|2031|2085|1047|199|1843|2441|3633|229|2885|2997|1399|2415|2183|2987|1653|3449|55…	1.38e-41		MMU-73857	4118375870000822	0
63	58	Reactome Pathways		Autodegradation of Cdh1 by Cdh1:APC/C	1.05e-38	Psmb4|Psmd2|Anapc1|Psmb1|Psmd3|Psmd11|Psmb6|Psme3|Ubb|Ube2d1|Psmc5|Psmd12|Psma6|Psmc1|Psmd6|Ube2e1|Psmc6|Psmb5|Psmb8|Psmd13|Psmd1|Psmb7|Psmd5|Psmd14|Anapc2|Psma7|Psmb2|Psmc2|Anapc4|Psmc4|Psma1|Psmd10|Psmb10|Psma4|Psmf1|Psmd7|Cdc16|Anapc10|Psmd8|Psmc3|Psmd4|Cdc26|Anapc5|Ube2c|Psma5|Cdc27|Psmd9|Psmb3|Rps27a|Anapc7|Fzr1|Ubc|Uba52|Cdc23|Psma3|Psma2|Psmb9|Psme1	124	3355|2967|951|285|2101|1087|1001|1313|3765|1521|2363|3453|2093|3273|1503|2507|2411|3841|1101|1795|1749|2155|1103|173|2037|3263|1855|2749|617|1843|2441|2885|2415|2987|3265|3565|1247|767|2603|1107|1601|2323|3823|3685|1391|3327|1529|297|1629|1293|857|743|1263|1007|3103|1593|249|1869	2.26e-40		MMU-174084	3997881070093006	0
168	81	GO Biological Process		RNA localization	1.86e-38	Prpf6|Ranbp2|Phax|Nutf2|Nxf1|Gle1|Nup85|Pabpn1|Ncbp2|Senp2|Polr2d|Seh1l|Alyref|Ahctf1|Nup35|Rae1|Eif6|Nmd3|Ncbp1|Nol6|Magoh|Sdad1|Ran|Nup210|Magohb|Sec13|Dkc1|Tnks|Cct2|Fbl|Dhx9|Nupl1|Shfm1|Hnrnpa1|Xpot|Rbm8a|Aaas|Nup54|Nup43|Hnrnpu|Ddx19a|Nup133|Nup88|Nup62|Nup160|Nupl2|Slbp|Nup107|Nup188|Nup214|Snupn|Nup98|Srsf7|Rrs1|Ybx1|Abce1|Alyref2|Pih1d1|Xpo5|Ssb|Xpo1|Nup93|Nxt1|Pom121|Ckap5|Hnrnpa3|Hnrnpa…	124	513|709|2117|3071|1387|1849|3369|3847|531|1553|831|3465|1925|829|1183|2993|197|2139|3143|345|2131|3091|3249|2383|199|1345|1339|3819|947|581|2023|2407|813|2003|479|2217|3783|391|2173|2559|577|2857|3591|293|3705|2543|3247|1917|2869|3335|2367|2379|3301|547|561|3267|2325|3483|3677|231|1645|2283|2437|2743|3509|363|2095|3047|1597|1311|3557|3761|1911|1079|1275|3443|1437|3663|3387|941|765	3.78e-41		GO:0006403	3.97305e+16	0
416	118	GO Biological Process		ncRNA metabolic process	1.86e-38	Pih1d2|Rrp15|Ddx18|Trmt1|Nob1|Emg1|Utp20|Ddx56|Qars|Ddx49|Cars|Ddx27|Rars|Dalrd3|Ftsj3|Gtpbp4|Dimt1|Ngdn|Tars|Dcaf13|Bop1|Aars2|Bysl|Wdr46|Nars|Trub1|Pa2g4|Wdr75|Wdr12|Imp4|Nifk|Tfb2m|Iars2|Clp1|Nop10|Nat10|Eif6|Larp7|Gar1|Rpf1|Rars2|Nol6|Ebna1bp2|Utp11l|Sepsecs|Ddx51|Ddx54|Ddx47|Mphosph10|Rrp8|Dkc1|Mak16|Aars|Imp3|Tfb1m|Rpf2|Nol10|Esf1|Lars2|Mars|Fbl|Nop14|Rrp9|Tsr1|Kri1|Rrp12|Ddx21|Wdr74|Gltscr…	124	3555|1565|1351|3159|1467|1999|2811|3393|805|2209|3147|1327|1813|2315|2369|3121|1469|3751|3035|925|2499|469|609|895|3517|1041|691|2937|2105|779|3401|837|1555|2833|3655|695|197|243|1825|3631|775|345|979|2779|589|367|1343|369|1013|753|1339|2965|3229|3043|3503|563|1119|2435|485|3605|581|3873|1933|1213|3671|1605|1155|2941|1981|2819|2077|1419|2689|1137|627|1785|1909|1241|687|2059|1127|2447|3223|2275|32…	3.76e-41		GO:0034660	3.97305e+16	0
381	110	Reactome Pathways		Signaling by Rho GTPases	3.39e-37	Cdh1|Ranbp2|Dvl3|Mapk14|Ncoa2|Cdc20|Ctnnb1|Ppp2cb|Cybb|Dlg4|Ndel1|Dvl2|Ppp2ca|Ska2|Nup85|Pafah1b1|Aurkb|Cenpp|Cenpk|Nde1|Pak2|Arhgap31|Sgol1|Hsp90ab1|Ndc80|Kif5b|Seh1l|Incenp|Sgol2|Ahctf1|Kif18a|Casc5|Bub1|Mapre1|Src|Nudc|Apitd1|Dvl1|Cenpc1|Kntc1|Mad1l1|Sec13|Plk1|Arhgef6|Cenpu|Cenpn|Zw10|Bub1b|Cenpt|Mis12|Nup43|Nup133|Ctnna1|Ska1|Ercc6l|Tuba1c|Cdc42|Taok1|Cenpe|Kif2b|Nup160|Pmf1|Nup107|Kif2c|Pik…	124	499|709|723|3495|323|1955|2177|2123|1805|3603|921|377|3701|153|3369|3425|615|2745|1413|3323|539|1667|473|447|1431|3855|3465|639|3719|829|3563|1533|2679|3609|287|2039|3589|847|1409|3083|1987|1345|3311|2277|689|1393|3803|975|1173|2685|2173|2857|3673|1059|933|235|1995|465|3017|909|3705|3475|1917|2989|151|2379|2019|719|665|959|1559|1425|781|373|415|2301|1093|893|2191|973|2627|2569|3297|3703|945|1167|…	7.74e-39		MMU-194315	3.84698e+16	0
126	70	Reactome Pathways		DNA Replication	7.78e-37	Psmb4|Cdt1|Gmnn|Psmd2|Anapc1|Psmb1|Psmd3|Psmd11|Psmb6|Psme3|Ubb|Ube2d1|Psmc5|Psmd12|Psma6|Psmc1|Psmd6|Ube2e1|Psmc6|Psmb5|Rbx1|Psmb8|Cdk2|Psmd13|Psmd1|Psmb7|Psmd5|Psmd14|Anapc2|Psma7|Psmb2|Psmc2|Anapc4|Cul1|Psmc4|Psma1|Psmd10|Psmb10|Psma4|Skp1a|Psmf1|Psmd7|Psma8|Psme4|Cdc16|Anapc10|Psmd8|Psmc3|Psmd4|Cdc26|Anapc5|Ube2c|Psma5|Cdc27|Cdc6|Skp2|Psmd9|Psmb3|Orc1|Rps27a|Anapc7|Fzr1|Ubc|Uba52|Cdc23|Psma3|…	124	3355|3651|995|2967|951|285|2101|1087|1001|1313|3765|1521|2363|3453|2093|3273|1503|2507|2411|3841|1639|1101|655|1795|1749|2155|1103|173|2037|3263|1855|2749|617|2085|1843|2441|2885|2415|2987|3449|3265|3565|359|2475|1247|767|2603|1107|1601|2323|3823|3685|1391|3327|3207|1603|1529|297|731|1629|1293|857|743|1263|1007|3103|1593|175|249|1869	1.83e-38		MMU-69306	3.8109e+16	0
56	54	Reactome Pathways		Degradation of DVL	1.3e-37	Dvl3|Psmb4|Psmd2|Psmb1|Psmd3|Psmd11|Psmb6|Dvl2|Psme3|Ubb|Psmc5|Psmd12|Psma6|Psmc1|Psmd6|Psmc6|Psmb5|Rbx1|Psmb8|Psmd13|Psmd1|Psmb7|Psmd5|Psmd14|Psma7|Psmb2|Psmc2|Dvl1|Psmc4|Psma1|Psmd10|Psmb10|Psma4|Psmf1|Psmd7|Psma8|Psme4|Psmd8|Psmc3|Psmd4|Psma5|Psmd9|Psmb3|Rps27a|Hecw1|Klhl12|Ubc|Uba52|Psma3|Psma2|Cul3|Psmb11|Psmb9|Psme1	124	723|3355|2967|285|2101|1087|1001|377|1313|3765|2363|3453|2093|3273|1503|2411|3841|1639|1101|1795|1749|2155|1103|173|3263|1855|2749|847|1843|2441|2885|2415|2987|3265|3565|359|2475|2603|1107|1601|1391|1529|297|1629|3169|3413|743|1263|3103|1593|1519|175|249|1869	3.14e-38		MMU-4641258	3.78861e+16	0
131	71	KEGG Pathways		Spliceosome	1.9e-37	Sf3a1|Prpf6|Snrpd1|Ddx23|U2af2|Lsm2|Snrpb2|U2af1|Hspa8|Prpf8|Snrpf|Snrpd3|Ddx5|Eftud2|Phf5a|Ncbp2|Sf3b2|Alyref|Sf3b1|Ncbp1|Magoh|Sf3a3|Srsf9|Magohb|Dhx8|Snrpd2|Hnrnpk|U2af1l4|Hnrnpa1|Sf3b6|Cdc40|Rbm8a|Sf3b3|Hnrnpu|Dhx38|Rbmxl1|Rbm25|Pcbp1|Srsf4|Snrpc|Srsf7|Snrnp70|Prpf40a|Sf3b4|Snrpa|Alyref2|Prpf4|Hspa1a|Snrpg|Srsf2|Nhp2l1|Snrpb|Snrnp200|Sf3b5|Snrnp40|Fus|Srsf5|Hnrnpc|Hnrnpa3|Rbmx|Txnl4a|Prpf40b|…	124	1989|513|1631|1723|2955|3177|2241|2521|393|1037|2979|387|3457|1289|1541|531|1535|1925|2893|3143|2131|2781|2031|199|1879|763|3039|1737|2003|2079|339|2217|3599|2559|421|3683|2635|3837|2847|1641|3301|371|2933|3357|2285|2325|2321|2825|715|3545|3163|279|1837|2111|2141|271|2659|1335|363|2011|2621|3723|1311|2223|2727|1091|1905|1911|1495|1697|3093	1.72e-38		mmu03040	3.77212e+16	0
1983	266	GO Biological Process		Cellular component assembly	2.18e-36	Pih1d2|Cdh1|Cct3|Kpnb1|Jup|Sf3a1|Prpf6|Snrpd1|Shkbp1|Ppan|Rps5|Cdc20|Cdt1|Gmnn|Sod2|Ctnnb1|Lsm2|Cldn13|Mpp2|Psmd11|Prpf8|Dlg4|Cldn7|Shmt1|Ndel1|Cdk1|Snrpf|Snrpd3|Ube2b|Itgb3|Nup85|Pafah1b1|Luc7l3|Aurkb|Dnaaf2|Gemin2|Cenpp|Marveld2|Smn1|Cenpk|Vcl|Brix1|Itga5|Cldn1|Bop1|Nde1|Arl6|Pak2|Spag6|Hcls1|Cldn6|Hsp90ab1|Polr2d|Cdh2|Tap2|Bag6|Dpysl3|Incenp|Gldc|Arl3|Cdk2|Shmt2|Psmd13|Sf3b1|Ahctf1|Aldh9a1|Psm…	124	3555|499|2445|3403|643|1989|513|1631|537|835|3611|1955|3651|995|1253|2177|3177|3771|3853|1087|1037|3603|3511|3731|921|2553|2979|387|3029|2433|3369|3425|471|615|1473|1411|2745|543|569|1413|2497|2973|2575|2537|2499|3323|475|539|541|1465|721|447|831|905|1099|1741|2643|639|1543|991|655|955|1795|2893|829|2865|1103|2833|2125|3559|3609|3525|197|287|3143|495|2781|3589|847|439|1409|2109|2485|2383|2119|241…	4.73e-39		GO:0022607	376615435063954	0
54	53	Reactome Pathways		Degradation of AXIN	3.68e-36	Psmb4|Psmd2|Psmb1|Psmd3|Psmd11|Psmb6|Psme3|Ubb|Psmc5|Psmd12|Psma6|Psmc1|Psmd6|Psmc6|Psmb5|Psmb8|Tnks2|Psmd13|Psmd1|Psmb7|Psmd5|Psmd14|Psma7|Psmb2|Psmc2|Psmc4|Psma1|Psmd10|Tnks|Psmb10|Psma4|Psmf1|Psmd7|Psma8|Psme4|Axin2|Psmd8|Psmc3|Psmd4|Axin1|Psma5|Smurf2|Psmd9|Psmb3|Rps27a|Ubc|Uba52|Rnf146|Psma3|Psma2|Psmb11|Psmb9|Psme1	124	3355|2967|285|2101|1087|1001|1313|3765|2363|3453|2093|3273|1503|2411|3841|1101|1359|1795|1749|2155|1103|173|3263|1855|2749|1843|2441|2885|3819|2415|2987|3265|3565|359|2475|3653|2603|1107|1601|3543|1391|787|1529|297|1629|743|1263|3105|3103|1593|175|249|1869	9.09e-38		MMU-4641257	3743415218132648	0
1425	218	GO Biological Process		Organic substance catabolic process	3.97e-36	Haao|Ftcd|Npepps|Akt1|Ppard|Gmpr2|Rad23a|Eno2|Cd44|Pan2|Psmb4|Cdc20|Acat2|Ctnnb1|Psmd2|Lsm2|Ubqln4|Ppp2cb|Nedd8|Acaa1b|Anapc1|Psmb1|Endog|Hspa8|Qdpr|Ube2a|Psmd3|Psmd11|Psmb6|Shmt1|Ubb|Ube2d1|Ube2b|Psmc5|Ddx5|Psmd12|Pafah1b1|Blmh|Psma6|Psmc1|Atxn3|Psmd6|Glud1|Psmc6|Bap1|Psmb5|Dpys|Rbx1|Ncbp2|Ehhadh|Csad|Xdh|Polr2d|Psmb8|Etf1|Bag6|Hsd17b4|Gldc|Cpt1a|Capn1|Got1|Shmt2|Psmd13|Cps1|Casp8|Psmd1|Psmb7|Ga…	124	3257|931|3489|1531|3381|3695|1315|1991|1893|3429|3355|1955|1267|2177|2967|3177|1973|2123|195|2149|951|285|1809|393|1573|2719|2101|1087|1001|3731|3765|1521|3029|2363|3457|3453|3425|755|2093|3273|1003|1503|2353|2411|3201|3841|1053|1639|531|1415|225|1471|831|1101|1643|1741|2787|1543|2361|2417|1191|955|1795|2841|2075|1749|2155|3805|1105|173|2037|1701|2517|2535|3095|3263|1747|3745|3143|349|2137|2131|3…	8.93e-39		GO:1901575	3740120949323688	0
312	100	GO Biological Process		RNA splicing	9.13e-36	Sf3a1|Prpf6|Snrpd1|U2af2|Lsm2|Rbm28|Snrpb2|Zmat5|Sugp1|U2af1|Hspa8|Prpf8|Snrpf|Snrpd3|Ddx5|Luc7l3|Eftud2|Gemin2|Smn1|Phf5a|Ncbp2|Alyref|Sf3b1|Clp1|Larp7|Ncbp1|Magoh|Sf3a3|Srsf9|Rbm19|Magohb|Ddx47|Gemin5|Dhx8|Snrpd2|Dhx9|Hnrnpk|U2af1l4|Hnrnpa1|Sf3b6|Cdc40|Rbm8a|Sf3b3|Hnrnpu|Rbmxl1|Rbm25|Luc7l2|Ddx17|Srsf4|Lsm10|Zrsr1|Gemin6|Snrpc|Srsf7|Snrnp70|Prpf40a|Sf3b4|Hnrnph1|Ybx1|Snrpa|Rrp1b|Alyref2|Prpf4|S…	124	1989|513|1631|2955|3177|2789|2241|1295|427|2521|393|1037|2979|387|3457|471|1289|1411|569|1541|531|1925|2893|2833|243|3143|2131|2781|2031|1347|199|369|3239|1879|763|2023|3039|1737|2003|2079|339|2217|3599|2559|3683|2635|2281|1127|2847|2431|3735|2025|1641|3301|371|2933|3357|2921|561|2285|1647|2325|2321|1767|2291|1121|3545|3163|1829|279|1837|2111|2141|271|2659|1335|363|907|2095|2011|3205|355|3513|262…	2.12e-38		GO:0008380	3.70395e+16	0
2417	296	Reactome Pathways		Signal Transduction	1.27e-35	Cdh1|Col6a1|Col6a2|Col1a1|Itga3|Jup|Akt1|Ppard|Gtf2f1|Cdkn1b|Ppp5c|Ranbp2|Dvl3|Col5a3|Polr2e|Mapk14|Hspb1|Psmb4|Ncoa2|Cdc20|Ctnnb1|Psmd2|Bcl2l1|Ppp2cb|Nedd8|Psmb1|Cybb|Sdc4|Psmd3|Psmd11|Psmb6|Dlg4|Ndel1|Dvl2|Psme3|Ubb|Polr2i|Hdac2|Ube2d1|Cdk1|Ppp2ca|Gnb2l1|Ska2|Sdc1|Itgb3|Psmc5|Ddx5|Psmd12|Nup85|Pafah1b1|Aurkb|Polr2h|Psma6|Psmc1|Cenpp|Cenpk|Psmd6|Vcl|Psmc6|Psmb5|Myc|Rbx1|Col2a1|Crebbp|Nde1|Ncbp2|…	124	499|807|935|3321|3317|643|1531|3381|2349|2675|2931|709|723|821|1731|3495|3097|3355|323|1955|2177|2967|1757|2123|195|285|1805|189|2101|1087|1001|3603|921|377|1313|3765|1937|2697|1521|2553|3701|3795|153|2625|2433|2363|3457|3453|3369|3425|615|2047|2093|3273|2745|1413|1503|2497|2411|3841|177|1639|2571|2663|3323|531|539|1667|155|473|447|1431|3855|831|1101|1725|3465|639|1359|2361|655|1795|2075|3719|174…	3.21e-37		MMU-162582	3689619627904404	0
73	57	Reactome Pathways		The role of GTSE1 in G2/M progression after G2 checkpoint	2.25e-35	Psmb4|Psmd2|Psmb1|Psmd3|Psmd11|Psmb6|Psme3|Ubb|Cdk1|Psmc5|Psmd12|Psma6|Psmc1|Psmd6|Psmc6|Psmb5|Cdkn1a|Hsp90ab1|Psmb8|Psmd13|Psmd1|Psmb7|Psmd5|Psmd14|Mapre1|Psma7|Psmb2|Psmc2|Psmc4|Psma1|Plk1|Psmd10|Psmb10|Psma4|Psmf1|Psmd7|Psma8|Psme4|Tuba1c|Psmd8|Psmc3|Psmd4|Tuba1b|Psma5|Hsp90aa1|Tuba1a|Psmd9|Psmb3|Rps27a|Trp53|Ubc|Uba52|Psma3|Psma2|Psmb11|Psmb9|Psme1	124	3355|2967|285|2101|1087|1001|1313|3765|2553|2363|3453|2093|3273|1503|2411|3841|155|447|1101|1795|1749|2155|1103|173|3609|3263|1855|2749|1843|2441|3311|2885|2415|2987|3265|3565|359|2475|235|2603|1107|1601|959|1391|973|2627|1529|297|1629|2319|743|1263|3103|1593|175|249|1869	5.84e-37		MMU-8852276	3664781748188864	0
78	58	Reactome Pathways		Transport of Mature Transcript to Cytoplasm	3.23e-35	Ranbp2|U2af2|Nxf1|U2af1|Gle1|Nup85|Nup153|Ncbp2|Seh1l|Alyref|Nup35|Rae1|Eif4e|Ncbp1|Magoh|Srsf9|Nup210|Magohb|Sec13|Nupl1|U2af1l4|Cdc40|Aaas|Nup54|Nup43|Cpsf2|Dhx38|Nup133|Nup88|Nup62|Nup160|Srsf4|Nupl2|Slbp|Nup107|Nup188|Nup214|Cpsf3|Nup98|Cpsf1|Upf3b|Srsf2|Nup93|Nxt1|Srsf5|Pom121|Nxf7|Srsf11|Srsf3|Tpr|Srsf6|Ndc1|Srsf1|Srrm1|Rnps1|Nup155|Nup37|Nup50	124	709|2955|1387|2521|1849|3369|2717|531|3465|1925|1183|2993|3391|3143|2131|2031|2383|199|1345|2407|1737|339|3783|391|2173|3285|421|2857|3591|293|3705|2847|2543|3247|1917|2869|3335|3537|2379|3567|2585|3545|2283|2437|2659|2743|3217|3717|1311|3557|1091|3761|1911|477|507|1275|1437|3663	8.58e-37		MMU-72202	3.64908e+16	0
55	52	Reactome Pathways		AUF1 (hnRNP D0) binds and destabilizes mRNA	6.27e-35	Hspb1|Psmb4|Psmd2|Psmb1|Hspa8|Psmd3|Psmd11|Psmb6|Psme3|Ubb|Psmc5|Psmd12|Psma6|Psmc1|Psmd6|Psmc6|Psmb5|Psmb8|Psmd13|Psmd1|Psmb7|Psmd5|Psmd14|Psma7|Psmb2|Psmc2|Psmc4|Psma1|Psmd10|Psmb10|Psma4|Psmf1|Psmd7|Psma8|Psme4|Eif4g1|Psmd8|Psmc3|Psmd4|Hspa1a|Psma5|Psmd9|Psmb3|Rps27a|Ubc|Uba52|Psma3|Psma2|Psmb11|Hnrnpd|Psmb9|Psme1	124	3097|3355|2967|285|393|2101|1087|1001|1313|3765|2363|3453|2093|3273|1503|2411|3841|1101|1795|1749|2155|1103|173|3263|1855|2749|1843|2441|2885|2415|2987|3265|3565|359|2475|2373|2603|1107|1601|2825|1391|1529|297|1629|743|1263|3103|1593|175|3473|249|1869	1.7e-37		MMU-450408	3.62027e+16	0
148	73	GO Biological Process		RNA transport	7.23e-35	Ranbp2|Phax|Nutf2|Nxf1|Gle1|Nup85|Pabpn1|Ncbp2|Senp2|Polr2d|Seh1l|Alyref|Ahctf1|Nup35|Rae1|Eif6|Nmd3|Ncbp1|Nol6|Magoh|Sdad1|Ran|Nup210|Magohb|Sec13|Tnks|Dhx9|Nupl1|Shfm1|Hnrnpa1|Xpot|Rbm8a|Aaas|Nup54|Nup43|Hnrnpu|Ddx19a|Nup133|Nup88|Nup62|Nup160|Nupl2|Slbp|Nup107|Nup188|Nup214|Snupn|Nup98|Srsf7|Rrs1|Ybx1|Abce1|Alyref2|Xpo5|Ssb|Xpo1|Nup93|Nxt1|Pom121|Ckap5|Hnrnpa3|Hnrnpa2b1|Lsg1|Srsf3|Tpr|Ndc1|Srs…	124	709|2117|3071|1387|1849|3369|3847|531|1553|831|3465|1925|829|1183|2993|197|2139|3143|345|2131|3091|3249|2383|199|1345|3819|2023|2407|813|2003|479|2217|3783|391|2173|2559|577|2857|3591|293|3705|2543|3247|1917|2869|3335|2367|2379|3301|547|561|3267|2325|3677|231|1645|2283|2437|2743|3509|363|2095|3047|1311|3557|3761|1911|1079|1275|3443|1437|3663|3387	1.74e-37		GO:0050658	3.61409e+16	0
148	71	Reactome Pathways		TCF dependent signaling in response to WNT	2.9e-35	Akt1|Dvl3|Psmb4|Ctnnb1|Psmd2|Ppp2cb|Psmb1|Psmd3|Psmd11|Psmb6|Dvl2|Psme3|Ubb|Ppp2ca|Psmc5|Psmd12|Psma6|Psmc1|Psmd6|Psmc6|Psmb5|Rbx1|Crebbp|Psmb8|Csnk2b|Tnks2|Psmd13|Psmd1|Psmb7|Psmd5|Psmd14|Psma7|Psmb2|Psmc2|Dvl1|Psmc4|Psma1|Psmd10|Tnks|Psmb10|Psma4|Psmf1|Psmd7|Psma8|Psme4|Axin2|Psmd8|Ep300|Psmc3|Psmd4|Axin1|Psma5|Smurf2|Psmd9|Psmb3|Hdac1|Rps27a|Xpo1|Hecw1|Klhl12|Xiap|Ubc|Uba52|Rnf146|Psma3|Psma2|…	124	1531|723|3355|2177|2967|2123|285|2101|1087|1001|377|1313|3765|3701|2363|3453|2093|3273|1503|2411|3841|1639|2663|1101|1725|1359|1795|1749|2155|1103|173|3263|1855|2749|847|1843|2441|2885|3819|2415|2987|3265|3565|359|2475|3653|2603|2229|1107|1601|3543|1391|787|1529|297|2793|1629|1645|3169|3413|423|743|1263|3105|3103|1593|1519|175|249|1869|1763	8.05e-36		MMU-201681	3.55376e+16	0
54	51	Reactome Pathways		FBXL7 down-regulates AURKA during mitotic entry and in early mitosis	3.24e-34	Psmb4|Psmd2|Psmb1|Psmd3|Psmd11|Psmb6|Psme3|Ubb|Psmc5|Psmd12|Psma6|Psmc1|Psmd6|Psmc6|Psmb5|Rbx1|Psmb8|Psmd13|Psmd1|Psmb7|Psmd5|Psmd14|Aurka|Psma7|Psmb2|Psmc2|Cul1|Psmc4|Psma1|Psmd10|Psmb10|Psma4|Skp1a|Psmf1|Psmd7|Psma8|Psme4|Psmd8|Psmc3|Psmd4|Psma5|Psmd9|Psmb3|Rps27a|Ubc|Uba52|Psma3|Psma2|Psmb11|Psmb9|Psme1	124	3355|2967|285|2101|1087|1001|1313|3765|2363|3453|2093|3273|1503|2411|3841|1639|1101|1795|1749|2155|1103|173|3525|3263|1855|2749|2085|1843|2441|2885|2415|2987|3449|3265|3565|359|2475|2603|1107|1601|1391|1529|297|1629|743|1263|3103|1593|175|249|1869	9.21e-36		MMU-8854050	3.54895e+16	0
70	55	Reactome Pathways		Orc1 removal from chromatin	3.39e-34	Psmb4|Cdt1|Psmd2|Psmb1|Psmd3|Psmd11|Psmb6|Psme3|Ubb|Psmc5|Psmd12|Psma6|Psmc1|Psmd6|Psmc6|Psmb5|Rbx1|Psmb8|Cdk2|Psmd13|Psmd1|Psmb7|Psmd5|Psmd14|Psma7|Psmb2|Psmc2|Cul1|Psmc4|Psma1|Psmd10|Psmb10|Psma4|Skp1a|Psmf1|Psmd7|Psma8|Psme4|Psmd8|Psmc3|Psmd4|Psma5|Cdc6|Skp2|Psmd9|Psmb3|Orc1|Rps27a|Ubc|Uba52|Psma3|Psma2|Psmb11|Psmb9|Psme1	124	3355|3651|2967|285|2101|1087|1001|1313|3765|2363|3453|2093|3273|1503|2411|3841|1639|1101|655|1795|1749|2155|1103|173|3263|1855|2749|2085|1843|2441|2885|2415|2987|3449|3265|3565|359|2475|2603|1107|1601|1391|3207|1603|1529|297|731|1629|743|1263|3103|1593|175|249|1869	9.85e-36		MMU-68949	3.54698e+16	0
72	55	Reactome Pathways		Cyclin A:Cdk2-associated events at S phase entry	9.43e-34	Akt1|Cdkn1b|Psmb4|Psmd2|Psmb1|Psmd3|Psmd11|Psmb6|Psme3|Ubb|Psmc5|Psmd12|Psma6|Psmc1|Psmd6|Psmc6|Psmb5|Cdkn1a|Psmb8|Cdk2|Psmd13|Psmd1|Psmb7|Psmd5|Psmd14|Psma7|Cks1b|Psmb2|Psmc2|Cul1|Psmc4|Psma1|Psmd10|Psmb10|Psma4|Skp1a|Psmf1|Psmd7|Psmd8|Psmc3|Psmd4|Psma5|Ccnd1|Cdc25a|Skp2|Psmd9|Psmb3|Rps27a|Fzr1|Ubc|Uba52|Psma3|Psma2|Psmb9|Psme1	124	1531|2675|3355|2967|285|2101|1087|1001|1313|3765|2363|3453|2093|3273|1503|2411|3841|155|1101|655|1795|1749|2155|1103|173|3263|2043|1855|2749|2085|1843|2441|2885|2415|2987|3449|3265|3565|2603|1107|1601|1391|3255|3031|1603|1529|297|1629|857|743|1263|3103|1593|249|1869	2.79e-35		MMU-69656	3502548830726267	0
68	54	Reactome Pathways		Regulation of PTEN stability and activity	1.02e-33	Akt1|Psmb4|Psmd2|Psmb1|Psmd3|Psmd11|Psmb6|Psme3|Ubb|Psmc5|Psmd12|Psma6|Psmc1|Psmd6|Psmc6|Psmb5|Psmb8|Csnk2b|Tnks2|Psmd13|Psmd1|Psmb7|Psmd5|Psmd14|Psma7|Psmb2|Psmc2|Psmc4|Psma1|Psmd10|Tnks|Psmb10|Psma4|Stub1|Psmf1|Psmd7|Psma8|Psme4|Psmd8|Psmc3|Psmd4|Psma5|Psmd9|Psmb3|Rps27a|Xiap|Ubc|Uba52|Rnf146|Psma3|Psma2|Psmb11|Psmb9|Psme1	124	1531|3355|2967|285|2101|1087|1001|1313|3765|2363|3453|2093|3273|1503|2411|3841|1101|1725|1359|1795|1749|2155|1103|173|3263|1855|2749|1843|2441|2885|3819|2415|2987|1839|3265|3565|359|2475|2603|1107|1601|1391|1529|297|1629|423|743|1263|3105|3103|1593|175|249|1869	3.1e-36		MMU-8948751	3499139982823808	0
60	52	Reactome Pathways		SCF(Skp2)-mediated degradation of p27/p21	1.06e-33	Cdkn1b|Psmb4|Psmd2|Psmb1|Psmd3|Psmd11|Psmb6|Psme3|Ubb|Psmc5|Psmd12|Psma6|Psmc1|Psmd6|Psmc6|Psmb5|Cdkn1a|Psmb8|Cdk2|Psmd13|Psmd1|Psmb7|Psmd5|Psmd14|Psma7|Cks1b|Psmb2|Psmc2|Cul1|Psmc4|Psma1|Psmd10|Psmb10|Psma4|Skp1a|Psmf1|Psmd7|Psmd8|Psmc3|Psmd4|Psma5|Ccnd1|Skp2|Psmd9|Psmb3|Rps27a|Ubc|Uba52|Psma3|Psma2|Psmb9|Psme1	124	2675|3355|2967|285|2101|1087|1001|1313|3765|2363|3453|2093|3273|1503|2411|3841|155|1101|655|1795|1749|2155|1103|173|3263|2043|1855|2749|2085|1843|2441|2885|2415|2987|3449|3265|3565|2603|1107|1601|1391|3255|1603|1529|297|1629|743|1263|3103|1593|249|1869	3.27e-35		MMU-187577	3497469413473523	0
61	52	Reactome Pathways		Asymmetric localization of PCP proteins	1.83e-33	Psmb4|Psmd2|Psmb1|Psmd3|Psmd11|Psmb6|Dvl2|Psme3|Ubb|Psmc5|Psmd12|Psma6|Psmc1|Psmd6|Psmc6|Psmb5|Psmb8|Psmd13|Psmd1|Psmb7|Psmd5|Psmd14|Psma7|Psmb2|Psmc2|Psmc4|Psma1|Psmd10|Psmb10|Psma4|Psmf1|Psmd7|Psma8|Psme4|Psmd8|Psmc3|Psmd4|Smurf1|Psma5|Smurf2|Pard6a|Psmd9|Psmb3|Rps27a|Prickle1|Ubc|Uba52|Psma3|Psma2|Psmb11|Psmb9|Psme1	124	3355|2967|285|2101|1087|1001|377|1313|3765|2363|3453|2093|3273|1503|2411|3841|1101|1795|1749|2155|1103|173|3263|1855|2749|1843|2441|2885|2415|2987|3265|3565|359|2475|2603|1107|1601|2129|1391|787|2193|1529|297|1629|877|743|1263|3103|1593|175|249|1869	5.77e-35		MMU-4608870	3.47375e+16	0
827	156	GO Biological Process		Macromolecule catabolic process	2.04e-33	Akt1|Rad23a|Cd44|Pan2|Psmb4|Cdc20|Ctnnb1|Psmd2|Lsm2|Ubqln4|Ppp2cb|Nedd8|Anapc1|Psmb1|Endog|Hspa8|Ube2a|Psmd3|Psmd11|Psmb6|Ubb|Ube2d1|Ube2b|Psmc5|Ddx5|Psmd12|Psma6|Psmc1|Atxn3|Psmd6|Psmc6|Bap1|Psmb5|Rbx1|Ncbp2|Polr2d|Psmb8|Etf1|Bag6|Capn1|Psmd13|Casp8|Psmd1|Psmb7|Psmd14|Anapc2|Usp50|Chmp4c|Psma7|Ncbp1|Rad23b|Magoh|Psmb2|Psmc2|Dffb|Anapc4|Pan3|Cul1|Magohb|Psmc4|Psma1|Psmb10|Vps4a|Psma4|Ubd|Chmp4b|L…	124	1531|1315|1893|3429|3355|1955|2177|2967|3177|1973|2123|195|951|285|1809|393|2719|2101|1087|1001|3765|1521|3029|2363|3457|3453|2093|3273|1003|1503|2411|3201|3841|1639|531|831|1101|1643|1741|2417|1795|2075|1749|2155|173|2037|2535|3095|3263|3143|349|2131|1855|2749|3833|617|2863|2085|199|1843|2441|2415|3491|2987|211|707|2477|3449|1237|1839|3265|3565|359|2217|2475|1247|767|2995|217|2603|3157|213|591|1…	5.37e-36		GO:0009057	3.46904e+16	0
70	54	Reactome Pathways		Cyclin E associated events during G1/S transition	2.76e-33	Akt1|Cdkn1b|Psmb4|Psmd2|Psmb1|Psmd3|Psmd11|Psmb6|Psme3|Ubb|Psmc5|Psmd12|Psma6|Psmc1|Psmd6|Psmc6|Psmb5|Cdkn1a|Psmb8|Cdk2|Psmd13|Psmd1|Psmb7|Psmd5|Psmd14|Psma7|Cks1b|Psmb2|Psmc2|Cul1|Psmc4|Psma1|Psmd10|Psmb10|Psma4|Skp1a|Psmf1|Psmd7|Psmd8|Psmc3|Psmd4|Psma5|Ccnd1|Cdc25a|Skp2|Psmd9|Psmb3|Rps27a|Ubc|Uba52|Psma3|Psma2|Psmb9|Psme1	124	1531|2675|3355|2967|285|2101|1087|1001|1313|3765|2363|3453|2093|3273|1503|2411|3841|155|1101|655|1795|1749|2155|1103|173|3263|2043|1855|2749|2085|1843|2441|2885|2415|2987|3449|3265|3565|2603|1107|1601|1391|3255|3031|1603|1529|297|1629|743|1263|3103|1593|249|1869	8.87e-35		MMU-69202	3.45591e+16	0
66	53	Reactome Pathways		G1/S DNA Damage Checkpoints	2.97e-33	Cdkn1b|Psmb4|Psmd2|Psmb1|Psmd3|Psmd11|Psmb6|Psme3|Ubb|Psmc5|Psmd12|Psma6|Psmc1|Psmd6|Psmc6|Psmb5|Cdkn1a|Psmb8|Cdk2|Psmd13|Psmd1|Psmb7|Psmd5|Psmd14|Psma7|Psmb2|Psmc2|Psmc4|Psma1|Psmd10|Psmb10|Psma4|Psmf1|Psmd7|Psma8|Psme4|Psmd8|Psmc3|Psmd4|Rfwd2|Psma5|Cdc25a|Psmd9|Psmb3|Rps27a|Trp53|Ubc|Uba52|Psma3|Psma2|Psmb11|Psmb9|Psme1	124	2675|3355|2967|285|2101|1087|1001|1313|3765|2363|3453|2093|3273|1503|2411|3841|155|1101|655|1795|1749|2155|1103|173|3263|1855|2749|1843|2441|2885|2415|2987|3265|3565|359|2475|2603|1107|1601|2425|1391|3031|1529|297|1629|2319|743|1263|3103|1593|175|249|1869	9.71e-35		MMU-69615	3452724355068279	0
58	51	Reactome Pathways		CDT1 association with the CDC6:ORC:origin complex	2.98e-33	Psmb4|Cdt1|Gmnn|Psmd2|Psmb1|Psmd3|Psmd11|Psmb6|Psme3|Ubb|Psmc5|Psmd12|Psma6|Psmc1|Psmd6|Psmc6|Psmb5|Psmb8|Psmd13|Psmd1|Psmb7|Psmd5|Psmd14|Psma7|Psmb2|Psmc2|Psmc4|Psma1|Psmd10|Psmb10|Psma4|Psmf1|Psmd7|Psma8|Psme4|Psmd8|Psmc3|Psmd4|Psma5|Cdc6|Psmd9|Psmb3|Orc1|Rps27a|Ubc|Uba52|Psma3|Psma2|Psmb11|Psmb9|Psme1	124	3355|3651|995|2967|285|2101|1087|1001|1313|3765|2363|3453|2093|3273|1503|2411|3841|1101|1795|1749|2155|1103|173|3263|1855|2749|1843|2441|2885|2415|2987|3265|3565|359|2475|2603|1107|1601|1391|3207|1529|297|731|1629|743|1263|3103|1593|175|249|1869	9.92e-35		MMU-68827	3.45258e+16	0
51	49	Reactome Pathways		Autodegradation of the E3 ubiquitin ligase COP1	4.28e-33	Psmb4|Psmd2|Psmb1|Psmd3|Psmd11|Psmb6|Psme3|Ubb|Psmc5|Psmd12|Psma6|Psmc1|Psmd6|Psmc6|Psmb5|Psmb8|Psmd13|Psmd1|Psmb7|Psmd5|Psmd14|Psma7|Psmb2|Psmc2|Psmc4|Psma1|Psmd10|Psmb10|Psma4|Psmf1|Psmd7|Psma8|Psme4|Psmd8|Psmc3|Psmd4|Rfwd2|Psma5|Psmd9|Psmb3|Rps27a|Trp53|Ubc|Uba52|Psma3|Psma2|Psmb11|Psmb9|Psme1	124	3355|2967|285|2101|1087|1001|1313|3765|2363|3453|2093|3273|1503|2411|3841|1101|1795|1749|2155|1103|173|3263|1855|2749|1843|2441|2885|2415|2987|3265|3565|359|2475|2603|1107|1601|2425|1391|1529|297|1629|2319|743|1263|3103|1593|175|249|1869	1.45e-34		MMU-349425	3.43686e+16	0
51	49	Reactome Pathways		Regulation of RUNX2 expression and activity	4.28e-33	Psmb4|Psmd2|Psmb1|Psmd3|Psmd11|Psmb6|Psme3|Ubb|Psmc5|Psmd12|Psma6|Psmc1|Psmd6|Psmc6|Psmb5|Rbx1|Psmb8|Psmd13|Psmd1|Psmb7|Psmd5|Psmd14|Psma7|Psmb2|Psmc2|Cul1|Psmc4|Psma1|Psmd10|Psmb10|Psma4|Skp1a|Stub1|Psmf1|Psmd7|Psmd8|Psmc3|Psmd4|Psma5|Skp2|Psmd9|Psmb3|Rps27a|Ubc|Uba52|Psma3|Psma2|Psmb9|Psme1	124	3355|2967|285|2101|1087|1001|1313|3765|2363|3453|2093|3273|1503|2411|3841|1639|1101|1795|1749|2155|1103|173|3263|1855|2749|2085|1843|2441|2885|2415|2987|3449|1839|3265|3565|2603|1107|1601|1391|1603|1529|297|1629|743|1263|3103|1593|249|1869	1.45e-34		MMU-8939902	3.43686e+16	0
1445	213	GO Biological Process		Cellular catabolic process	4.58e-33	Haao|Ftcd|Npepps|Ppard|Gmpr2|Rad23a|Cd44|Prdx2|Pan2|Psmb4|Cdc20|Acat2|Ctnnb1|Psmd2|Lsm2|Ubqln4|Ppp2cb|Nedd8|Acaa1b|Anapc1|Psmb1|Endog|Hspa8|Qdpr|Ube2a|Psmd3|Psmd11|Psmb6|Shmt1|Ubb|Ube2d1|Ube2b|Psmc5|Ddx5|Psmd12|Blmh|Psma6|Atxn3|Psmd6|Glud1|Psmc6|Bap1|Psmb5|Dpys|Rbx1|Ncbp2|Ehhadh|Csad|Xdh|Polr2d|Psmb8|Etf1|Bag6|Hsd17b4|Gldc|Cpt1a|Capn1|Prdx3|Got1|Shmt2|Psmd13|Cps1|Casp8|Psmd1|Psmb7|Gad2|Kynu|Psmd1…	124	3257|931|3489|3381|3695|1315|1893|1215|3429|3355|1955|1267|2177|2967|3177|1973|2123|195|2149|951|285|1809|393|1573|2719|2101|1087|1001|3731|3765|1521|3029|2363|3457|3453|755|2093|1003|1503|2353|2411|3201|3841|1053|1639|531|1415|225|1471|831|1101|1643|1741|2787|1543|2361|2417|3195|1191|955|1795|2841|2075|1749|2155|3805|1105|173|2037|823|1701|2517|2535|3095|3263|1747|3745|3143|349|2137|2131|3769|18…	1.24e-35		GO:0044248	3433913452199613	0
55	50	Reactome Pathways		Degradation of GLI1 by the proteasome	4.71e-33	Psmb4|Psmd2|Psmb1|Psmd3|Psmd11|Psmb6|Psme3|Ubb|Psmc5|Psmd12|Psma6|Psmc1|Psmd6|Psmc6|Psmb5|Rbx1|Psmb8|Psmd13|Psmd1|Psmb7|Psmd5|Psmd14|Psma7|Psmb2|Psmc2|Cul1|Psmc4|Psma1|Psmd10|Psmb10|Psma4|Skp1a|Psmf1|Psmd7|Psma8|Psme4|Psmd8|Psmc3|Psmd4|Psma5|Psmd9|Psmb3|Rps27a|Ubc|Uba52|Psma3|Psma2|Psmb11|Psmb9|Psme1	124	3355|2967|285|2101|1087|1001|1313|3765|2363|3453|2093|3273|1503|2411|3841|1639|1101|1795|1749|2155|1103|173|3263|1855|2749|2085|1843|2441|2885|2415|2987|3449|3265|3565|359|2475|2603|1107|1601|1391|1529|297|1629|743|1263|3103|1593|175|249|1869	1.66e-34		MMU-5610780	3.4327e+16	0
64	52	Reactome Pathways		p53-Dependent G1 DNA Damage Response	8.46e-33	Cdkn1b|Psmb4|Psmd2|Psmb1|Psmd3|Psmd11|Psmb6|Psme3|Ubb|Psmc5|Psmd12|Psma6|Psmc1|Psmd6|Psmc6|Psmb5|Cdkn1a|Psmb8|Cdk2|Psmd13|Psmd1|Psmb7|Psmd5|Psmd14|Psma7|Psmb2|Psmc2|Psmc4|Psma1|Psmd10|Psmb10|Psma4|Psmf1|Psmd7|Psma8|Psme4|Psmd8|Psmc3|Psmd4|Rfwd2|Psma5|Psmd9|Psmb3|Rps27a|Trp53|Ubc|Uba52|Psma3|Psma2|Psmb11|Psmb9|Psme1	124	2675|3355|2967|285|2101|1087|1001|1313|3765|2363|3453|2093|3273|1503|2411|3841|155|1101|655|1795|1749|2155|1103|173|3263|1855|2749|1843|2441|2885|2415|2987|3265|3565|359|2475|2603|1107|1601|2425|1391|1529|297|1629|2319|743|1263|3103|1593|175|249|1869	3.03e-34		MMU-69563	3.40726e+16	0
338	99	GO Biological Process		ncRNA processing	1.11e-32	Pih1d2|Rrp15|Ddx18|Trmt1|Nob1|Emg1|Utp20|Ddx56|Ddx49|Ddx27|Ftsj3|Gtpbp4|Dimt1|Ngdn|Dcaf13|Bop1|Aars2|Bysl|Wdr46|Trub1|Pa2g4|Wdr75|Wdr12|Imp4|Nifk|Tfb2m|Clp1|Nop10|Nat10|Eif6|Larp7|Gar1|Rpf1|Nol6|Ebna1bp2|Utp11l|Ddx51|Ddx54|Ddx47|Mphosph10|Rrp8|Dkc1|Mak16|Aars|Imp3|Tfb1m|Rpf2|Nol10|Esf1|Fbl|Nop14|Rrp9|Tsr1|Kri1|Rrp12|Ddx21|Wdr74|Gltscr2|Pwp2|Utp6|Nop2|Utp15|Wdr43|Cirh1a|Ddx52|Rpp38|Utp14b|Ddx17|Rr…	124	3555|1565|1351|3159|1467|1999|2811|3393|2209|1327|2369|3121|1469|3751|925|2499|469|609|895|1041|691|2937|2105|779|3401|837|2833|3655|695|197|243|1825|3631|345|979|2779|367|1343|369|1013|753|1339|2965|3229|3043|3503|563|1119|2435|581|3873|1933|1213|3671|1605|1155|2941|1981|2819|1419|2689|627|1785|1909|1241|687|2059|1127|2447|3223|2275|3203|1515|2293|547|1979|3081|3817|1231|1647|3483|739|889|231|31…	3.1e-36		GO:0034470	3.39547e+16	0
735	145	GO Biological Process		Cellular macromolecule catabolic process	1.26e-32	Rad23a|Pan2|Psmb4|Cdc20|Ctnnb1|Psmd2|Lsm2|Ubqln4|Ppp2cb|Nedd8|Anapc1|Psmb1|Endog|Ube2a|Psmd3|Psmd11|Psmb6|Ubb|Ube2d1|Ube2b|Psmc5|Ddx5|Psmd12|Psma6|Atxn3|Psmd6|Psmc6|Bap1|Psmb5|Rbx1|Ncbp2|Polr2d|Psmb8|Etf1|Bag6|Psmd13|Casp8|Psmd1|Psmb7|Psmd14|Anapc2|Usp50|Chmp4c|Psma7|Ncbp1|Rad23b|Magoh|Psmb2|Psmc2|Dffb|Anapc4|Pan3|Cul1|Magohb|Psma1|Psmb10|Vps4a|Psma4|Ubd|Chmp4b|Skp1a|Cnot3|Stub1|Psmf1|Psmd7|Psma8…	124	1315|3429|3355|1955|2177|2967|3177|1973|2123|195|951|285|1809|2719|2101|1087|1001|3765|1521|3029|2363|3457|3453|2093|1003|1503|2411|3201|3841|1639|531|831|1101|1643|1741|1795|2075|1749|2155|173|2037|2535|3095|3263|3143|349|2131|1855|2749|3833|617|2863|2085|199|2441|2415|3491|2987|211|707|3449|1237|1839|3265|3565|359|2217|2475|1247|767|2995|217|2603|3157|213|591|1309|3617|1897|1677|2609|2381|2145|…	3.6e-36		GO:0044265	3389962945488244	0
69	53	Reactome Pathways		Transport of Mature mRNA derived from an Intron-Containing Transcript	1.27e-32	Ranbp2|U2af2|Nxf1|U2af1|Gle1|Nup85|Nup153|Ncbp2|Seh1l|Alyref|Nup35|Rae1|Ncbp1|Magoh|Srsf9|Nup210|Magohb|Sec13|Nupl1|U2af1l4|Cdc40|Aaas|Nup54|Nup43|Dhx38|Nup133|Nup88|Nup62|Nup160|Srsf4|Nupl2|Nup107|Nup188|Nup214|Nup98|Upf3b|Srsf2|Nup93|Nxt1|Srsf5|Pom121|Nxf7|Srsf11|Srsf3|Tpr|Srsf6|Ndc1|Srsf1|Srrm1|Rnps1|Nup155|Nup37|Nup50	124	709|2955|1387|2521|1849|3369|2717|531|3465|1925|1183|2993|3143|2131|2031|2383|199|1345|2407|1737|339|3783|391|2173|421|2857|3591|293|3705|2847|2543|1917|2869|3335|2379|2585|3545|2283|2437|2659|2743|3217|3717|1311|3557|1091|3761|1911|477|507|1275|1437|3663	4.72e-34		MMU-159236	3389619627904404	0
57	50	Reactome Pathways		GLI3 is processed to GLI3R by the proteasome	1.42e-32	Psmb4|Psmd2|Psmb1|Psmd3|Psmd11|Psmb6|Psme3|Ubb|Psmc5|Psmd12|Psma6|Psmc1|Psmd6|Psmc6|Psmb5|Rbx1|Psmb8|Psmd13|Psmd1|Psmb7|Psmd5|Psmd14|Psma7|Psmb2|Psmc2|Cul1|Psmc4|Psma1|Psmd10|Psmb10|Psma4|Skp1a|Psmf1|Psmd7|Psma8|Psme4|Psmd8|Psmc3|Psmd4|Psma5|Psmd9|Psmb3|Rps27a|Ubc|Uba52|Psma3|Psma2|Psmb11|Psmb9|Psme1	124	3355|2967|285|2101|1087|1001|1313|3765|2363|3453|2093|3273|1503|2411|3841|1639|1101|1795|1749|2155|1103|173|3263|1855|2749|2085|1843|2441|2885|2415|2987|3449|3265|3565|359|2475|2603|1107|1601|1391|1529|297|1629|743|1263|3103|1593|175|249|1869	5.34e-34		MMU-5610785	3384771165561694	0
74	54	Reactome Pathways		MAPK6/MAPK4 signaling	1.76e-32	Hspb1|Psmb4|Psmd2|Psmb1|Psmd3|Psmd11|Psmb6|Psme3|Ubb|Cdk1|Psmc5|Psmd12|Psma6|Psmc1|Psmd6|Psmc6|Psmb5|Pak2|Psmb8|Psmd13|Psmd1|Psmb7|Psmd5|Psmd14|Psma7|Psmb2|Psmc2|Psmc4|Psma1|Psmd10|Psmb10|Psma4|Psmf1|Psmd7|Psma8|Psme4|Foxo3|Psmd8|Cdc42|Psmc3|Psmd4|Rac1|Psma5|Psmd9|Psmb3|Rps27a|Xpo1|Ubc|Uba52|Psma3|Psma2|Psmb11|Psmb9|Psme1	124	3097|3355|2967|285|2101|1087|1001|1313|3765|2553|2363|3453|2093|3273|1503|2411|3841|539|1101|1795|1749|2155|1103|173|3263|1855|2749|1843|2441|2885|2415|2987|3265|3565|359|2475|1715|2603|1995|1107|1601|781|1391|1529|297|1629|1645|743|1263|3103|1593|175|249|1869	6.75e-34		MMU-5687128	3.37545e+16	0
180	74	Reactome Pathways		G2/M Transition	2.02e-32	Psmb4|Psmd2|Ppp2cb|Psmb1|Psmd3|Psmd11|Psmb6|Psme3|Ubb|Cdk1|Ppp2ca|Psmc5|Psmd12|Pafah1b1|Psma6|Psmc1|Psmd6|Psmc6|Psmb5|Rbx1|Nde1|Cdkn1a|Hsp90ab1|Psmb8|Cdk2|Dctn2|Psmd13|Psmd1|Psmb7|Psmd5|Psmd14|Mapre1|Aurka|Psma7|Psmb2|Psmc2|Cul1|Psmc4|Psma1|Plk1|Psmd10|Psmb10|Psma4|Skp1a|Psmf1|Psmd7|Psma8|Psme4|Tubg2|Tubg1|Tuba1c|Psmd8|Psmc3|Psmd4|Tuba1b|Psma5|Cdc25a|Hsp90aa1|Tuba1a|Psmd9|Psmb3|Rps27a|Xpo1|Trp53|…	124	3355|2967|2123|285|2101|1087|1001|1313|3765|2553|3701|2363|3453|3425|2093|3273|1503|2411|3841|1639|3323|155|447|1101|655|967|1795|1749|2155|1103|173|3609|3525|3263|1855|2749|2085|1843|2441|3311|2885|2415|2987|3449|3265|3565|359|2475|3871|2751|235|2603|1107|1601|959|1391|3031|973|2627|1529|297|1629|1645|2319|3509|2205|743|1263|3103|1593|175|249|1869|2613	7.89e-34		MMU-69275	3369464863055337	0
50	48	Reactome Pathways		Ubiquitin-dependent degradation of Cyclin D	2.02e-32	Psmb4|Psmd2|Psmb1|Psmd3|Psmd11|Psmb6|Psme3|Ubb|Psmc5|Psmd12|Psma6|Psmc1|Psmd6|Psmc6|Psmb5|Psmb8|Psmd13|Psmd1|Psmb7|Psmd5|Psmd14|Psma7|Psmb2|Psmc2|Psmc4|Psma1|Psmd10|Psmb10|Psma4|Psmf1|Psmd7|Psma8|Psme4|Psmd8|Psmc3|Psmd4|Psma5|Ccnd1|Psmd9|Psmb3|Rps27a|Ubc|Uba52|Psma3|Psma2|Psmb11|Psmb9|Psme1	124	3355|2967|285|2101|1087|1001|1313|3765|2363|3453|2093|3273|1503|2411|3841|1101|1795|1749|2155|1103|173|3263|1855|2749|1843|2441|2885|2415|2987|3265|3565|359|2475|2603|1107|1601|1391|3255|1529|297|1629|743|1263|3103|1593|175|249|1869	7.86e-34		MMU-75815	3369464863055337	0
62	51	Reactome Pathways		Transcriptional regulation by RUNX2	2.34e-32	Psmb4|Psmd2|Psmb1|Psmd3|Psmd11|Psmb6|Psme3|Ubb|Cdk1|Psmc5|Psmd12|Psma6|Psmc1|Psmd6|Psmc6|Psmb5|Rbx1|Psmb8|Psmd13|Psmd1|Psmb7|Psmd5|Psmd14|Psma7|Psmb2|Psmc2|Cul1|Psmc4|Psma1|Psmd10|Psmb10|Psma4|Skp1a|Stub1|Psmf1|Psmd7|Psmd8|Psmc3|Psmd4|Psma5|Ccnd1|Skp2|Psmd9|Psmb3|Rps27a|Ubc|Uba52|Psma3|Psma2|Psmb9|Psme1	124	3355|2967|285|2101|1087|1001|1313|3765|2553|2363|3453|2093|3273|1503|2411|3841|1639|1101|1795|1749|2155|1103|173|3263|1855|2749|2085|1843|2441|2885|2415|2987|3449|1839|3265|3565|2603|1107|1601|1391|3255|1603|1529|297|1629|743|1263|3103|1593|249|1869	9.4e-35		MMU-8878166	3363078414258986	0
84	56	Reactome Pathways		Regulation of mRNA stability by proteins that bind AU-rich elements	2.74e-32	Akt1|Hspb1|Psmb4|Psmd2|Psmb1|Hspa8|Psmd3|Psmd11|Psmb6|Psme3|Ubb|Psmc5|Psmd12|Psma6|Psmc1|Psmd6|Psmc6|Psmb5|Psmb8|Psmd13|Psmd1|Psmb7|Psmd5|Psmd14|Psma7|Psmb2|Psmc2|Psmc4|Psma1|Psmd10|Psmb10|Psma4|Psmf1|Psmd7|Psma8|Psme4|Eif4g1|Psmd8|Nup214|Psmc3|Psmd4|Hspa1a|Psma5|Psmd9|Psmb3|Rps27a|Xpo1|Tnpo1|Ubc|Uba52|Psma3|Psma2|Psmb11|Hnrnpd|Psmb9|Psme1	124	1531|3097|3355|2967|285|393|2101|1087|1001|1313|3765|2363|3453|2093|3273|1503|2411|3841|1101|1795|1749|2155|1103|173|3263|1855|2749|1843|2441|2885|2415|2987|3265|3565|359|2475|2373|2603|3335|1107|1601|2825|1391|1529|297|1629|1645|1423|743|1263|3103|1593|175|3473|249|1869	1.12e-33		MMU-450531	3.35622e+16	0
191	77	GO Biological Process		mRNA splicing, via spliceosome	3.03e-32	Sf3a1|Prpf6|Snrpd1|U2af2|Lsm2|Snrpb2|U2af1|Prpf8|Snrpf|Snrpd3|Ddx5|Luc7l3|Eftud2|Gemin2|Smn1|Phf5a|Ncbp2|Sf3b1|Ncbp1|Sf3a3|Srsf9|Rbm19|Magohb|Gemin5|Dhx8|Snrpd2|Dhx9|U2af1l4|Hnrnpa1|Sf3b6|Cdc40|Rbm8a|Sf3b3|Rbmxl1|Luc7l2|Ddx17|Srsf4|Zrsr1|Gemin6|Snrpc|Srsf7|Snrnp70|Prpf40a|Sf3b4|Snrpa|Prpf4|Srpk2|Ddx20|Rnpc3|Srsf2|Nhp2l1|Snrpn|Snrpb|Snrnp200|Sf3b5|Srsf5|Hnrnpc|Zrsr2|Hnrnpa2b1|Rbmx|Luc7l|Prpf39|Gem…	124	1989|513|1631|2955|3177|2241|2521|1037|2979|387|3457|471|1289|1411|569|1541|531|2893|3143|2781|2031|1347|199|3239|1879|763|2023|1737|2003|2079|339|2217|3599|3683|2281|1127|2847|3735|2025|1641|3301|371|2933|3357|2285|2321|1767|2291|1121|3545|3163|1829|279|1837|2111|2659|1335|907|2095|2011|3205|355|3513|2621|3723|2389|1311|2223|2727|1091|1905|1911|477|507|1495|573|679	8.94e-35		GO:0000398	3.35186e+16	0
51	48	Reactome Pathways		Ubiquitin Mediated Degradation of Phosphorylated Cdc25A	3.46e-32	Psmb4|Psmd2|Psmb1|Psmd3|Psmd11|Psmb6|Psme3|Ubb|Psmc5|Psmd12|Psma6|Psmc1|Psmd6|Psmc6|Psmb5|Psmb8|Psmd13|Psmd1|Psmb7|Psmd5|Psmd14|Psma7|Psmb2|Psmc2|Psmc4|Psma1|Psmd10|Psmb10|Psma4|Psmf1|Psmd7|Psma8|Psme4|Psmd8|Psmc3|Psmd4|Psma5|Cdc25a|Psmd9|Psmb3|Rps27a|Ubc|Uba52|Psma3|Psma2|Psmb11|Psmb9|Psme1	124	3355|2967|285|2101|1087|1001|1313|3765|2363|3453|2093|3273|1503|2411|3841|1101|1795|1749|2155|1103|173|3263|1855|2749|1843|2441|2885|2415|2987|3265|3565|359|2475|2603|1107|1601|1391|3031|1529|297|1629|743|1263|3103|1593|175|249|1869	1.45e-33		MMU-69601	3.34609e+16	0
199	78	GO Biological Process		Nucleocytoplasmic transport	4.64e-32	Kpnb1|Akt1|Cse1l|Ranbp2|Kpna1|Phax|Nutf2|Xpo6|Nxf1|Hspa8|Kpna2|Gle1|Ddx5|Nup85|Kpna3|Pabpn1|Ncbp2|Cdkn1a|Polr2d|Alyref|Nup35|Rae1|Eif6|Kpna4|Nmd3|Ncbp1|Nol6|Sdad1|Ran|Ipo5|Ipo4|Nupl1|Shfm1|Hnrnpa1|Xpot|Aaas|Nup54|Ddx19a|Nup133|Nup88|Ppp3ca|Nup62|Nup160|Nupl2|Nup107|Nup188|Nup214|Snupn|Nup98|Rrs1|Gckr|Axin1|Abce1|Smurf1|Xpo5|Ssb|Kpna6|Xpo1|Ranbp6|Med1|Trp53|Prickle1|Tnpo1|Nup93|Nxt1|Kpna7|Pom121|H…	124	3403|1531|3427|709|2089|2117|3071|2303|1387|393|1915|1849|3457|3369|3291|3847|531|155|831|1925|1183|2993|197|2135|2139|3143|345|3091|3249|1125|3477|2407|813|2003|479|3783|391|577|2857|3591|2991|293|3705|2543|1917|2869|3335|2367|2379|547|1285|3543|3267|2129|3677|231|2797|1645|307|585|2319|877|1423|2283|2437|1587|2743|2095|3047|1311|3557|3761|1079|1275|3443|3663|3387|2935	1.48e-34		GO:0006913	3333348201944512	0
77	54	Reactome Pathways		Degradation of beta-catenin by the destruction complex	6.56e-32	Psmb4|Ctnnb1|Psmd2|Ppp2cb|Psmb1|Psmd3|Psmd11|Psmb6|Psme3|Ubb|Ppp2ca|Psmc5|Psmd12|Psma6|Psmc1|Psmd6|Psmc6|Psmb5|Rbx1|Psmb8|Psmd13|Psmd1|Psmb7|Psmd5|Psmd14|Psma7|Psmb2|Psmc2|Cul1|Psmc4|Psma1|Psmd10|Psmb10|Psma4|Skp1a|Psmf1|Psmd7|Psma8|Psme4|Psmd8|Psmc3|Psmd4|Axin1|Psma5|Psmd9|Psmb3|Rps27a|Ubc|Uba52|Psma3|Psma2|Psmb11|Psmb9|Psme1	124	3355|2177|2967|2123|285|2101|1087|1001|1313|3765|3701|2363|3453|2093|3273|1503|2411|3841|1639|1101|1795|1749|2155|1103|173|3263|1855|2749|2085|1843|2441|2885|2415|2987|3449|3265|3565|359|2475|2603|1107|1601|3543|1391|1529|297|1629|743|1263|3103|1593|175|249|1869	2.92e-33		MMU-195253	3.31831e+16	0
106	60	Reactome Pathways		G1/S Transition	7.86e-32	Akt1|Cdkn1b|Psmb4|Cdt1|Gmnn|Psmd2|Ppp2cb|Psmb1|Psmd3|Psmd11|Psmb6|Psme3|Ubb|Ppp2ca|Psmc5|Psmd12|Psma6|Psmc1|Psmd6|Psmc6|Psmb5|Cdkn1a|Psmb8|Cdk2|Psmd13|Psmd1|Psmb7|Psmd5|Psmd14|Psma7|Cks1b|Psmb2|Psmc2|Cul1|Psmc4|Psma1|Psmd10|Psmb10|Psma4|Skp1a|Psmf1|Psmd7|Psmd8|Psmc3|Psmd4|Psma5|Cdc6|Ccnd1|Cdc25a|Skp2|Psmd9|Psmb3|Orc1|Rps27a|Ubc|Uba52|Psma3|Psma2|Psmb9|Psme1	124	1531|2675|3355|3651|995|2967|2123|285|2101|1087|1001|1313|3765|3701|2363|3453|2093|3273|1503|2411|3841|155|1101|655|1795|1749|2155|1103|173|3263|2043|1855|2749|2085|1843|2441|2885|2415|2987|3449|3265|3565|2603|1107|1601|1391|3207|3255|3031|1603|1529|297|731|1629|743|1263|3103|1593|249|1869	3.54e-33		MMU-69206	3.31046e+16	0
150	68	Reactome Pathways		SUMOylation	9.88e-32	Ranbp2|Pias4|Top2b|Hdac2|Sumo3|Ddx5|Nup85|Aurkb|Nup153|Rad21|Senp2|Seh1l|Incenp|Smc3|Parp1|Nup35|Rae1|Nup210|Sec13|Rora|Nupl1|Hnrnpk|Aaas|Smc1a|Nup54|Senp1|Nup43|Nup133|Nup88|Ddx17|Nup62|Nup160|Nupl2|Stag2|Nup107|Nup188|Nup214|Ep300|Nup98|Top2a|Pias3|Herc2|Rxra|Birc5|Cdca8|Ncoa1|Sumo1|Sae1|Safb|Hdac4|Pias1|Hdac1|Uba2|Ppara|Nup93|Pom121|Nr1h3|Hnrnpc|Pias2|Stag1|Tpr|Ndc1|Rangap1|Nup155|Nup37|Nup50|…	124	709|3115|1711|2697|2907|3457|3369|615|2717|1089|1553|3465|639|3123|871|1183|2993|2383|1345|2183|2407|3039|3783|2947|391|1679|2173|2857|3591|1127|293|3705|2543|2181|1917|2869|3335|2229|2379|1479|1789|1903|1203|1425|415|3351|2861|517|159|2913|3637|2793|729|1367|2283|2743|3471|1335|1271|2531|3557|3761|3013|1275|1437|3663|2287|765	4.51e-33		MMU-2990846	3300524305541237	0
53	48	Reactome Pathways		Regulation of RUNX3 expression and activity	1.04e-31	Psmb4|Psmd2|Psmb1|Psmd3|Psmd11|Psmb6|Psme3|Ubb|Psmc5|Psmd12|Psma6|Psmc1|Psmd6|Psmc6|Psmb5|Psmb8|Psmd13|Psmd1|Psmb7|Psmd5|Psmd14|Psma7|Src|Psmb2|Psmc2|Psmc4|Psma1|Psmd10|Psmb10|Psma4|Psmf1|Psmd7|Psmd8|Ep300|Psmc3|Psmd4|Smurf1|Psma5|Smurf2|Psmd9|Psmb3|Rps27a|Ubc|Uba52|Psma3|Psma2|Psmb9|Psme1	124	3355|2967|285|2101|1087|1001|1313|3765|2363|3453|2093|3273|1503|2411|3841|1101|1795|1749|2155|1103|173|3263|287|1855|2749|1843|2441|2885|2415|2987|3265|3565|2603|2229|1107|1601|2129|1391|787|1529|297|1629|743|1263|3103|1593|249|1869	4.82e-33		MMU-8941858	3.2983e+16	0
57	49	Reactome Pathways		Dectin-1 mediated noncanonical NF-kB signaling	1.08e-31	Psmb4|Psmd2|Psmb1|Psmd3|Psmd11|Psmb6|Psme3|Ubb|Psmc5|Psmd12|Psma6|Psmc1|Psmd6|Psmc6|Psmb5|Psmb8|Psmd13|Psmd1|Psmb7|Psmd5|Psmd14|Psma7|Psmb2|Psmc2|Cul1|Psmc4|Psma1|Psmd10|Psmb10|Psma4|Skp1a|Psmf1|Psmd7|Psma8|Psme4|Psmd8|Psmc3|Psmd4|Psma5|Psmd9|Psmb3|Rps27a|Ubc|Uba52|Psma3|Psma2|Psmb11|Psmb9|Psme1	124	3355|2967|285|2101|1087|1001|1313|3765|2363|3453|2093|3273|1503|2411|3841|1101|1795|1749|2155|1103|173|3263|1855|2749|2085|1843|2441|2885|2415|2987|3449|3265|3565|359|2475|2603|1107|1601|1391|1529|297|1629|743|1263|3103|1593|175|249|1869	5.09e-33		MMU-5607761	3296657624451305	0
57	49	Reactome Pathways		NIK-->noncanonical NF-kB signaling	1.08e-31	Psmb4|Psmd2|Psmb1|Psmd3|Psmd11|Psmb6|Psme3|Ubb|Psmc5|Psmd12|Psma6|Psmc1|Psmd6|Psmc6|Psmb5|Psmb8|Psmd13|Psmd1|Psmb7|Psmd5|Psmd14|Psma7|Psmb2|Psmc2|Cul1|Psmc4|Psma1|Psmd10|Psmb10|Psma4|Skp1a|Psmf1|Psmd7|Psma8|Psme4|Psmd8|Psmc3|Psmd4|Psma5|Psmd9|Psmb3|Rps27a|Ubc|Uba52|Psma3|Psma2|Psmb11|Psmb9|Psme1	124	3355|2967|285|2101|1087|1001|1313|3765|2363|3453|2093|3273|1503|2411|3841|1101|1795|1749|2155|1103|173|3263|1855|2749|2085|1843|2441|2885|2415|2987|3449|3265|3565|359|2475|2603|1107|1601|1391|1529|297|1629|743|1263|3103|1593|175|249|1869	5.09e-33		MMU-5676590	3296657624451305	0
250	83	Reactome Pathways		Metabolism of amino acids and derivatives	3.05e-31	Haao|Ftcd|Psmb4|Psmd2|Psmb1|Qdpr|Psmd3|Psmd11|Psmb6|Shmt1|Psme3|Psmc5|Psmd12|Aspa|Psma6|Psmc1|Psmd6|Glud1|Psmc6|Psmb5|Psmb8|Gldc|Aldh18a1|Got1|Psmd13|Cps1|Psmd1|Aldh9a1|Psmb7|Kynu|Psmd5|Psmd14|Gatm|Hao1|Hdc|Psma7|Psmb2|Psmc2|Asns|Psmc4|Psma1|Psmd10|Got2|Psmb10|Acat1|Psma4|Amt|Dmgdh|Psmf1|Psmd7|Psma8|Aldh4a1|Psme4|Gls2|Nags|Psmd8|Otc|Nat8l|Psmc3|Psmd4|Gadl1|Oat|Glul|Psma5|Mtr|Psmd9|Psmb3|Ass1|Sard…	124	3257|931|3355|2967|285|1573|2101|1087|1001|3731|1313|2363|3453|3279|2093|3273|1503|2353|2411|3841|1101|1543|3231|1191|1795|2841|1749|2865|2155|1105|1103|173|867|1701|2517|3263|1855|2749|3763|1843|2441|2885|965|2415|487|2987|3501|3733|3265|3565|359|917|2475|815|2027|2603|3497|713|1107|1601|205|2307|3757|1391|2771|1529|297|1615|1975|3787|3023|3261|3103|3331|1593|1617|175|1197|249|1869|1381|1871|325	1.49e-32		MMU-71291	3.25157e+16	0
1779	234	Reactome Pathways		Metabolism	3.18e-31	Gmpr|Haao|Ftcd|Kpnb1|Akt1|Ppard|Gmpr2|Ranbp2|Eno2|Pias4|Cd44|Mthfd2|Psmb4|Ncoa2|Acat2|Psmd2|Akr1b7|Acaa1b|Cad|Psmb1|Qdpr|Adss|Sdc4|Psmd3|Psmd11|Rab5a|Cyb5r3|Psmb6|Shmt1|Psme3|Sdc1|Psmc5|Psmd12|Nup85|Aspa|Pfas|Psma6|Mthfd1|Psmc1|Nup153|Dhfr|Psmd6|Glud1|Psmc6|Psmb5|Dpys|Crebbp|Umps|Ehhadh|Gart|Hsp90ab1|Xdh|Psmb8|Slc23a1|Csnk2b|Hsd17b4|Seh1l|Gldc|Papss2|Cpt1a|Aldh18a1|Dcxr|Got1|Shmt2|Psmd13|Cps1|Ati…	124	637|3257|931|3403|1531|3381|3695|709|1991|3115|1893|2467|3355|323|1267|2967|1171|2149|1579|285|1573|3679|189|2101|1087|849|1433|1001|3731|1313|2625|2363|3453|3369|3279|533|2093|2167|3273|2717|1357|1503|2353|2411|3841|1053|2663|1277|1415|2459|447|1471|1101|1635|1725|2787|3465|1543|2357|2361|3231|1859|1191|955|1795|2841|1019|1749|2865|2155|3059|1105|1103|173|1183|867|1701|2577|2517|2993|3263|3661|3…	1.57e-32		MMU-1430728	3.24976e+16	0
81	54	Reactome Pathways		Transcriptional regulation by RUNX3	3.81e-31	Psmb4|Ctnnb1|Psmd2|Psmb1|Psmd3|Psmd11|Psmb6|Psme3|Ubb|Psmc5|Psmd12|Psma6|Psmc1|Psmd6|Psmc6|Psmb5|Crebbp|Psmb8|Psmd13|Psmd1|Psmb7|Psmd5|Psmd14|Psma7|Src|Psmb2|Psmc2|Psmc4|Psma1|Psmd10|Psmb10|Psma4|Psmf1|Psmd7|Psmd8|Ep300|Yap1|Psmc3|Psmd4|Smurf1|Psma5|Smurf2|Ccnd1|Hdac4|Psmd9|Psmb3|Rps27a|Trp53|Ubc|Uba52|Psma3|Psma2|Psmb9|Psme1	124	3355|2177|2967|285|2101|1087|1001|1313|3765|2363|3453|2093|3273|1503|2411|3841|2663|1101|1795|1749|2155|1103|173|3263|287|1855|2749|1843|2441|2885|2415|2987|3265|3565|2603|2229|3209|1107|1601|2129|1391|787|3255|2913|1529|297|1629|2319|743|1263|3103|1593|249|1869	1.91e-32		MMU-8878159	3.24191e+16	0
64	50	Reactome Pathways		Activation of NF-kappaB in B cells	4.95e-31	Psmb4|Psmd2|Psmb1|Psmd3|Psmd11|Psmb6|Psme3|Ubb|Psmc5|Psmd12|Psma6|Psmc1|Psmd6|Psmc6|Psmb5|Psmb8|Psmd13|Psmd1|Psmb7|Psmd5|Psmd14|Psma7|Bcl10|Psmb2|Psmc2|Cul1|Psmc4|Psma1|Psmd10|Psmb10|Psma4|Skp1a|Psmf1|Psmd7|Psma8|Psme4|Psmd8|Psmc3|Psmd4|Psma5|Psmd9|Psmb3|Rps27a|Ubc|Uba52|Psma3|Psma2|Psmb11|Psmb9|Psme1	124	3355|2967|285|2101|1087|1001|1313|3765|2363|3453|2093|3273|1503|2411|3841|1101|1795|1749|2155|1103|173|3263|3519|1855|2749|2085|1843|2441|2885|2415|2987|3449|3265|3565|359|2475|2603|1107|1601|1391|1529|297|1629|743|1263|3103|1593|175|249|1869	2.51e-32		MMU-1169091	3.23054e+16	0
1680	228	GO Biological Process		Catabolic process	5.89e-31	Haao|Ftcd|Npepps|Akt1|Ppard|Gmpr2|Rad23a|Eno2|Cd44|Prdx2|Pan2|Psmb4|Cdc20|Acat2|Ctnnb1|Psmd2|Lsm2|Ubqln4|Ppp2cb|Nedd8|Acaa1b|Anapc1|Psmb1|Endog|Hspa8|Qdpr|Ube2a|Psmd3|Psmd11|Psmb6|Shmt1|Ubb|Ube2d1|Ube2b|Psmc5|Ddx5|Psmd12|Pafah1b1|Blmh|Psma6|Psmc1|Atxn3|Psmd6|Glud1|Psmc6|Bap1|Psmb5|Dpys|Rbx1|Ncbp2|Ehhadh|Csad|Xdh|Polr2d|Psmb8|Etf1|Bag6|Hsd17b4|Gldc|Cpt1a|Capn1|Prdx3|Got1|Shmt2|Psmd13|Cps1|Casp8|Ps…	124	3257|931|3489|1531|3381|3695|1315|1991|1893|1215|3429|3355|1955|1267|2177|2967|3177|1973|2123|195|2149|951|285|1809|393|1573|2719|2101|1087|1001|3731|3765|1521|3029|2363|3457|3453|3425|755|2093|3273|1003|1503|2353|2411|3201|3841|1053|1639|531|1415|225|1471|831|1101|1643|1741|2787|1543|2361|2417|3195|1191|955|1795|2841|2075|1749|2155|3805|1105|173|2037|823|1701|2517|2535|3095|3263|1747|3745|3143|3…	1.97e-33		GO:0009056	3.22299e+16	0
88	55	Reactome Pathways		PCP/CE pathway	1.05e-30	Dvl3|Psmb4|Psmd2|Psmb1|Psmd3|Psmd11|Psmb6|Dvl2|Psme3|Ubb|Psmc5|Psmd12|Psma6|Psmc1|Psmd6|Psmc6|Psmb5|Psmb8|Psmd13|Psmd1|Psmb7|Psmd5|Psmd14|Psma7|Psmb2|Psmc2|Dvl1|Psmc4|Psma1|Psmd10|Psmb10|Psma4|Psmf1|Psmd7|Psma8|Psme4|Psmd8|Psmc3|Psmd4|Rac1|Smurf1|Psma5|Smurf2|Pard6a|Psmd9|Psmb3|Rps27a|Prickle1|Ubc|Uba52|Psma3|Psma2|Psmb11|Psmb9|Psme1	124	723|3355|2967|285|2101|1087|1001|377|1313|3765|2363|3453|2093|3273|1503|2411|3841|1101|1795|1749|2155|1103|173|3263|1855|2749|847|1843|2441|2885|2415|2987|3265|3565|359|2475|2603|1107|1601|781|2129|1391|787|2193|1529|297|1629|877|743|1263|3103|1593|175|249|1869	5.37e-32		MMU-4086400	3.19788e+16	0
70	51	Reactome Pathways		Cellular response to hypoxia	1.17e-30	Psmb4|Psmd2|Psmb1|Psmd3|Psmd11|Psmb6|Psme3|Ubb|Ube2d1|Psmc5|Psmd12|Psma6|Psmc1|Psmd6|Psmc6|Psmb5|Rbx1|Crebbp|Psmb8|Psmd13|Psmd1|Psmb7|Psmd5|Psmd14|Psma7|Psmb2|Psmc2|Psmc4|Psma1|Psmd10|Psmb10|Psma4|Psmf1|Psmd7|Psma8|Psme4|Psmd8|Ep300|Psmc3|Psmd4|Psma5|Psmd9|Psmb3|Rps27a|Ubc|Uba52|Psma3|Psma2|Psmb11|Psmb9|Psme1	124	3355|2967|285|2101|1087|1001|1313|3765|1521|2363|3453|2093|3273|1503|2411|3841|1639|2663|1101|1795|1749|2155|1103|173|3263|1855|2749|1843|2441|2885|2415|2987|3265|3565|359|2475|2603|2229|1107|1601|1391|1529|297|1629|743|1263|3103|1593|175|249|1869	6.04e-32		MMU-1234174	3193181413825384	0
50	46	Reactome Pathways		Regulation of ornithine decarboxylase (ODC)	1.47e-30	Psmb4|Psmd2|Psmb1|Psmd3|Psmd11|Psmb6|Psme3|Psmc5|Psmd12|Psma6|Psmc1|Psmd6|Psmc6|Psmb5|Psmb8|Psmd13|Psmd1|Psmb7|Psmd5|Psmd14|Psma7|Psmb2|Psmc2|Psmc4|Psma1|Psmd10|Psmb10|Psma4|Psmf1|Psmd7|Psma8|Psme4|Psmd8|Psmc3|Psmd4|Psma5|Psmd9|Psmb3|Psma3|Odc1|Psma2|Psmb11|Psmb9|Psme1|Oaz2|Oaz1	124	3355|2967|285|2101|1087|1001|1313|2363|3453|2093|3273|1503|2411|3841|1101|1795|1749|2155|1103|173|3263|1855|2749|1843|2441|2885|2415|2987|3265|3565|359|2475|2603|1107|1601|1391|1529|297|3103|3331|1593|175|249|1869|1871|325	7.72e-32		MMU-350562	3.18327e+16	0
230	79	Reactome Pathways		Signaling by WNT	1.72e-30	Akt1|Dvl3|Psmb4|Ctnnb1|Psmd2|Ppp2cb|Psmb1|Psmd3|Psmd11|Psmb6|Dvl2|Psme3|Ubb|Ppp2ca|Psmc5|Psmd12|Psma6|Psmc1|Psmd6|Psmc6|Psmb5|Rbx1|Crebbp|Psmb8|Csnk2b|Tnks2|Psmd13|Psmd1|Psmb7|Psmd5|Psmd14|Psma7|Psmb2|Psmc2|Dvl1|Cul1|Psmc4|Psma1|Psmd10|Tnks|Psmb10|Psma4|Skp1a|Psmf1|Psmd7|Psma8|Psme4|Axin2|Psmd8|Ppp3ca|Ep300|Psmc3|Psmd4|Axin1|Rac1|Smurf1|Psma5|Smurf2|Pard6a|Psmd9|Psmb3|Hdac1|Rps27a|Xpo1|Prickle1|H…	124	1531|723|3355|2177|2967|2123|285|2101|1087|1001|377|1313|3765|3701|2363|3453|2093|3273|1503|2411|3841|1639|2663|1101|1725|1359|1795|1749|2155|1103|173|3263|1855|2749|847|2085|1843|2441|2885|3819|2415|2987|3449|3265|3565|359|2475|3653|2603|2991|2229|1107|1601|3543|781|2129|1391|787|2193|1529|297|2793|1629|1645|877|3169|3413|423|743|1263|3105|3103|2925|1593|1519|175|249|1869|1763	9.15e-32		MMU-195721	3176447155309245	0
484	113	GO Biological Process		Cell division	3.78e-30	Cdc20|Cdt1|Anapc1|Pds5b|Cdk1|Pttg1|Ska2|Pafah1b1|Aurkb|Rad21|Nde1|Sgol1|Ndc80|Seh1l|Incenp|Cdca5|Smc3|Arl3|Cdk2|Sgol2|Ahctf1|Anapc2|Casc5|Bub1|Mapre1|Aurka|Rae1|Chmp4c|Cks1b|Nudc|Apitd1|Mapre3|Anapc4|Pds5a|Cenpc1|Kntc1|Ran|Mad1l1|Ruvbl1|Plk1|Brcc3|Tnks|Vps4a|Zw10|Chmp4b|Bub1b|Cenpt|Mis12|Wapal|Smc1a|Nup43|Gnl3|Hnrnpu|Cdc16|Anapc10|Nek9|Ska1|Nek6|Ercc6l|Epb4.1l2|Cenpe|Kif2b|Map10|Pmf1|Stag2|Kif2c|…	124	1955|3651|951|3741|2553|2975|153|3425|615|1089|3323|473|1431|3465|639|1435|3123|991|655|3719|829|2037|1533|2679|3609|3525|2993|3095|2043|2039|3589|439|617|1303|1409|3083|3249|1987|2485|3311|3087|3819|3491|3803|707|975|1173|2685|3799|2947|2173|2501|2559|1247|767|3759|1059|1513|933|1401|3017|909|693|3475|2181|2989|1479|2019|1559|1425|635|415|2301|2323|3823|3685|2191|2193|3327|3207|3255|3031|3571|25…	1.29e-32		GO:0051301	3.14225e+16	0
77	52	Reactome Pathways		Downstream signaling events of B Cell Receptor (BCR)	3.81e-30	Psmb4|Psmd2|Psmb1|Psmd3|Psmd11|Psmb6|Psme3|Ubb|Psmc5|Psmd12|Psma6|Psmc1|Psmd6|Psmc6|Psmb5|Psmb8|Psmd13|Psmd1|Psmb7|Psmd5|Psmd14|Psma7|Bcl10|Psmb2|Psmc2|Cul1|Psmc4|Psma1|Psmd10|Psmb10|Psma4|Skp1a|Psmf1|Psmd7|Psma8|Psme4|Psmd8|Ppp3ca|Psmc3|Psmd4|Psma5|Psmd9|Psmb3|Rps27a|Ubc|Uba52|Psma3|Ppp3cb|Psma2|Psmb11|Psmb9|Psme1	124	3355|2967|285|2101|1087|1001|1313|3765|2363|3453|2093|3273|1503|2411|3841|1101|1795|1749|2155|1103|173|3263|3519|1855|2749|2085|1843|2441|2885|2415|2987|3449|3265|3565|359|2475|2603|2991|1107|1601|1391|1529|297|1629|743|1263|3103|2925|1593|175|249|1869	2.05e-31		MMU-1168372	3141907502432438	0
92	55	Reactome Pathways		CLEC7A (Dectin-1) signaling	5.43e-30	Psmb4|Psmd2|Psmb1|Psmd3|Psmd11|Psmb6|Psme3|Ubb|Ube2d1|Psmc5|Psmd12|Psma6|Psmc1|Psmd6|Psmc6|Psmb5|Psmb8|Psmd13|Casp8|Psmd1|Psmb7|Psmd5|Psmd14|Psma7|Src|Bcl10|Psmb2|Psmc2|Cul1|Psmc4|Psma1|Psmd10|Psmb10|Psma4|Skp1a|Psmf1|Psmd7|Psma8|Psme4|Psmd8|Ppp3ca|Psmc3|Psmd4|Psma5|Psmd9|Psmb3|Rps27a|Ubc|Uba52|Psma3|Ppp3cb|Psma2|Psmb11|Psmb9|Psme1	124	3355|2967|285|2101|1087|1001|1313|3765|1521|2363|3453|2093|3273|1503|2411|3841|1101|1795|2075|1749|2155|1103|173|3263|287|3519|1855|2749|2085|1843|2441|2885|2415|2987|3449|3265|3565|359|2475|2603|2991|1107|1601|1391|1529|297|1629|743|1263|3103|2925|1593|175|249|1869	2.95e-31		MMU-5607764	3.12652e+16	0
65	49	Reactome Pathways		Oxygen-dependent proline hydroxylation of Hypoxia-inducible Factor Alpha	6.81e-30	Psmb4|Psmd2|Psmb1|Psmd3|Psmd11|Psmb6|Psme3|Ubb|Ube2d1|Psmc5|Psmd12|Psma6|Psmc1|Psmd6|Psmc6|Psmb5|Rbx1|Psmb8|Psmd13|Psmd1|Psmb7|Psmd5|Psmd14|Psma7|Psmb2|Psmc2|Psmc4|Psma1|Psmd10|Psmb10|Psma4|Psmf1|Psmd7|Psma8|Psme4|Psmd8|Psmc3|Psmd4|Psma5|Psmd9|Psmb3|Rps27a|Ubc|Uba52|Psma3|Psma2|Psmb11|Psmb9|Psme1	124	3355|2967|285|2101|1087|1001|1313|3765|1521|2363|3453|2093|3273|1503|2411|3841|1639|1101|1795|1749|2155|1103|173|3263|1855|2749|1843|2441|2885|2415|2987|3265|3565|359|2475|2603|1107|1601|1391|1529|297|1629|743|1263|3103|1593|175|249|1869	3.74e-31		MMU-1234176	3.11669e+16	0
131	62	Reactome Pathways		Mitotic G1 phase and G1/S transition	1.21e-29	Akt1|Cdkn1b|Psmb4|Cdt1|Gmnn|Psmd2|Ppp2cb|Psmb1|Psmd3|Psmd11|Psmb6|Psme3|Ubb|Ppp2ca|Psmc5|Psmd12|Psma6|Psmc1|Psmd6|Psmc6|Psmb5|Cdkn1a|Psmb8|Cdk2|Psmd13|Psmd1|Psmb7|Psmd5|Psmd14|Psma7|Src|Cks1b|Psmb2|Psmc2|Cul1|Psmc4|Psma1|Psmd10|Psmb10|Psma4|Skp1a|Psmf1|Psmd7|Psmd8|Psmc3|Psmd4|Psma5|Cdc6|Ccnd1|Cdc25a|Skp2|Psmd9|Psmb3|Hdac1|Orc1|Rps27a|Ubc|Uba52|Psma3|Psma2|Psmb9|Psme1	124	1531|2675|3355|3651|995|2967|2123|285|2101|1087|1001|1313|3765|3701|2363|3453|2093|3273|1503|2411|3841|155|1101|655|1795|1749|2155|1103|173|3263|287|2043|1855|2749|2085|1843|2441|2885|2415|2987|3449|3265|3565|2603|1107|1601|1391|3207|3255|3031|1603|1529|297|2793|731|1629|743|1263|3103|1593|249|1869	6.7e-32		MMU-453279	3091721462968355	0
85	53	Reactome Pathways		UCH proteinases	1.63e-29	Psmb4|Psmd2|Nedd8|Psmb1|Psmd3|Psmd11|Psmb6|Psme3|Ubb|Psmc5|Psmd12|Psma6|Psmc1|Psmd6|Psmc6|Bap1|Psmb5|Psmb8|Psmd13|Psmd1|Psmb7|Psmd5|Psmd14|Psma7|Psmb2|Psmc2|Ruvbl1|Psmc4|Psma1|Psmd10|Psmb10|Psma4|Psmf1|Psmd7|Psma8|Psme4|Adrm1|Psmd8|Psmc3|Psmd4|Psma5|Actb|Psmd9|Psmb3|Rps27a|Ubc|Uba52|Psma3|Psma2|Psmb11|Psmb9|Psme1|Uchl5	124	3355|2967|195|285|2101|1087|1001|1313|3765|2363|3453|2093|3273|1503|2411|3201|3841|1101|1795|1749|2155|1103|173|3263|1855|2749|2485|1843|2441|2885|2415|2987|3265|3565|359|2475|2995|2603|1107|1601|1391|3297|1529|297|1629|743|1263|3103|1593|175|249|1869|1687	9.14e-31		MMU-5689603	3.07878e+16	0
67	49	Reactome Pathways		Regulation of RAS by GAPs	1.8e-30	Psmb4|Psmd2|Psmb1|Psmd3|Psmd11|Psmb6|Psme3|Ubb|Psmc5|Psmd12|Psma6|Psmc1|Psmd6|Psmc6|Psmb5|Rbx1|Psmb8|Psmd13|Psmd1|Psmb7|Psmd5|Psmd14|Psma7|Psmb2|Psmc2|Psmc4|Psma1|Psmd10|Psmb10|Psma4|Psmf1|Psmd7|Psma8|Psme4|Psmd8|Psmc3|Psmd4|Psma5|Psmd9|Psmb3|Rps27a|Ubc|Uba52|Psma3|Psma2|Cul3|Psmb11|Psmb9|Psme1	124	3355|2967|285|2101|1087|1001|1313|3765|2363|3453|2093|3273|1503|2411|3841|1639|1101|1795|1749|2155|1103|173|3263|1855|2749|1843|2441|2885|2415|2987|3265|3565|359|2475|2603|1107|1601|1391|1529|297|1629|743|1263|3103|1593|1519|175|249|1869	1.02e-30		MMU-5658442	3.07447e+16	0
1164	180	GO Biological Process		Protein-containing complex subunit organization	1.91e-29	Pih1d2|Cct3|Sf3a1|Prpf6|Snrpd1|Shkbp1|Ppan|Rps5|Cdt1|Gmnn|Sod2|Lsm2|Hspa8|Mpp2|Psmd11|Prpf8|Dlg4|Shmt1|Ndel1|Cdk1|Snrpf|Snrpd3|Luc7l3|Dnaaf2|Gemin2|Cenpp|Smn1|Cenpk|Brix1|Myc|Cldn1|Bop1|Nde1|Arl6|Hcls1|Hsp90ab1|Kif5b|Polr2d|Tap2|Etf1|Seh1l|Gldc|Shmt2|Psmd13|Sf3b1|Ahctf1|Aldh9a1|Psmd5|Nup35|Clp1|Kif18a|Mapre1|Eif6|Ncbp1|Tln1|Sf3a3|Smarcd3|Apitd1|Cenpc1|Col1a2|Ruvbl1|Nup210|Eif3c|Psmd10|Nudt21|Cenp…	124	3555|2445|1989|513|1631|537|835|3611|3651|995|1253|3177|393|3853|1087|1037|3603|3731|921|2553|2979|387|471|1473|1411|2745|569|1413|2973|177|2537|2499|3323|475|1465|447|3855|831|1099|1643|3465|1543|955|1795|2893|829|2865|1103|1183|2833|3563|3609|197|3143|495|2781|2843|3589|1409|2109|2485|2383|2119|2885|1399|1393|3491|2197|3803|2561|563|201|707|947|3477|3239|1879|763|2023|1173|559|2685|813|3033|247…	6.68e-32		GO:0043933	3.0719e+16	0
145	64	Reactome Pathways		SUMO E3 ligases SUMOylate target proteins	2.67e-29	Ranbp2|Pias4|Top2b|Hdac2|Sumo3|Ddx5|Nup85|Aurkb|Nup153|Rad21|Seh1l|Incenp|Smc3|Parp1|Nup35|Rae1|Nup210|Sec13|Rora|Nupl1|Hnrnpk|Aaas|Smc1a|Nup54|Nup43|Nup133|Nup88|Ddx17|Nup62|Nup160|Nupl2|Stag2|Nup107|Nup188|Nup214|Ep300|Nup98|Top2a|Pias3|Herc2|Rxra|Birc5|Cdca8|Ncoa1|Sumo1|Safb|Hdac4|Pias1|Hdac1|Ppara|Nup93|Pom121|Nr1h3|Hnrnpc|Pias2|Stag1|Tpr|Ndc1|Rangap1|Nup155|Nup37|Nup50|Ube2i|Nop58	124	709|3115|1711|2697|2907|3457|3369|615|2717|1089|3465|639|3123|871|1183|2993|2383|1345|2183|2407|3039|3783|2947|391|2173|2857|3591|1127|293|3705|2543|2181|1917|2869|3335|2229|2379|1479|1789|1903|1203|1425|415|3351|2861|159|2913|3637|2793|1367|2283|2743|3471|1335|1271|2531|3557|3761|3013|1275|1437|3663|2287|765	1.53e-30		MMU-3108232	3.05735e+16	0
113	58	Reactome Pathways		C-type lectin receptors (CLRs)	4.56e-29	Psmb4|Psmd2|Psmb1|Psmd3|Psmd11|Psmb6|Psme3|Ubb|Ube2d1|Psmc5|Psmd12|Psma6|Psmc1|Psmd6|Psmc6|Psmb5|Crebbp|Pak2|Psmb8|Psmd13|Casp8|Psmd1|Psmb7|Psmd5|Psmd14|Psma7|Src|Bcl10|Psmb2|Psmc2|Cul1|Psmc4|Psma1|Psmd10|Psmb10|Psma4|Skp1a|Psmf1|Psmd7|Psma8|Psme4|Psmd8|Ppp3ca|Ep300|Psmc3|Psmd4|Psma5|Psmd9|Psmb3|Rps27a|Ubc|Uba52|Psma3|Ppp3cb|Psma2|Psmb11|Psmb9|Psme1	124	3355|2967|285|2101|1087|1001|1313|3765|1521|2363|3453|2093|3273|1503|2411|3841|2663|539|1101|1795|2075|1749|2155|1103|173|3263|287|3519|1855|2749|2085|1843|2441|2885|2415|2987|3449|3265|3565|359|2475|2603|2991|2229|1107|1601|1391|1529|297|1629|743|1263|3103|2925|1593|175|249|1869	2.65e-30		MMU-5621481	3.0341e+16	0
83	52	Reactome Pathways		DNA Replication Pre-Initiation	5.17e-29	Psmb4|Cdt1|Gmnn|Psmd2|Psmb1|Psmd3|Psmd11|Psmb6|Psme3|Ubb|Psmc5|Psmd12|Psma6|Psmc1|Psmd6|Psmc6|Psmb5|Psmb8|Cdk2|Psmd13|Psmd1|Psmb7|Psmd5|Psmd14|Psma7|Psmb2|Psmc2|Psmc4|Psma1|Psmd10|Psmb10|Psma4|Psmf1|Psmd7|Psma8|Psme4|Psmd8|Psmc3|Psmd4|Psma5|Cdc6|Psmd9|Psmb3|Orc1|Rps27a|Ubc|Uba52|Psma3|Psma2|Psmb11|Psmb9|Psme1	124	3355|3651|995|2967|285|2101|1087|1001|1313|3765|2363|3453|2093|3273|1503|2411|3841|1101|655|1795|1749|2155|1103|173|3263|1855|2749|1843|2441|2885|2415|2987|3265|3565|359|2475|2603|1107|1601|1391|3207|1529|297|731|1629|743|1263|3103|1593|175|249|1869	3.03e-30		MMU-69002	3.02865e+16	0
79	51	Reactome Pathways		FCERI mediated NF-kB activation	7e-30	Psmb4|Psmd2|Psmb1|Psmd3|Psmd11|Psmb6|Psme3|Ubb|Ube2d1|Psmc5|Psmd12|Psma6|Psmc1|Psmd6|Psmc6|Psmb5|Psmb8|Psmd13|Psmd1|Psmb7|Psmd5|Psmd14|Psma7|Bcl10|Psmb2|Psmc2|Cul1|Psmc4|Psma1|Psmd10|Psmb10|Psma4|Skp1a|Psmf1|Psmd7|Psma8|Psme4|Psmd8|Psmc3|Psmd4|Psma5|Psmd9|Psmb3|Rps27a|Ubc|Uba52|Psma3|Psma2|Psmb11|Psmb9|Psme1	124	3355|2967|285|2101|1087|1001|1313|3765|1521|2363|3453|2093|3273|1503|2411|3841|1101|1795|1749|2155|1103|173|3263|3519|1855|2749|2085|1843|2441|2885|2415|2987|3449|3265|3565|359|2475|2603|1107|1601|1391|1529|297|1629|743|1263|3103|1593|175|249|1869	4.15e-30		MMU-2871837	3.01549e+16	0
62	47	Reactome Pathways		Hedgehog ligand biogenesis	1.05e-28	Psmb4|Psmd2|Psmb1|Psmd3|Psmd11|Psmb6|Psme3|Ubb|Psmc5|Psmd12|Psma6|Psmc1|Psmd6|Psmc6|Psmb5|Psmb8|Psmd13|Psmd1|Psmb7|Psmd5|Psmd14|Psma7|Psmb2|Psmc2|Psmc4|Psma1|Psmd10|Psmb10|Psma4|Psmf1|Psmd7|Psma8|Psme4|Psmd8|Psmc3|Psmd4|Psma5|Psmd9|Psmb3|Rps27a|Ubc|Uba52|Psma3|Psma2|Psmb11|Psmb9|Psme1	124	3355|2967|285|2101|1087|1001|1313|3765|2363|3453|2093|3273|1503|2411|3841|1101|1795|1749|2155|1103|173|3263|1855|2749|1843|2441|2885|2415|2987|3265|3565|359|2475|2603|1107|1601|1391|1529|297|1629|743|1263|3103|1593|175|249|1869	6.29e-30		MMU-5358346	2997881070093006	0
4475	424	GO Biological Process		Organonitrogen compound metabolic process	1.07e-28	Gmpr|Cdh1|Haao|Ftcd|Npepps|Akt1|Pwp1|Capns1|Ppard|Gmpr2|Ppp5c|Ranbp2|Rps11|Rad23a|Eno2|Rps5|Mapk14|Pias4|Cd44|Mthfd2|Psmb4|Cdc20|Qars|Sod2|Ctnnb1|Psmd2|Ubqln4|Ppp2cb|Nedd8|Cars|Cad|Anapc1|Psmb1|Hspa8|Qdpr|Adss|Ube2a|Psmd3|Psmd11|Psmb6|Shmt1|Ndel1|Rars|Dalrd3|Ubb|Hdac2|Ube2d1|Cdk1|Herc4|Snrpd3|Sumo3|Ppp2ca|Gfpt2|Gnb2l1|Ube2b|Psmc5|Psmd12|Blmh|Aurkb|Pfas|Psma6|Mthfd1|Psmc1|Atxn3|Dhfr|Psmd6|Ube2e1|G…	124	637|499|3257|931|3489|1531|2147|2253|3381|3695|2931|709|2545|1315|1991|3611|3495|3115|1893|2467|3355|1955|805|1253|2177|2967|1973|2123|195|3147|1579|951|285|393|1573|3679|2719|2101|1087|1001|3731|921|1813|2315|3765|2697|1521|2553|3233|387|2907|3701|3867|3795|3029|2363|3453|755|615|533|2093|2167|3273|1003|1357|1503|2507|2353|2411|3201|3841|3847|3035|925|1053|177|1639|2571|2663|475|539|1277|1415|15…	3.82e-31		GO:1901564	2997061622231479	0
50	44	Reactome Pathways		mRNA Splicing - Minor Pathway	1.18e-28	Prpf6|Snrpd1|Gtf2f1|Ddx23|Polr2e|Lsm2|Zmat5|Prpf8|Polr2i|Snrpf|Snrpd3|Eftud2|Polr2h|Ncbp2|Polr2d|Sf3b2|Sf3b1|Ncbp1|Polr2b|Snrpd2|Polr2j|Polr2l|Polr2f|Sf3b6|Sf3b3|Polr2a|Polr2k|Sf3b4|Ybx1|Gtf2f2|Rnpc3|Srsf2|Nhp2l1|Polr2g|Snrpb|Snrnp200|Sf3b5|Snrnp40|Polr2c|Zrsr2|Txnl4a|Srsf6|Srsf1|Snrpe	124	513|1631|2349|1723|1731|3177|1295|1037|1937|2979|387|1289|2047|531|831|1535|2893|3143|1369|763|1653|2225|1323|2079|3599|2699|1627|3357|561|2757|1121|3545|3163|2495|279|1837|2111|2141|2329|907|2621|1091|1911|1495	7.23e-30		MMU-72165	2.99281e+16	0
67	48	Reactome Pathways		RUNX1 regulates transcription of genes involved in differentiation of HSCs	1.42e-28	Psmb4|Psmd2|Psmb1|Psmd3|Psmd11|Psmb6|Psme3|Ubb|Psmc5|Psmd12|Psma6|Psmc1|Psmd6|Psmc6|Psmb5|Psmb8|Psmd13|Psmd1|Psmb7|Psmd5|Psmd14|Psma7|Psmb2|Psmc2|Psmc4|Psma1|Psmd10|Psmb10|Psma4|Psmf1|Psmd7|Psma8|Psme4|Psmd8|Yap1|Psmc3|Psmd4|Psma5|Psmd9|Psmb3|Rps27a|Ubc|Uba52|Psma3|Psma2|Psmb11|Psmb9|Psme1	124	3355|2967|285|2101|1087|1001|1313|3765|2363|3453|2093|3273|1503|2411|3841|1101|1795|1749|2155|1103|173|3263|1855|2749|1843|2441|2885|2415|2987|3265|3565|359|2475|2603|3209|1107|1601|1391|1529|297|1629|743|1263|3103|1593|175|249|1869	8.8e-31		MMU-8939236	2.98477e+16	0
1254	183	Reactome Pathways		Post-translational protein modification	2.03e-28	Rab5b|Ranbp2|Rad23a|Pias4|Psmb4|Cdc20|Psmd2|Nedd8|Psmb1|Hspa8|Ube2a|Psmd3|Psmd11|Top2b|Rab5a|Psmb6|Rab5c|Psme3|Ubb|Hdac2|Ube2d1|Cdk1|Sumo3|Gfpt2|Ube2b|Psmc5|Ddx5|Psmd12|Nup85|Aurkb|Psma6|Psmc1|Atxn3|Nup153|Psmd6|Ube2e1|Psmc6|Bap1|Psmb5|Dcaf13|Rad21|Myc|Rbx1|Senp2|Cdh2|Psmb8|Seh1l|Incenp|Tnks2|Smc3|Dctn2|Psmd13|Psmd1|Parp1|Psmb7|Ppp6c|Psmd5|Psmd14|Nup35|Fbn1|Rae1|Rab22a|Psma7|Bcl10|Rad23b|Psmb2|Ps…	124	221|709|1315|3115|3355|1955|2967|195|285|393|2719|2101|1087|1711|849|1001|265|1313|3765|2697|1521|2553|2907|3867|3029|2363|3457|3453|3369|615|2093|3273|1003|2717|1503|2507|2411|3201|3841|925|1089|177|1639|1553|905|1101|3465|639|1359|3123|967|1795|1749|871|2155|2185|1103|173|1183|769|2993|3145|3263|3519|349|1855|2749|2085|2485|2383|1345|1843|2441|3087|2885|3819|2415|2183|2987|211|2407|3449|3039|32…	1.26e-29		MMU-597592	2.96925e+16	0
112	57	Reactome Pathways		PTEN Regulation	2.04e-28	Akt1|Psmb4|Psmd2|Psmb1|Psmd3|Psmd11|Psmb6|Psme3|Ubb|Hdac2|Psmc5|Psmd12|Psma6|Psmc1|Psmd6|Psmc6|Psmb5|Psmb8|Csnk2b|Tnks2|Psmd13|Psmd1|Psmb7|Psmd5|Psmd14|Psma7|Psmb2|Psmc2|Psmc4|Psma1|Psmd10|Tnks|Psmb10|Psma4|Stub1|Psmf1|Psmd7|Psma8|Psme4|Psmd8|Psmc3|Psmd4|Psma5|Psmd9|Psmb3|Mtor|Hdac1|Rps27a|Xiap|Ubc|Uba52|Rnf146|Psma3|Psma2|Psmb11|Psmb9|Psme1	124	1531|3355|2967|285|2101|1087|1001|1313|3765|2697|2363|3453|2093|3273|1503|2411|3841|1101|1725|1359|1795|1749|2155|1103|173|3263|1855|2749|1843|2441|2885|3819|2415|2987|1839|3265|3565|359|2475|2603|1107|1601|1391|1529|297|1833|2793|1629|423|743|1263|3105|3103|1593|175|249|1869	1.28e-29		MMU-6807070	296903698325741	0
909	154	GO Biological Process		Organonitrogen compound catabolic process	2.39e-28	Haao|Ftcd|Npepps|Akt1|Gmpr2|Rad23a|Cd44|Psmb4|Cdc20|Ctnnb1|Psmd2|Ubqln4|Ppp2cb|Nedd8|Anapc1|Psmb1|Hspa8|Qdpr|Ube2a|Psmd3|Psmd11|Psmb6|Shmt1|Ubb|Ube2d1|Ube2b|Psmc5|Psmd12|Blmh|Psma6|Psmc1|Atxn3|Psmd6|Glud1|Psmc6|Bap1|Psmb5|Dpys|Rbx1|Csad|Xdh|Psmb8|Bag6|Gldc|Got1|Shmt2|Psmd13|Casp8|Psmd1|Psmb7|Gad2|Kynu|Psmd14|Anapc2|Hdc|Usp50|Chmp4c|Psma7|Rad23b|Hmgcl|Psmb2|Psmc2|Anapc4|Cul1|Psmc4|Psma1|Got2|Psmb1…	124	3257|931|3489|1531|3695|1315|1893|3355|1955|2177|2967|1973|2123|195|951|285|393|1573|2719|2101|1087|1001|3731|3765|1521|3029|2363|3453|755|2093|3273|1003|1503|2353|2411|3201|3841|1053|1639|225|1471|1101|1741|1543|1191|955|1795|2075|1749|2155|3805|1105|173|2037|2517|2535|3095|3263|349|3769|1855|2749|617|2085|1843|2441|965|2415|3491|487|2987|3501|211|707|2477|3449|1913|3733|1839|3265|3565|359|917|2…	8.71e-31		GO:1901565	2.96216e+16	0
82	51	Reactome Pathways		Hedgehog on state	2.44e-28	Psmb4|Psmd2|Psmb1|Psmd3|Psmd11|Psmb6|Psme3|Ubb|Psmc5|Psmd12|Psma6|Psmc1|Psmd6|Psmc6|Psmb5|Rbx1|Psmb8|Psmd13|Psmd1|Psmb7|Psmd5|Psmd14|Psma7|Psmb2|Psmc2|Psmc4|Psma1|Psmd10|Psmb10|Psma4|Psmf1|Psmd7|Psma8|Psme4|Psmd8|Psmc3|Psmd4|Smurf1|Psma5|Smurf2|Psmd9|Psmb3|Rps27a|Ubc|Uba52|Psma3|Psma2|Cul3|Psmb11|Psmb9|Psme1	124	3355|2967|285|2101|1087|1001|1313|3765|2363|3453|2093|3273|1503|2411|3841|1639|1101|1795|1749|2155|1103|173|3263|1855|2749|1843|2441|2885|2415|2987|3265|3565|359|2475|2603|1107|1601|2129|1391|787|1529|297|1629|743|1263|3103|1593|1519|175|249|1869	1.55e-29		MMU-5632684	2961261017366127	0
206	74	GO Biological Process		Nucleobase-containing compound transport	2.73e-28	Ranbp2|Phax|Nutf2|Nxf1|Gle1|Nup85|Pabpn1|Ncbp2|Senp2|Polr2d|Seh1l|Alyref|Ahctf1|Nup35|Rae1|Eif6|Nmd3|Ncbp1|Nol6|Magoh|Sdad1|Ran|Nup210|Magohb|Sec13|Tnks|Dhx9|Nupl1|Shfm1|Hnrnpa1|Xpot|Rbm8a|Aaas|Nup54|Nup43|Hnrnpu|Ddx19a|Nup133|Nup88|Nup62|Nup160|Nupl2|Slbp|Nup107|Gja1|Nup188|Nup214|Snupn|Nup98|Srsf7|Rrs1|Ybx1|Abce1|Alyref2|Xpo5|Ssb|Xpo1|Nup93|Nxt1|Pom121|Ckap5|Hnrnpa3|Hnrnpa2b1|Lsg1|Srsf3|Tpr|Ndc…	124	709|2117|3071|1387|1849|3369|3847|531|1553|831|3465|1925|829|1183|2993|197|2139|3143|345|2131|3091|3249|2383|199|1345|3819|2023|2407|813|2003|479|2217|3783|391|2173|2559|577|2857|3591|293|3705|2543|3247|1917|2729|2869|3335|2367|2379|3301|547|561|3267|2325|3677|231|1645|2283|2437|2743|3509|363|2095|3047|1311|3557|3761|1911|1079|1275|3443|1437|3663|3387	1.02e-30		GO:0015931	2.95638e+16	0
48	43	Reactome Pathways		Cross-presentation of soluble exogenous antigens (endosomes)	3.38e-28	Psmb4|Psmd2|Psmb1|Psmd3|Psmd11|Psmb6|Psme3|Psmc5|Psmd12|Psma6|Psmc1|Psmd6|Psmc6|Psmb5|Psmb8|Psmd13|Psmd1|Psmb7|Psmd5|Psmd14|Psma7|Psmb2|Psmc2|Psmc4|Psma1|Psmd10|Psmb10|Psma4|Psmf1|Psmd7|Psma8|Psme4|Psmd8|Psmc3|Psmd4|Psma5|Psmd9|Psmb3|Psma3|Psma2|Psmb11|Psmb9|Psme1	124	3355|2967|285|2101|1087|1001|1313|2363|3453|2093|3273|1503|2411|3841|1101|1795|1749|2155|1103|173|3263|1855|2749|1843|2441|2885|2415|2987|3265|3565|359|2475|2603|1107|1601|1391|1529|297|3103|1593|175|249|1869	2.17e-29		MMU-1236978	2.94711e+16	0
48	43	Reactome Pathways		snRNP Assembly	3.38e-28	Snrpd1|Ranbp2|Snrpf|Snrpd3|Nup85|Gemin2|Nup153|Smn1|Seh1l|Nup35|Rae1|Nup210|Sec13|Gemin5|Snrpd2|Nupl1|Aaas|Nup54|Nup43|Nup133|Nup88|Tgs1|Nup62|Nup160|Nupl2|Gemin6|Nup107|Nup188|Nup214|Snupn|Nup98|Ddx20|Snrpb|Gemin4|Nup93|Pom121|Gemin7|Tpr|Ndc1|Snrpe|Nup155|Nup37|Nup50	124	1631|709|2979|387|3369|1411|2717|569|3465|1183|2993|2383|1345|3239|763|2407|3783|391|2173|2857|3591|319|293|3705|2543|2025|1917|2869|3335|2367|2379|2291|279|1255|2283|2743|3513|3557|3761|1495|1275|1437|3663	2.17e-29		MMU-191859	2.94711e+16	0
4161	401	GO Biological Process		Cellular macromolecule metabolic process	5.44e-28	Akt1|Pwp1|Trmt1|Ppard|Gtf2f1|Ppp5c|Ranbp2|Rps11|Rad23a|Emg1|Rps5|Polr2e|Mapk14|Pias4|Pan2|Psmb4|Cdc20|Cdt1|Qars|Gmnn|Ctnnb1|Psmd2|Lsm2|Ubqln4|Ppp2cb|Nedd8|Cars|Cad|Anapc1|Psmb1|Endog|Hspa8|Ube2a|Pds5b|Psmd3|Psmd11|Top2b|Rab5a|Psmb6|Rars|Dalrd3|Dvl2|Ubb|Polr2i|Hdac2|Ube2d1|Cdk1|Herc4|Snrpd3|Sumo3|Ppp2ca|Gfpt2|Gnb2l1|Ube2b|Pttg1|Twistnb|Ftsj3|Psmc5|Ddx5|Psmd12|Aurkb|Polr2h|Psma6|Atxn3|Smn1|Dimt1|Ps…	124	1531|2147|3159|3381|2349|2931|709|2545|1315|1999|3611|1731|3495|3115|3429|3355|1955|3651|805|995|2177|2967|3177|1973|2123|195|3147|1579|951|285|1809|393|2719|3741|2101|1087|1711|849|1001|1813|2315|377|3765|1937|2697|1521|2553|3233|387|2907|3701|3867|3795|3029|2975|1977|2369|2363|3457|3453|615|2047|2093|1003|569|1469|1503|2507|2411|3201|357|3841|3847|3035|925|1089|177|1639|2571|2663|475|531|539|14…	2.07e-30		GO:0044260	2.92644e+16	0
46	43	KEGG Pathways		Proteasome	5.48e-28	Psmb4|Psmd2|Psmb1|Psmd3|Psmd11|Psmb6|Psme3|Psmc5|Psmd12|Psma6|Psmc1|Psmd6|Psmc6|Psmb5|Psmb8|Psmd13|Psmd1|Psmb7|Psmd14|Psma7|Psmb2|Psmc2|Psmc4|Psma1|Psmb10|Psma4|Shfm1|Psmf1|Psmd7|Psma8|Psme4|Adrm1|Psmd8|Psmc3|Psmd4|Psma5|Psmd9|Psmb3|Psma3|Psma2|Psmb11|Psmb9|Psme1	124	3355|2967|285|2101|1087|1001|1313|2363|3453|2093|3273|1503|2411|3841|1101|1795|1749|2155|173|3263|1855|2749|1843|2441|2415|2987|813|3265|3565|359|2475|2995|2603|1107|1601|1391|1529|297|3103|1593|175|249|1869	6.6e-31		mmu03050	2.92612e+16	0
77	50	KEGG Pathways		Ribosome biogenesis in eukaryotes	9.08e-28	Nob1|Emg1|Rbm28|Nxf1|Gtpbp4|Csnk2b|Wdr75|Imp4|Nop10|Nat10|Eif6|Nmd3|Gar1|mCG_49183|Nol6|Gnl2|Ran|Bms1|Mphosph10|Dkc1|Imp3|Fbl|Pwp2|Utp6|Gnl3|Utp15|Wdr43|Cirh1a|Rpp38|Utp14b|Wdr36|Heatr1|Wdr3|Rcl1|Utp18|Utp14a|Nxf3|Nhp2l1|Nop56|Xpo1|Nxt1|Gnl3l|Nxf7|Nxf2|Lsg1|Nhp2|Tbl3|Fbll1|Rasl2-9|Nop58	124	1467|1999|2789|1387|3121|1725|2937|779|3655|695|197|2139|1825|869|345|1985|3249|3241|1013|1339|3043|581|2819|1419|2501|627|1785|1909|687|2059|1963|3299|2275|1515|2293|1231|3173|3163|277|1645|2437|3189|3217|697|3047|2853|1457|1481|3443|765	1.37e-29		mmu03008	2904191415147891	0
296	84	Reactome Pathways		Antigen processing: Ubiquitination & Proteasome degradation	1.05e-27	Npepps|Psmb4|Cdc20|Psmd2|Anapc1|Psmb1|Ube2a|Psmd3|Psmd11|Psmb6|Psme3|Ubb|Ube2d1|Herc4|Ube2b|Psmc5|Psmd12|Blmh|Psma6|Psmc1|Psmd6|Ube2e1|Psmc6|Psmb5|Rbx1|Psmb8|Psmd13|Psmd1|Psmb7|Psmd5|Psmd14|Anapc2|Ubox5|Psma7|Psmb2|Psmc2|Anapc4|Cul1|Psmc4|Psma1|Psmd10|Psmb10|Psma4|Lnpep|Skp1a|Stub1|Psmf1|Psmd7|Psma8|Herc1|Psme4|Cdc16|Anapc10|Psmd8|Psmc3|Psmd4|Herc2|Cdc26|Smurf1|Anapc5|Tpp2|Ube2c|Psma5|Smurf2|Cdc2…	124	3489|3355|1955|2967|951|285|2719|2101|1087|1001|1313|3765|1521|3233|3029|2363|3453|755|2093|3273|1503|2507|2411|3841|1639|1101|1795|1749|2155|1103|173|2037|1743|3263|1855|2749|617|2085|1843|2441|2885|2415|2987|2477|3449|1839|3265|3565|359|1835|2475|1247|767|2603|1107|1601|1903|2323|2129|3823|977|3685|1391|787|3327|1603|1529|297|1629|611|2835|911|1293|857|743|1263|1007|3103|1593|1519|175|249|1869|…	6.97e-29		MMU-983168	2897881070093006	0
87	51	Reactome Pathways		Downstream TCR signaling	1.91e-27	Psmb4|Psmd2|Psmb1|Psmd3|Psmd11|Psmb6|Psme3|Ubb|Ube2d1|Psmc5|Psmd12|Psma6|Psmc1|Psmd6|Psmc6|Psmb5|Psmb8|Psmd13|Psmd1|Psmb7|Psmd5|Psmd14|Psma7|Bcl10|Psmb2|Psmc2|Cul1|Psmc4|Psma1|Psmd10|Psmb10|Psma4|Skp1a|Psmf1|Psmd7|Psma8|Psme4|Psmd8|Psmc3|Psmd4|Psma5|Psmd9|Psmb3|Rps27a|Ubc|Uba52|Psma3|Psma2|Psmb11|Psmb9|Psme1	124	3355|2967|285|2101|1087|1001|1313|3765|1521|2363|3453|2093|3273|1503|2411|3841|1101|1795|1749|2155|1103|173|3263|3519|1855|2749|2085|1843|2441|2885|2415|2987|3449|3265|3565|359|2475|2603|1107|1601|1391|1529|297|1629|743|1263|3103|1593|175|249|1869	1.27e-28		MMU-202424	2871896663275227	0
236	75	Reactome Pathways		Deubiquitination	4.02e-27	Rad23a|Psmb4|Cdc20|Psmd2|Nedd8|Psmb1|Psmd3|Psmd11|Psmb6|Psme3|Ubb|Ube2d1|Cdk1|Psmc5|Psmd12|Psma6|Psmc1|Atxn3|Psmd6|Psmc6|Bap1|Psmb5|Myc|Psmb8|Tnks2|Psmd13|Psmd1|Psmb7|Psmd5|Psmd14|Psma7|Rad23b|Psmb2|Psmc2|Ruvbl1|Psmc4|Psma1|Brcc3|Psmd10|Tnks|Psmb10|Psma4|Psmf1|Psmd7|Psma8|Psme4|Adrm1|Axin2|Psmd8|Ep300|Psmc3|Psmd4|Axin1|Mysm1|Psma5|Usp14|Smurf2|Cdc25a|Skp2|Actb|Psmd9|Psmb3|Rps27a|Trp53|Ufd1l|Ubc|U…	124	1315|3355|1955|2967|195|285|2101|1087|1001|1313|3765|1521|2553|2363|3453|2093|3273|1003|1503|2411|3201|3841|177|1101|1359|1795|1749|2155|1103|173|3263|349|1855|2749|2485|1843|2441|3087|2885|3819|2415|2987|3265|3565|359|2475|2995|3653|2603|2229|1107|1601|3543|2073|1391|1931|787|3031|1603|3297|1529|297|1629|2319|1959|743|1263|3105|3103|1593|175|249|1869|1687|1685	2.7e-29		MMU-5688426	2839577394691553	0
127	58	Reactome Pathways		Beta-catenin independent WNT signaling	4.82e-27	Dvl3|Psmb4|Ctnnb1|Psmd2|Psmb1|Psmd3|Psmd11|Psmb6|Dvl2|Psme3|Ubb|Psmc5|Psmd12|Psma6|Psmc1|Psmd6|Psmc6|Psmb5|Psmb8|Psmd13|Psmd1|Psmb7|Psmd5|Psmd14|Psma7|Psmb2|Psmc2|Dvl1|Psmc4|Psma1|Psmd10|Psmb10|Psma4|Psmf1|Psmd7|Psma8|Psme4|Psmd8|Ppp3ca|Psmc3|Psmd4|Rac1|Smurf1|Psma5|Smurf2|Pard6a|Psmd9|Psmb3|Rps27a|Prickle1|Ubc|Uba52|Psma3|Ppp3cb|Psma2|Psmb11|Psmb9|Psme1	124	723|3355|2177|2967|285|2101|1087|1001|377|1313|3765|2363|3453|2093|3273|1503|2411|3841|1101|1795|1749|2155|1103|173|3263|1855|2749|847|1843|2441|2885|2415|2987|3265|3565|359|2475|2603|2991|1107|1601|781|2129|1391|787|2193|1529|297|1629|877|743|1263|3103|2925|1593|175|249|1869	3.27e-28		MMU-3858494	2831695296176115	0
1138	172	GO Biological Process		Cell cycle	7.07e-27	Kpnb1|Cdkn1b|Cdc20|Cdt1|Gmnn|Ctnnb1|Bcl2l1|Anapc1|Pds5b|Top2b|Ndel1|Psme3|Ubb|Cdk1|Ccar1|Ppp2ca|Gnb2l1|Ube2b|Pttg1|Ska2|Pafah1b1|Aurkb|Erh|Cenpk|Pinx1|Rad21|Myc|Nde1|Cdkn1a|Sgol1|Ndc80|Bag6|Seh1l|Incenp|Cdca5|Smc3|Arl3|Cdk2|Dctn2|Psmd13|Sgol2|Ahctf1|Ppp6c|Anapc2|Kif18a|Casc5|Bub1|Mapre1|Aurka|Rae1|Chmp4c|Src|Cks1b|Eif4e|Nudc|Apitd1|Mapre3|Anapc4|Pds5a|Cenpc1|Kntc1|Ran|Mad1l1|Casp2|Ruvbl1|Plk1|Ilk…	124	3403|2675|1955|3651|995|2177|1757|951|3741|1711|921|1313|3765|2553|3259|3701|3795|3029|2975|153|3425|615|3161|1413|357|1089|177|3323|155|473|1431|1741|3465|639|1435|3123|991|655|967|1795|3719|829|2185|2037|3563|1533|2679|3609|3525|2993|3095|287|2043|3391|2039|3589|439|617|1303|1409|3083|3249|1987|1047|2485|3311|651|3087|3819|3491|3803|707|975|1173|2685|3799|359|3815|1981|3783|2947|3871|2173|2559|…	2.74e-29		GO:0007049	281505805862031	0
109	56	GO Biological Process		mRNA transport	7.63e-27	Ranbp2|Nutf2|Nxf1|Gle1|Nup85|Pabpn1|Ncbp2|Senp2|Polr2d|Seh1l|Alyref|Ahctf1|Nup35|Rae1|Ncbp1|Magoh|Nup210|Magohb|Sec13|Tnks|Dhx9|Nupl1|Shfm1|Hnrnpa1|Rbm8a|Aaas|Nup54|Nup43|Ddx19a|Nup133|Nup88|Nup62|Nup160|Nupl2|Slbp|Nup107|Nup188|Nup214|Nup98|Srsf7|Alyref2|Xpo1|Nup93|Nxt1|Pom121|Hnrnpa3|Hnrnpa2b1|Srsf3|Tpr|Ndc1|Srsf1|Mcm3ap|Nup155|Nup37|Nup50|Nutf2-ps1	124	709|3071|1387|1849|3369|3847|531|1553|831|3465|1925|829|1183|2993|3143|2131|2383|199|1345|3819|2023|2407|813|2003|2217|3783|391|2173|577|2857|3591|293|3705|2543|3247|1917|2869|3335|2379|3301|2325|1645|2283|2437|2743|363|2095|1311|3557|3761|1911|1079|1275|1437|3663|3387	3.02e-29		GO:0051028	2.81175e+16	0
263	80	GO Biological Process		Chromosome segregation	9e-28	Kpnb1|Cdc20|Cdt1|Pds5b|Top2b|Ndel1|Ube2b|Pttg1|Ska2|Aurkb|Cenpk|Pinx1|Rad21|Nde1|Sgol1|Ndc80|Bag6|Seh1l|Incenp|Cdca5|Smc3|Dctn2|Sgol2|Kif18a|Casc5|Bub1|Chmp4c|Apitd1|Pds5a|Cenpc1|Ran|Mad1l1|Plk1|Cenpn|Vps4a|Zw10|Chmp4b|Bub1b|Cenpt|Mis12|Wapal|Smc1a|Tubg2|Nup43|Tubg1|Ska1|Nek6|Nup62|Cenpe|Kif2b|Map10|Pmf1|Stag2|Kif2c|Espl1|Top2a|Rrs1|Cenph|Nsl1|Birc5|Rcc1|Cdca8|Bub3|Cenpq|Hdac8|Spdl1|Vps4b|Mad2l1|…	124	3403|1955|3651|3741|1711|921|3029|2975|153|615|1413|357|1089|3323|473|1431|1741|3465|639|1435|3123|967|3719|3563|1533|2679|3095|3589|1303|1409|3249|1987|3311|1393|3491|3803|707|975|1173|2685|3799|2947|3871|2173|2751|1059|1513|293|3017|909|693|3475|2181|2989|1265|1479|547|665|1559|1425|635|415|2301|1093|937|2191|3571|3703|945|1659|3445|793|2531|2389|3761|1007|3721|1437|1519|2287	3.63e-29		GO:0007059	2.80458e+16	0
355	90	Reactome Pathways		Class I MHC mediated antigen processing & presentation	9.13e-27	Npepps|Psmb4|Cdc20|Psmd2|Anapc1|Psmb1|Cybb|Ube2a|Psmd3|Psmd11|Psmb6|Psme3|Ubb|Ube2d1|Herc4|Ube2b|Psmc5|Psmd12|Blmh|Psma6|Psmc1|Psmd6|Ube2e1|Psmc6|Psmb5|Rbx1|Psmb8|Tap2|Psmd13|Psmd1|Psmb7|Psmd5|Psmd14|Anapc2|Itgav|Ubox5|Psma7|Psmb2|Psmc2|Anapc4|Cul1|Sec13|Psmc4|Psma1|Psmd10|Psmb10|Psma4|Lnpep|Skp1a|Stub1|Psmf1|Psmd7|Psma8|Herc1|Psme4|Cdc16|Anapc10|Psmd8|Itgb5|Psmc3|Psmd4|Herc2|Cdc26|Smurf1|Anapc5|…	124	3489|3355|1955|2967|951|285|1805|2719|2101|1087|1001|1313|3765|1521|3233|3029|2363|3453|755|2093|3273|1503|2507|2411|3841|1639|1101|1099|1795|1749|2155|1103|173|2037|2125|1743|3263|1855|2749|617|2085|1345|1843|2441|2885|2415|2987|2477|3449|1839|3265|3565|359|1835|2475|1247|767|2603|2471|1107|1601|1903|2323|2129|3823|977|3685|1391|787|3327|1603|1529|297|1629|611|2835|911|1293|857|743|1263|1007|310…	6.26e-28		MMU-983169	2.80395e+16	0
623	122	GO Biological Process		Protein catabolic process	1.28e-26	Akt1|Rad23a|Psmb4|Cdc20|Ctnnb1|Psmd2|Ubqln4|Ppp2cb|Nedd8|Anapc1|Psmb1|Hspa8|Ube2a|Psmd3|Psmd11|Psmb6|Ubb|Ube2d1|Ube2b|Psmc5|Psmd12|Psma6|Psmc1|Atxn3|Psmd6|Psmc6|Bap1|Psmb5|Rbx1|Psmb8|Bag6|Psmd13|Casp8|Psmd1|Psmb7|Psmd14|Anapc2|Usp50|Chmp4c|Psma7|Rad23b|Psmb2|Psmc2|Anapc4|Cul1|Psmc4|Psma1|Psmb10|Vps4a|Psma4|Ubd|Chmp4b|Lnpep|Skp1a|Stub1|Psmf1|Psmd7|Psma8|Psme4|Cdc16|Anapc10|Adrm1|Ubqln1|Psmd8|Lamp2…	124	1531|1315|3355|1955|2177|2967|1973|2123|195|951|285|393|2719|2101|1087|1001|3765|1521|3029|2363|3453|2093|3273|1003|1503|2411|3201|3841|1639|1101|1741|1795|2075|1749|2155|173|2037|2535|3095|3263|349|1855|2749|617|2085|1843|2441|2415|3491|2987|211|707|2477|3449|1839|3265|3565|359|2475|1247|767|2995|217|2603|3157|213|591|1309|549|2609|2381|2145|1219|1107|1601|3543|1903|2425|3347|2323|3243|2129|3823…	5.27e-29		GO:0030163	2789279003035213	0
1609	208	Reactome Pathways		Metabolism of proteins	2.12e-26	Rab5b|Cct3|Ranbp2|Rps11|Rad23a|Rps5|Pias4|Psmb4|Cdc20|Psmd2|Nedd8|Psmb1|Hspa8|Ube2a|Psmd3|Psmd11|Top2b|Rab5a|Psmb6|Rab5c|Psme3|Ubb|Hdac2|Ube2d1|Cdk1|Sumo3|Gfpt2|Ube2b|Cct6b|Psmc5|Ddx5|Psmd12|Nup85|Aurkb|Psma6|Psmc1|Atxn3|Nup153|Psmd6|Ube2e1|Psmc6|Bap1|Psmb5|Cct5|Dcaf13|Rad21|Myc|Rbx1|Senp2|Eif4a2|Cdh2|Psmb8|Etf1|Csnk2b|Seh1l|Incenp|Tnks2|Smc3|Dctn2|Psmd13|Psmd1|Parp1|Psmb7|Ppp6c|Psmd5|Psmd14|Nup3…	124	221|2445|709|2545|1315|3611|3115|3355|1955|2967|195|285|393|2719|2101|1087|1711|849|1001|265|1313|3765|2697|1521|2553|2907|3867|3029|2377|2363|3457|3453|3369|615|2093|3273|1003|2717|1503|2507|2411|3201|3841|3067|925|1089|177|1639|1553|1537|905|1101|1643|1725|3465|639|1359|3123|967|1795|1749|871|2155|2185|1103|173|1183|769|2993|3145|3263|3391|3519|349|1855|2749|2085|2567|2485|2383|1345|1843|2119|2…	1.47e-27		MMU-392499	2767366413907125	0
41	39	Reactome Pathways		SUMOylation of DNA replication proteins	4.31e-26	Ranbp2|Pias4|Top2b|Sumo3|Nup85|Aurkb|Nup153|Seh1l|Incenp|Nup35|Rae1|Nup210|Nupl1|Aaas|Nup54|Nup43|Nup133|Nup88|Nup62|Nup160|Nupl2|Nup107|Nup188|Nup214|Nup98|Top2a|Pias3|Birc5|Cdca8|Sumo1|Nup93|Pom121|Tpr|Ndc1|Rangap1|Nup155|Nup37|Nup50|Ube2i	124	709|3115|1711|2907|3369|615|2717|3465|639|1183|2993|2383|2407|3783|391|2173|2857|3591|293|3705|2543|1917|2869|3335|2379|1479|1789|1425|415|2861|2283|2743|3557|3761|3013|1275|1437|3663|2287	3e-28		MMU-4615885	2.73655e+16	0
41	39	Reactome Pathways		Collagen chain trimerization	4.31e-26	Col6a1|Col6a2|Col1a1|Col5a3|Col2a1|Col5a1|Col9a2|Col1a2|Col4a1|Col4a2|Col16a1|Col27a1|Col9a1|Col26a1|Col6a3|Col8a2|Col12a1|Col5a2|Col17a1|Col4a4|Col11a2|Col3a1|Col8a1|Col11a1|Col4a6|Col23a1|Col15a1|Col18a1|Col13a1|Col10a1|Col20a1|Col14a1|Col7a1|Col4a5|Col4a3|Col19a1|Col28a1|Col22a1|Col9a3	124	807|935|3321|821|2571|161|2207|2109|2239|2237|201|963|1815|1407|717|1673|2619|1455|2725|3709|673|2945|2565|1123|2895|1035|1877|1703|1577|2633|601|1807|2607|1363|2765|1317|803|659|2233	3e-28		MMU-8948216	2.73655e+16	0
182	67	GO Biological Process		Ribonucleoprotein complex subunit organization	7.42e-26	Pih1d2|Sf3a1|Prpf6|Snrpd1|Ppan|Rps5|Lsm2|Prpf8|Snrpf|Snrpd3|Luc7l3|Gemin2|Smn1|Brix1|Bop1|Hsp90ab1|Kif5b|Polr2d|Sf3b1|Clp1|Eif6|Ncbp1|Sf3a3|Ruvbl1|Eif3c|Nudt21|Rsl24d1|Rpsa|Rpf2|Gemin5|Dhx8|Snrpd2|Dhx9|Cpsf7|Gltscr2|Pwp2|Nop2|Rbmxl1|Luc7l2|Ddx28|Gemin6|Snrpc|Cpsf6|Rrs1|Pih1d1|Srpk2|Ddx20|Nhp2l1|Hsp90aa1|Eif3b|Snrpb|Nle1|Snrnp200|Mrto4|Zrsr2|Rbmx|Luc7l|Prpf39|Gemin7|Srpk1|Sf3a2|Srsf6|Srsf1|Snrpe|G…	124	3555|1989|513|1631|835|3611|3177|1037|2979|387|471|1411|569|2973|2499|447|3855|831|2893|2833|197|3143|2781|2485|2119|1399|2197|2561|563|3239|1879|763|2023|559|1981|2819|2689|3683|2281|331|2025|1641|1235|547|3483|1767|2291|3163|973|3349|279|1863|1837|1337|907|2011|3205|355|3513|2389|2223|1091|1911|1495|573|1967|679	3.11e-28		GO:0071826	2.71296e+16	0
834	139	Reactome Pathways		Generic Transcription Pathway	8.54e-26	Akt1|Ppard|Gtf2f1|Cdkn1b|Polr2e|Mapk14|Prdx2|Psmb4|Ctnnb1|Psmd2|Ppp2cb|Psmb1|Psmd3|Psmd11|Psmb6|Psme3|Ubb|Polr2i|Hdac2|Ube2d1|Cdk1|Ppp2ca|Psmc5|Psmd12|Aurkb|Polr2h|Psma6|Psmc1|Atxn3|Psmd6|Psmc6|Psmb5|Myc|Rbx1|Crebbp|Cdkn1a|Polr2d|Psmb8|Csnk2b|Cdk2|Psmd13|Psmd1|Parp1|Psmb7|Psmd5|Psmd14|Aurka|Psma7|Src|Psmb2|Psmc2|Prkag2|Smarcd3|Polr2b|Cul1|Casp2|Psmc4|Psma1|Bax|Psmd10|Gsr|Psmb10|Rora|Psma4|Polr2j|…	124	1531|3381|2349|2675|1731|3495|1215|3355|2177|2967|2123|285|2101|1087|1001|1313|3765|1937|2697|1521|2553|3701|2363|3453|615|2047|2093|3273|1003|1503|2411|3841|177|1639|2663|155|831|1101|1725|655|1795|1749|871|2155|1103|173|3525|3263|287|1855|2749|2929|2843|1369|2085|1047|1843|2441|3633|2885|2997|2415|2183|2987|1653|3449|1237|1839|3265|3565|359|2225|1323|3815|2475|815|1715|2699|957|2603|1627|1677|2…	6.11e-27		MMU-212436	2.70685e+16	0
108	53	Reactome Pathways		Hedgehog off state	9.51e-26	Psmb4|Psmd2|Psmb1|Psmd3|Psmd11|Psmb6|Psme3|Ubb|Psmc5|Psmd12|Psma6|Psmc1|Psmd6|Psmc6|Psmb5|Rbx1|Psmb8|Psmd13|Psmd1|Psmb7|Psmd5|Psmd14|Psma7|Psmb2|Psmc2|Cul1|Psmc4|Psma1|Psmd10|Psmb10|Psma4|Skp1a|Psmf1|Psmd7|Psma8|Psme4|Tuba1c|Psmd8|Psmc3|Psmd4|Tuba1b|Psma5|Tuba1a|Psmd9|Psmb3|Rps27a|Ubc|Uba52|Psma3|Psma2|Psmb11|Psmb9|Psme1	124	3355|2967|285|2101|1087|1001|1313|3765|2363|3453|2093|3273|1503|2411|3841|1639|1101|1795|1749|2155|1103|173|3263|1855|2749|2085|1843|2441|2885|2415|2987|3449|3265|3565|359|2475|235|2603|1107|1601|959|1391|2627|1529|297|1629|743|1263|3103|1593|175|249|1869	6.87e-27		MMU-5610787	2702181948306259	0
481	105	GO Biological Process		Modification-dependent protein catabolic process	1.02e-25	Rad23a|Psmb4|Cdc20|Ctnnb1|Psmd2|Ubqln4|Ppp2cb|Nedd8|Anapc1|Psmb1|Ube2a|Psmd3|Psmd11|Psmb6|Ubb|Ube2d1|Ube2b|Psmc5|Psmd12|Psma6|Atxn3|Psmd6|Psmc6|Bap1|Psmb5|Rbx1|Psmb8|Bag6|Psmd13|Psmd1|Psmb7|Psmd14|Anapc2|Usp50|Psma7|Rad23b|Psmb2|Psmc2|Anapc4|Cul1|Psma1|Psmb10|Vps4a|Psma4|Ubd|Skp1a|Stub1|Psmf1|Psmd7|Psma8|Cdc16|Anapc10|Adrm1|Ubqln1|Psmd8|Ubqlnl|Ubqln2|Tbl1xr1|Sec61b|Tgfb1i1|Btrc|Psmd4|Herc2|Rfwd2|…	124	1315|3355|1955|2177|2967|1973|2123|195|951|285|2719|2101|1087|1001|3765|1521|3029|2363|3453|2093|1003|1503|2411|3201|3841|1639|1101|1741|1795|1749|2155|173|2037|2535|3263|349|1855|2749|617|2085|2441|2415|3491|2987|211|3449|1839|3265|3565|359|1247|767|2995|217|2603|591|1309|2609|2381|2145|1219|1601|1903|2425|3347|2323|3243|2129|3823|3809|3685|1391|1931|787|3327|3571|1603|3127|297|1875|1629|1965|61…	4.34e-28		GO:0019941	2.69914e+16	0
143	59	Reactome Pathways		G2/M Checkpoints	1.03e-25	Pias4|Psmb4|Psmd2|Psmb1|Psmd3|Psmd11|Psmb6|Psme3|Ubb|Cdk1|Psmc5|Psmd12|Psma6|Psmc1|Psmd6|Psmc6|Psmb5|Psmb8|Cdk2|Psmd13|Psmd1|Psmb7|Psmd5|Psmd14|Psma7|Psmb2|Psmc2|Psmc4|Psma1|Brcc3|Psmd10|Psmb10|Psma4|Psmf1|Psmd7|Psma8|Psme4|H2afx|Psmd8|Psmc3|Psmd4|Herc2|Psma5|Sumo1|Cdc6|Cdc25a|Psmd9|Psmb3|Orc1|Rps27a|Trp53|Kat5|Ubc|Uba52|Psma3|Psma2|Psmb11|Psmb9|Psme1	124	3115|3355|2967|285|2101|1087|1001|1313|3765|2553|2363|3453|2093|3273|1503|2411|3841|1101|655|1795|1749|2155|1103|173|3263|1855|2749|1843|2441|3087|2885|2415|2987|3265|3565|359|2475|957|2603|1107|1601|1903|1391|2861|3207|3031|1529|297|731|1629|2319|1071|743|1263|3103|1593|175|249|1869	7.49e-27		MMU-69481	2.69872e+16	0
567	114	GO Biological Process		Cellular protein catabolic process	1.66e-25	Rad23a|Psmb4|Cdc20|Ctnnb1|Psmd2|Ubqln4|Ppp2cb|Nedd8|Anapc1|Psmb1|Ube2a|Psmd3|Psmd11|Psmb6|Ubb|Ube2d1|Ube2b|Psmc5|Psmd12|Psma6|Atxn3|Psmd6|Psmc6|Bap1|Psmb5|Rbx1|Psmb8|Bag6|Psmd13|Casp8|Psmd1|Psmb7|Psmd14|Anapc2|Usp50|Chmp4c|Psma7|Rad23b|Psmb2|Psmc2|Anapc4|Cul1|Psma1|Psmb10|Vps4a|Psma4|Ubd|Chmp4b|Skp1a|Stub1|Psmf1|Psmd7|Psma8|Psme4|Cdc16|Anapc10|Adrm1|Ubqln1|Psmd8|Lamp2|Ddi1|Ubqlnl|Ubqln2|Tbl1xr1|S…	124	1315|3355|1955|2177|2967|1973|2123|195|951|285|2719|2101|1087|1001|3765|1521|3029|2363|3453|2093|1003|1503|2411|3201|3841|1639|1101|1741|1795|2075|1749|2155|173|2037|2535|3095|3263|349|1855|2749|617|2085|2441|2415|3491|2987|211|707|3449|1839|3265|3565|359|2475|1247|767|2995|217|2603|3157|213|591|1309|2609|2381|2145|1219|1601|1903|2425|3347|2323|3243|2129|3823|3809|3685|575|1391|1931|787|3327|3571…	7.21e-28		GO:0044257	2.67799e+16	0
683	126	GO Biological Process		Cellular protein-containing complex assembly	1.71e-25	Pih1d2|Sf3a1|Prpf6|Snrpd1|Ppan|Rps5|Cdt1|Gmnn|Lsm2|Psmd11|Prpf8|Ndel1|Snrpf|Snrpd3|Luc7l3|Dnaaf2|Gemin2|Cenpp|Smn1|Cenpk|Brix1|Bop1|Nde1|Arl6|Hcls1|Hsp90ab1|Polr2d|Psmd13|Sf3b1|Ahctf1|Psmd5|Clp1|Mapre1|Eif6|Ncbp1|Sf3a3|Apitd1|Cenpc1|Ruvbl1|Eif3c|Psmd10|Nudt21|Cenpn|Rsl24d1|Rpsa|Rpf2|Chmp4b|Cct2|Ipo4|Gemin5|Snrpd2|Dhx9|Cenpt|Cpsf7|Mis12|Shfm1|Aifm1|Dnah1|Gltscr2|Pwp2|Tubg2|Nop2|Tubg1|Rbmxl1|Bbs10|…	124	3555|1989|513|1631|835|3611|3651|995|3177|1087|1037|921|2979|387|471|1473|1411|2745|569|1413|2973|2499|3323|475|1465|447|831|1795|2893|829|1103|2833|3609|197|3143|2781|3589|1409|2485|2119|2885|1399|1393|2197|2561|563|707|947|3477|3239|763|2023|1173|559|2685|813|3033|2479|1981|2819|3871|2689|2751|3683|2923|2995|2281|3017|331|2025|1917|1641|2229|1235|2379|1525|1601|547|3543|665|781|373|3483|3685|17…	7.55e-28		GO:0034622	2.6767e+16	0
105	52	Reactome Pathways		TCR signaling	2.22e-25	Psmb4|Psmd2|Psmb1|Psmd3|Psmd11|Psmb6|Psme3|Ubb|Ube2d1|Psmc5|Psmd12|Psma6|Psmc1|Psmd6|Psmc6|Psmb5|Pak2|Psmb8|Psmd13|Psmd1|Psmb7|Psmd5|Psmd14|Psma7|Bcl10|Psmb2|Psmc2|Cul1|Psmc4|Psma1|Psmd10|Psmb10|Psma4|Skp1a|Psmf1|Psmd7|Psma8|Psme4|Psmd8|Psmc3|Psmd4|Psma5|Psmd9|Psmb3|Rps27a|Ubc|Uba52|Psma3|Psma2|Psmb11|Psmb9|Psme1	124	3355|2967|285|2101|1087|1001|1313|3765|1521|2363|3453|2093|3273|1503|2411|3841|539|1101|1795|1749|2155|1103|173|3263|3519|1855|2749|2085|1843|2441|2885|2415|2987|3449|3265|3565|359|2475|2603|1107|1601|1391|1529|297|1629|743|1263|3103|1593|175|249|1869	1.63e-26		MMU-202403	2.66536e+16	0
95	50	Reactome Pathways		Interleukin-1 signaling	2.85e-25	Psmb4|Psmd2|Psmb1|Psmd3|Psmd11|Psmb6|Psme3|Ubb|Psmc5|Psmd12|Psma6|Psmc1|Psmd6|Psmc6|Psmb5|Rbx1|Psmb8|Psmd13|Psmd1|Psmb7|Psmd5|Psmd14|Psma7|Psmb2|Psmc2|Cul1|Psmc4|Psma1|Psmd10|Psmb10|Psma4|Skp1a|Psmf1|Psmd7|Psma8|Psme4|Psmd8|Psmc3|Psmd4|Psma5|Psmd9|Psmb3|Rps27a|Ubc|Uba52|Psma3|Psma2|Psmb11|Psmb9|Psme1	124	3355|2967|285|2101|1087|1001|1313|3765|2363|3453|2093|3273|1503|2411|3841|1639|1101|1795|1749|2155|1103|173|3263|1855|2749|2085|1843|2441|2885|2415|2987|3449|3265|3565|359|2475|2603|1107|1601|1391|1529|297|1629|743|1263|3103|1593|175|249|1869	2.11e-26		MMU-9020702	2654515513999149	0
175	65	GO Biological Process		Ribonucleoprotein complex assembly	3.38e-25	Pih1d2|Sf3a1|Prpf6|Snrpd1|Ppan|Rps5|Lsm2|Prpf8|Snrpf|Snrpd3|Luc7l3|Gemin2|Smn1|Brix1|Bop1|Hsp90ab1|Polr2d|Sf3b1|Clp1|Eif6|Ncbp1|Sf3a3|Ruvbl1|Eif3c|Nudt21|Rsl24d1|Rpsa|Rpf2|Gemin5|Snrpd2|Dhx9|Cpsf7|Gltscr2|Pwp2|Nop2|Rbmxl1|Luc7l2|Ddx28|Gemin6|Snrpc|Cpsf6|Rrs1|Pih1d1|Srpk2|Ddx20|Nhp2l1|Hsp90aa1|Eif3b|Snrpb|Nle1|Snrnp200|Mrto4|Zrsr2|Rbmx|Luc7l|Prpf39|Gemin7|Srpk1|Sf3a2|Srsf6|Srsf1|Snrpe|Gm5616|Rps27…	124	3555|1989|513|1631|835|3611|3177|1037|2979|387|471|1411|569|2973|2499|447|831|2893|2833|197|3143|2781|2485|2119|1399|2197|2561|563|3239|763|2023|559|1981|2819|2689|3683|2281|331|2025|1641|1235|547|3483|1767|2291|3163|973|3349|279|1863|1837|1337|907|2011|3205|355|3513|2389|2223|1091|1911|1495|573|1967|679	1.52e-27		GO:0022618	2.64711e+16	0
545	111	GO Biological Process		Proteolysis involved in cellular protein catabolic process	3.58e-25	Rad23a|Psmb4|Cdc20|Ctnnb1|Psmd2|Ubqln4|Ppp2cb|Nedd8|Anapc1|Psmb1|Ube2a|Psmd3|Psmd11|Psmb6|Ubb|Ube2d1|Ube2b|Psmc5|Psmd12|Psma6|Atxn3|Psmd6|Psmc6|Bap1|Psmb5|Rbx1|Psmb8|Bag6|Psmd13|Casp8|Psmd1|Psmb7|Psmd14|Anapc2|Usp50|Chmp4c|Psma7|Rad23b|Psmb2|Psmc2|Anapc4|Cul1|Psma1|Psmb10|Vps4a|Psma4|Ubd|Chmp4b|Skp1a|Stub1|Psmf1|Psmd7|Psma8|Psme4|Cdc16|Anapc10|Adrm1|Ubqln1|Psmd8|Ddi1|Ubqlnl|Ubqln2|Tbl1xr1|Sec61b|…	124	1315|3355|1955|2177|2967|1973|2123|195|951|285|2719|2101|1087|1001|3765|1521|3029|2363|3453|2093|1003|1503|2411|3201|3841|1639|1101|1741|1795|2075|1749|2155|173|2037|2535|3095|3263|349|1855|2749|617|2085|2441|2415|3491|2987|211|707|3449|1839|3265|3565|359|2475|1247|767|2995|217|2603|213|591|1309|2609|2381|2145|1219|1601|1903|2425|3347|2323|3243|2129|3823|3809|3685|1391|1931|787|3327|3571|1603|312…	1.64e-27		GO:0051603	2.64461e+16	0
96	50	Reactome Pathways		TNFR2 non-canonical NF-kB pathway	4.1e-26	Psmb4|Psmd2|Psmb1|Psmd3|Psmd11|Psmb6|Psme3|Ubb|Psmc5|Psmd12|Psma6|Psmc1|Psmd6|Psmc6|Psmb5|Psmb8|Psmd13|Psmd1|Psmb7|Psmd5|Psmd14|Psma7|Psmb2|Psmc2|Cul1|Psmc4|Psma1|Psmd10|Psmb10|Psma4|Skp1a|Psmf1|Psmd7|Psma8|Psme4|Psmd8|Psmc3|Psmd4|Psma5|Psmd9|Psmb3|Rps27a|Xiap|Ubc|Uba52|Psma3|Psma2|Psmb11|Psmb9|Psme1	124	3355|2967|285|2101|1087|1001|1313|3765|2363|3453|2093|3273|1503|2411|3841|1101|1795|1749|2155|1103|173|3263|1855|2749|2085|1843|2441|2885|2415|2987|3449|3265|3565|359|2475|2603|1107|1601|1391|1529|297|1629|423|743|1263|3103|1593|175|249|1869	3.06e-26		MMU-5668541	2638721614328026	0
124	55	Reactome Pathways		Fc epsilon receptor (FCERI) signaling	4.33e-25	Psmb4|Psmd2|Psmb1|Psmd3|Psmd11|Psmb6|Psme3|Ubb|Ube2d1|Psmc5|Psmd12|Psma6|Psmc1|Psmd6|Psmc6|Psmb5|Pak2|Psmb8|Psmd13|Psmd1|Psmb7|Psmd5|Psmd14|Psma7|Bcl10|Psmb2|Psmc2|Cul1|Psmc4|Psma1|Psmd10|Psmb10|Psma4|Skp1a|Psmf1|Psmd7|Psma8|Psme4|Psmd8|Ppp3ca|Psmc3|Psmd4|Rac1|Psma5|Psmd9|Psmb3|Rps27a|Ubc|Uba52|Psma3|Ppp3cb|Psma2|Psmb11|Psmb9|Psme1	124	3355|2967|285|2101|1087|1001|1313|3765|1521|2363|3453|2093|3273|1503|2411|3841|539|1101|1795|1749|2155|1103|173|3263|3519|1855|2749|2085|1843|2441|2885|2415|2987|3449|3265|3565|359|2475|2603|2991|1107|1601|781|1391|1529|297|1629|743|1263|3103|2925|1593|175|249|1869	3.26e-26		MMU-2454202	2.63635e+16	0
92	49	Reactome Pathways		Antigen processing-Cross presentation	6.44e-25	Psmb4|Psmd2|Psmb1|Cybb|Psmd3|Psmd11|Psmb6|Psme3|Psmc5|Psmd12|Psma6|Psmc1|Psmd6|Psmc6|Psmb5|Psmb8|Tap2|Psmd13|Psmd1|Psmb7|Psmd5|Psmd14|Itgav|Psma7|Psmb2|Psmc2|Psmc4|Psma1|Psmd10|Psmb10|Psma4|Lnpep|Psmf1|Psmd7|Psma8|Psme4|Psmd8|Itgb5|Psmc3|Psmd4|Psma5|Psmd9|Psmb3|Psma3|Tap1|Psma2|Psmb11|Psmb9|Psme1	124	3355|2967|285|1805|2101|1087|1001|1313|2363|3453|2093|3273|1503|2411|3841|1101|1099|1795|1749|2155|1103|173|2125|3263|1855|2749|1843|2441|2885|2415|2987|2477|3265|3565|359|2475|2603|2471|1107|1601|1391|1529|297|3103|1499|1593|175|249|1869	4.89e-26		MMU-1236975	2.61911e+16	0
1025	157	GO Biological Process		Protein-containing complex assembly	9.4e-26	Pih1d2|Cct3|Sf3a1|Prpf6|Snrpd1|Shkbp1|Ppan|Rps5|Cdt1|Gmnn|Sod2|Lsm2|Mpp2|Psmd11|Prpf8|Dlg4|Shmt1|Ndel1|Cdk1|Snrpf|Snrpd3|Luc7l3|Dnaaf2|Gemin2|Cenpp|Smn1|Cenpk|Brix1|Cldn1|Bop1|Nde1|Arl6|Hcls1|Hsp90ab1|Polr2d|Tap2|Gldc|Shmt2|Psmd13|Sf3b1|Ahctf1|Aldh9a1|Psmd5|Clp1|Mapre1|Eif6|Ncbp1|Tln1|Sf3a3|Apitd1|Cenpc1|Col1a2|Ruvbl1|Nup210|Eif3c|Psmd10|Nudt21|Cenpn|Rsl24d1|Zw10|Rpsa|Rpf2|Col16a1|Chmp4b|Cct2|Ipo…	124	3555|2445|1989|513|1631|537|835|3611|3651|995|1253|3177|3853|1087|1037|3603|3731|921|2553|2979|387|471|1473|1411|2745|569|1413|2973|2537|2499|3323|475|1465|447|831|1099|1543|955|1795|2893|829|2865|1103|2833|3609|197|3143|495|2781|3589|1409|2109|2485|2383|2119|2885|1399|1393|2197|3803|2561|563|201|707|947|3477|3239|763|2023|1173|559|2685|813|3033|2479|1981|1609|2819|3871|2689|2751|3683|2923|2995|1…	4.45e-27		GO:0065003	260268721464003	0
79	46	Reactome Pathways		Integrin cell surface interactions	1.54e-24	Cdh1|Col6a1|Col6a2|Itgb7|Col1a1|Itga3|Col5a3|Cd44|Itgb3|Col2a1|Itga5|Itgb8|Itga8|Col5a1|Itgb6|Itgav|Itga6|Fbn1|Itga10|Col9a2|Col1a2|Col4a1|Col4a2|Itga11|Col16a1|Itga9|Col9a1|Itga2|Col6a3|Itgb5|Col8a2|Itga1|Col5a2|Col4a4|Col3a1|Col8a1|Itgb1|Col4a6|Itga2b|Itga4|Col18a1|Col13a1|Col7a1|Col4a5|Col4a3|Col9a3	124	499|807|935|1599|3321|3317|821|1893|2433|2571|2575|3743|3869|161|2045|2125|3559|769|2785|2207|2109|2239|2237|2331|201|3237|1815|2889|717|2471|1673|3325|1455|3709|2945|2565|283|2895|3025|3753|1703|1577|2607|1363|2765|2233	1.19e-25		MMU-216083	2581247927916354	0
172	62	Reactome Pathways		Ub-specific processing proteases	1.54e-24	Psmb4|Cdc20|Psmd2|Psmb1|Psmd3|Psmd11|Psmb6|Psme3|Ubb|Psmc5|Psmd12|Psma6|Psmc1|Psmd6|Psmc6|Psmb5|Myc|Psmb8|Tnks2|Psmd13|Psmd1|Psmb7|Psmd5|Psmd14|Psma7|Psmb2|Psmc2|Ruvbl1|Psmc4|Psma1|Psmd10|Tnks|Psmb10|Psma4|Psmf1|Psmd7|Psma8|Psme4|Adrm1|Axin2|Psmd8|Psmc3|Psmd4|Axin1|Psma5|Usp14|Smurf2|Cdc25a|Skp2|Psmd9|Psmb3|Rps27a|Trp53|Ufd1l|Ubc|Uba52|Rnf146|Psma3|Psma2|Psmb11|Psmb9|Psme1	124	3355|1955|2967|285|2101|1087|1001|1313|3765|2363|3453|2093|3273|1503|2411|3841|177|1101|1359|1795|1749|2155|1103|173|3263|1855|2749|2485|1843|2441|2885|3819|2415|2987|3265|3565|359|2475|2995|3653|2603|1107|1601|3543|1391|1931|787|3031|1603|1529|297|1629|2319|1959|743|1263|3105|3103|1593|175|249|1869	1.18e-25		MMU-5689880	2581247927916354	0
41	37	Reactome Pathways		Transport of Mature mRNAs Derived from Intronless Transcripts	3.7e-25	Ranbp2|Nxf1|Nup85|Nup153|Ncbp2|Seh1l|Alyref|Nup35|Rae1|Eif4e|Ncbp1|Nup210|Sec13|Nupl1|Aaas|Nup54|Nup43|Cpsf2|Nup133|Nup88|Nup62|Nup160|Nupl2|Slbp|Nup107|Nup188|Nup214|Cpsf3|Nup98|Cpsf1|Nup93|Pom121|Tpr|Ndc1|Nup155|Nup37|Nup50	124	709|1387|3369|2717|531|3465|1925|1183|2993|3391|3143|2383|1345|2407|3783|391|2173|3285|2857|3591|293|3705|2543|3247|1917|2869|3335|3537|2379|3567|2283|2743|3557|3761|1275|1437|3663	2.88e-25		MMU-159234	2.54318e+16	0
128	56	GO Biological Process		Sister chromatid segregation	3.79e-24	Kpnb1|Cdc20|Cdt1|Pds5b|Top2b|Pttg1|Aurkb|Cenpk|Pinx1|Rad21|Sgol1|Ndc80|Seh1l|Incenp|Cdca5|Smc3|Dctn2|Sgol2|Kif18a|Bub1|Chmp4c|Pds5a|Cenpc1|Ran|Mad1l1|Plk1|Vps4a|Zw10|Chmp4b|Bub1b|Mis12|Smc1a|Tubg2|Tubg1|Nup62|Cenpe|Map10|Stag2|Kif2c|Espl1|Top2a|Rrs1|Nsl1|Cdca8|Bub3|Hdac8|Spdl1|Vps4b|Mad2l1|Dsn1|Zwint|Nuf2|Stag1|Cdc23|Rab11a|Cul3	124	3403|1955|3651|3741|1711|2975|615|1413|357|1089|473|1431|3465|639|1435|3123|967|3719|3563|2679|3095|1303|1409|3249|1987|3311|3491|3803|707|975|2685|2947|3871|2751|293|3017|693|2181|2989|1265|1479|547|1559|415|2301|937|2191|3571|3703|945|1659|3445|2531|1007|3721|1519	1.82e-26		GO:0000819	2.54214e+16	0
527	107	GO Biological Process		Mitotic cell cycle	4.64e-24	Kpnb1|Cdkn1b|Cdc20|Cdt1|Bcl2l1|Anapc1|Pds5b|Top2b|Ndel1|Cdk1|Pttg1|Ska2|Pafah1b1|Aurkb|Cenpk|Pinx1|Nde1|Cdkn1a|Sgol1|Ndc80|Seh1l|Incenp|Cdca5|Arl3|Cdk2|Dctn2|Sgol2|Kif18a|Bub1|Aurka|Chmp4c|Cks1b|Eif4e|Pds5a|Cenpc1|Kntc1|Ran|Mad1l1|Casp2|Plk1|Vps4a|Zw10|Chmp4b|Bub1b|Cenpt|Mis12|Wapal|Taf2|Gltscr2|Aaas|Smc1a|Tubg2|Cdc16|Tubg1|Nup88|Ska1|Tuba1c|Ppp3ca|Taok1|Nup62|Cenpe|Map10|Kif2c|Espl1|Gja1|Nup214|…	124	3403|2675|1955|3651|1757|951|3741|1711|921|2553|2975|153|3425|615|1413|357|3323|155|473|1431|3465|639|1435|991|655|967|3719|3563|2679|3525|3095|2043|3391|1303|1409|3083|3249|1987|1047|3311|3491|3803|707|975|1173|2685|3799|3815|1981|3783|2947|3871|1247|2751|3591|1059|235|2991|465|293|3017|693|2989|1265|2729|3335|1479|547|665|959|1559|1425|635|415|2301|3685|283|3545|2191|3327|3207|3255|3031|3571|16…	2.27e-26		GO:0000278	2533348201944512	0
1156	167	GO Biological Process		Cellular nitrogen compound biosynthetic process	4.82e-24	Haao|Akt1|Ppard|Gmpr2|Gtf2f1|Rps11|Rps5|Polr2e|Qars|Cars|Cad|Qdpr|Adss|Shmt1|Rars|Dalrd3|Dvl2|Polr2i|Gfpt2|Gnb2l1|Pttg1|Twistnb|Ddx5|Pfas|Polr2h|Mthfd1|Smn1|Dhfr|Pinx1|Tars|Myc|Umps|Eif4a2|Gart|Aars2|Hsp90ab1|Polr2d|Etf1|Nars|Papss2|Cps1|Atic|Tfb2m|Iars2|Aldh9a1|Fpgs|Gtf3c5|Kynu|Nop10|Hdc|Eif6|Gmps|Hao2|Gar1|Papss1|Eif4e|Rars2|Ctps|Trnau1ap|Smarcd3|Dvl1|Sepsecs|Paics|Polr2b|Oasl2|Asns|Eif3c|Acsl4…	124	3257|1531|3381|3695|2349|2545|3611|1731|805|3147|1579|1573|3679|3731|1813|2315|377|1937|3867|3795|2975|1977|3457|533|2047|2167|569|1357|357|3035|177|1277|1537|2459|469|447|831|1643|3517|2357|2841|1019|837|1555|2865|3059|2969|1105|3655|2517|197|3661|3021|1825|2013|3391|775|2249|2783|2843|847|589|1377|1369|1187|3763|2119|207|1181|1339|2237|685|3229|487|593|2197|2183|2561|3239|485|453|3605|2023|1653…	2.39e-26		GO:0044271	2.5317e+16	0
236	72	GO Biological Process		Cellular amino acid metabolic process	6.44e-24	Haao|Ftcd|Qars|Cars|Cad|Qdpr|Adss|Shmt1|Rars|Dalrd3|Gfpt2|Blmh|Pfas|Mthfd1|Glud1|Tars|Dpys|Gart|Csad|Aars2|Nars|Gldc|Aldh18a1|Got1|Shmt2|Cps1|Iars2|Gad2|Fpgs|Kynu|Hdc|Gmps|Rars2|Ctps|Hmgcl|Asns|Ctps2|Got2|Aars|Acat1|Amt|Lars2|Mars|Dpyd|Got1l1|Aldh4a1|Eprs|Gls2|Vars2|Spr|Nags|Otc|Mthfr|Mthfd2l|Oat|Glul|Vars|Sars2|Gad1|Lars|Mtr|Sars|Ass1|Sardh|Gfpt1|Gls|Il4i1|Asl|Odc1|Iars|Ddc|Adssl1	124	3257|931|805|3147|1579|1573|3679|3731|1813|2315|3867|755|533|2167|2353|3035|1053|2459|225|469|3517|1543|3231|1191|955|2841|1555|3805|3059|1105|2517|3661|775|2249|3769|3763|1181|965|3229|487|3501|485|3605|1913|1971|917|2077|815|1137|3549|2027|3497|1571|1787|2307|3757|2851|2339|1581|1261|2771|2251|1615|1975|1043|3787|3023|3261|3331|1307|1381|375	3.25e-26		GO:0006520	2.51911e+16	0
296	79	KEGG Pathways		Huntington disease	7.14e-24	Polr2e|Psmb4|Sod2|Psmd2|Psmb1|Psmd3|Psmd11|Psmb6|Dlg4|Polr2i|Hdac2|Apaf1|Psmc5|Psmd12|Polr2h|Psma6|Psmc1|Psmd6|Psmc6|Psmb5|Crebbp|Sod1|Kif5b|Polr2d|Dctn2|Psmd13|Casp8|Psmd1|Psmb7|Psmd14|Psma7|Psmb2|Casp9|Psmc2|Polr2b|Psmc4|Psma1|Bax|Psma4|Polr2j|Shfm1|Psmd7|Psma8|Polr2l|Dnah1|Polr2f|Gria1|Adrm1|Polr2a|Tuba1c|Psmd8|Polr2k|Dnah10|Ep300|Pik3r4|Dnah7b|Dnah6|Dnah5|Psmc3|Psmd4|Tuba1b|Psma5|Casp3|Dnah7a…	124	1731|3355|1253|2967|285|2101|1087|1001|3603|1937|2697|2255|2363|3453|2047|2093|3273|1503|2411|3841|2663|2949|3855|831|967|1795|2075|1749|2155|173|3263|1855|2803|2749|1369|1843|2441|3633|2987|1653|813|3565|359|2225|2479|1323|1583|2995|2699|235|2603|1627|645|2229|151|179|227|1525|1107|1601|959|1391|1361|1475|2495|2627|1529|297|1833|2793|2319|2327|2329|2205|3813|1325|3103|2269|1593	1.29e-25		mmu05016	2.51463e+16	0
140	56	Reactome Pathways		Signaling by Hedgehog	8.42e-24	Psmb4|Psmd2|Psmb1|Psmd3|Psmd11|Psmb6|Psme3|Ubb|Psmc5|Psmd12|Psma6|Psmc1|Psmd6|Psmc6|Psmb5|Rbx1|Psmb8|Psmd13|Psmd1|Psmb7|Psmd5|Psmd14|Psma7|Psmb2|Psmc2|Cul1|Psmc4|Psma1|Psmd10|Psmb10|Psma4|Skp1a|Psmf1|Psmd7|Psma8|Psme4|Tuba1c|Psmd8|Psmc3|Psmd4|Tuba1b|Smurf1|Psma5|Smurf2|Tuba1a|Psmd9|Psmb3|Rps27a|Ubc|Uba52|Psma3|Psma2|Cul3|Psmb11|Psmb9|Psme1	124	3355|2967|285|2101|1087|1001|1313|3765|2363|3453|2093|3273|1503|2411|3841|1639|1101|1795|1749|2155|1103|173|3263|1855|2749|2085|1843|2441|2885|2415|2987|3449|3265|3565|359|2475|235|2603|1107|1601|959|2129|1391|787|2627|1529|297|1629|743|1263|3103|1593|1519|175|249|1869	6.6e-26		MMU-5358351	2507468790850035	0
40	36	Reactome Pathways		Transport of Mature mRNA Derived from an Intronless Transcript	1.95e-23	Ranbp2|Nxf1|Nup85|Nup153|Ncbp2|Seh1l|Alyref|Nup35|Rae1|Eif4e|Ncbp1|Nup210|Sec13|Nupl1|Aaas|Nup54|Nup43|Cpsf2|Nup133|Nup88|Nup62|Nup160|Nupl2|Nup107|Nup188|Nup214|Cpsf3|Nup98|Cpsf1|Nup93|Pom121|Tpr|Ndc1|Nup155|Nup37|Nup50	124	709|1387|3369|2717|531|3465|1925|1183|2993|3391|3143|2383|1345|2407|3783|391|2173|3285|2857|3591|293|3705|2543|1917|2869|3335|3537|2379|3567|2283|2743|3557|3761|1275|1437|3663	1.54e-24		MMU-159231	2.471e+16	0
2198	249	GO Biological Process		Macromolecule localization	2.07e-23	Cdh1|Rab5b|Itgb7|Kpnb1|Col1a1|Jup|Akt1|Ppard|Prpf6|Cse1l|Ranbp2|Kpna1|Hspb1|Ctnnb1|Phax|Nutf2|Xpo6|Nxf1|Nedd8|Zfyve20|Hspa8|Rab5a|Tomm34|Kpna2|Dlg4|Rab5c|Dvl2|Gle1|Lims1|Cdk1|Sumo3|Gnb2l1|Ddx5|Nup85|Pafah1b1|Aurkb|Atxn3|Vcl|Kpna3|Pinx1|Pabpn1|Rad21|Arl6|Ncbp2|Senp2|Cdkn1a|Kif5b|Polr2d|Cdh2|Tap2|Bag6|Seh1l|Tnks2|Arl3|Alyref|Rabgef1|Dctn2|Hspd1|Sgol2|Stx6|Ahctf1|Itga8|Nup35|Kif18a|Fbn1|Casc5|Mapre1…	124	499|221|1599|3403|3321|643|1531|3381|513|3427|709|2089|3097|2177|2117|3071|2303|1387|195|2655|393|849|253|1915|3603|265|377|1849|1491|2553|2907|3795|3457|3369|3425|615|1003|2497|3291|357|3847|1089|475|531|1553|155|3855|831|905|1099|1741|3465|1359|991|1925|3689|967|2891|3719|649|829|3869|1183|3563|769|1533|3609|3525|2993|3145|3095|197|2135|2139|2203|3143|165|345|2131|847|439|3091|3249|2863|2483|23…	1.06e-25		GO:0033036	2.4684e+16	0
701	121	Reactome Pathways		Adaptive Immune System	2.65e-23	Itgb7|Npepps|Col1a1|Akt1|Psmb4|Cdc20|Psmd2|Ppp2cb|Anapc1|Psmb1|Cybb|Ube2a|Psmd3|Psmd11|Psmb6|Psme3|Ubb|Ube2d1|Herc4|Ppp2ca|Ube2b|Psmc5|Psmd12|Blmh|Psma6|Psmc1|Psmd6|Ube2e1|Psmc6|Psmb5|Rbx1|Col2a1|Pak2|Xdh|Kif5b|Psmb8|Tap2|Dctn2|Psmd13|Psmd1|Psmb7|Psmd5|Psmd14|Anapc2|Itgav|Kif18a|Ubox5|Psma7|Src|Bcl10|Psmb2|Psmc2|Anapc4|Col1a2|Cul1|Sec13|Psmc4|Psma1|Psmd10|Psmb10|Psma4|Lnpep|Skp1a|Stub1|Psmf1|Psmd…	124	1599|3489|3321|1531|3355|1955|2967|2123|951|285|1805|2719|2101|1087|1001|1313|3765|1521|3233|3701|3029|2363|3453|755|2093|3273|1503|2507|2411|3841|1639|2571|539|1471|3855|1101|1099|967|1795|1749|2155|1103|173|2037|2125|3563|1743|3263|287|3519|1855|2749|617|2109|2085|1345|1843|2441|2885|2415|2987|2477|3449|1839|3265|3565|359|1835|2475|1247|767|235|2603|2991|1995|3017|909|2989|2471|1107|1601|1903|9…	2.11e-24		MMU-1280218	2.45768e+16	0
297	77	Reactome Pathways		MAPK family signaling cascades	3.6e-24	Ppp5c|Hspb1|Psmb4|Psmd2|Bcl2l1|Ppp2cb|Psmb1|Psmd3|Psmd11|Psmb6|Dlg4|Psme3|Ubb|Cdk1|Ppp2ca|Itgb3|Psmc5|Psmd12|Psma6|Psmc1|Psmd6|Vcl|Psmc6|Psmb5|Rbx1|Pak2|Psmb8|Psmd13|Psmd1|Psmb7|Psmd5|Psmd14|Psma7|Src|Tln1|Psmb2|Psmc2|Psmc4|Psma1|Psmd10|Psmb10|Psma4|Psmf1|Psmd7|Psma8|Psme4|Foxo3|Psmd8|Cdc42|Dlg1|Psmc3|Actg1|Psmd4|Rac1|Dlg3|Psma5|Actb|Psmd9|Itga2b|Psmb3|Ppp1cc|Sptbn1|Rps27a|Xpo1|Dlg2|Ptk2|Rapgef2|…	124	2931|3097|3355|2967|1757|2123|285|2101|1087|1001|3603|1313|3765|2553|3701|2433|2363|3453|2093|3273|1503|2497|2411|3841|1639|539|1101|1795|1749|2155|1103|173|3263|287|495|1855|2749|1843|2441|2885|2415|2987|3265|3565|359|2475|1715|2603|1995|3041|1107|719|1601|781|341|1391|3297|1529|3025|297|1167|1619|1629|1645|1245|3459|1049|743|1263|1945|3103|3607|1593|1519|175|249|1869	2.91e-24		MMU-5683057	2444369749923271	0
34	34	Reactome Pathways		Transport of the SLBP Dependant Mature mRNA	4.74e-23	Ranbp2|Nxf1|Nup85|Nup153|Ncbp2|Seh1l|Alyref|Nup35|Rae1|Eif4e|Ncbp1|Nup210|Sec13|Nupl1|Aaas|Nup54|Nup43|Nup133|Nup88|Nup62|Nup160|Nupl2|Slbp|Nup107|Nup188|Nup214|Nup98|Nup93|Pom121|Tpr|Ndc1|Nup155|Nup37|Nup50	124	709|1387|3369|2717|531|3465|1925|1183|2993|3391|3143|2383|1345|2407|3783|391|2173|2857|3591|293|3705|2543|3247|1917|2869|3335|2379|2283|2743|3557|3761|1275|1437|3663	3.86e-24		MMU-159230	2.43242e+16	0
471	99	GO Biological Process		Ubiquitin-dependent protein catabolic process	5.12e-23	Rad23a|Psmb4|Cdc20|Ctnnb1|Psmd2|Ubqln4|Ppp2cb|Anapc1|Psmb1|Ube2a|Psmd3|Psmd11|Psmb6|Ube2d1|Ube2b|Psmc5|Psmd12|Psma6|Atxn3|Psmd6|Psmc6|Bap1|Psmb5|Rbx1|Psmb8|Bag6|Psmd13|Psmd1|Psmb7|Psmd14|Anapc2|Usp50|Psma7|Rad23b|Psmb2|Psmc2|Anapc4|Cul1|Psma1|Psmb10|Vps4a|Psma4|Ubd|Skp1a|Stub1|Psmf1|Psmd7|Psma8|Cdc16|Anapc10|Adrm1|Ubqln1|Psmd8|Ubqlnl|Ubqln2|Tbl1xr1|Sec61b|Tgfb1i1|Btrc|Psmd4|Herc2|Rfwd2|Pcbp2|Cdc2…	124	1315|3355|1955|2177|2967|1973|2123|951|285|2719|2101|1087|1001|1521|3029|2363|3453|2093|1003|1503|2411|3201|3841|1639|1101|1741|1795|1749|2155|173|2037|2535|3263|349|1855|2749|617|2085|2441|2415|3491|2987|211|3449|1839|3265|3565|359|1247|767|2995|217|2603|591|1309|2609|2381|2145|1219|1601|1903|2425|3347|2323|2129|3823|3809|3685|1391|1931|787|3327|3571|1603|3127|297|1875|1965|611|3169|1071|3179|19…	2.66e-25		GO:0006511	2429073003902417	0
454	97	GO Biological Process		Mitotic cell cycle process	5.93e-23	Kpnb1|Cdkn1b|Cdc20|Cdt1|Bcl2l1|Anapc1|Pds5b|Top2b|Ndel1|Cdk1|Pttg1|Pafah1b1|Aurkb|Cenpk|Pinx1|Nde1|Cdkn1a|Sgol1|Ndc80|Seh1l|Incenp|Cdca5|Arl3|Cdk2|Dctn2|Sgol2|Kif18a|Bub1|Aurka|Chmp4c|Cks1b|Eif4e|Pds5a|Cenpc1|Kntc1|Ran|Mad1l1|Casp2|Plk1|Vps4a|Zw10|Chmp4b|Bub1b|Mis12|Taf2|Gltscr2|Aaas|Smc1a|Tubg2|Cdc16|Tubg1|Ppp3ca|Taok1|Nup62|Cenpe|Map10|Kif2c|Espl1|Gja1|Top2a|Rrs1|Cenph|Nsl1|Birc5|Rcc1|Cdca8|Bub…	124	3403|2675|1955|3651|1757|951|3741|1711|921|2553|2975|3425|615|1413|357|3323|155|473|1431|3465|639|1435|991|655|967|3719|3563|2679|3525|3095|2043|3391|1303|1409|3083|3249|1987|1047|3311|3491|3803|707|975|2685|3815|1981|3783|2947|3871|1247|2751|2991|465|293|3017|693|2989|1265|2729|1479|547|665|1559|1425|635|415|2301|3685|283|2191|3327|3207|3255|3031|3571|1603|3637|3703|945|731|1619|1659|2319|3509|3…	3.13e-25		GO:1903047	2422694530663574	0
1400	185	GO Biological Process		Cellular macromolecule localization	6.27e-23	Cdh1|Rab5b|Itgb7|Kpnb1|Col1a1|Jup|Akt1|Cse1l|Ranbp2|Kpna1|Hspb1|Ctnnb1|Nutf2|Xpo6|Nxf1|Hspa8|Rab5a|Tomm34|Kpna2|Dlg4|Rab5c|Dvl2|Gle1|Cdk1|Sumo3|Ddx5|Nup85|Aurkb|Vcl|Kpna3|Pinx1|Pabpn1|Rad21|Arl6|Cdkn1a|Kif5b|Polr2d|Cdh2|Bag6|Seh1l|Tnks2|Arl3|Rabgef1|Dctn2|Hspd1|Stx6|Nup35|Casc5|Mapre1|Aurka|Rae1|Rab22a|Eif6|Kpna4|Nmd3|Ncbp1|Dnaja1|Nol6|Dvl1|Mapre3|Sdad1|Ran|Pan3|Sec61a1|Sec13|Ipo5|Bax|Plk1|Cask|L…	124	499|221|1599|3403|3321|643|1531|3427|709|2089|3097|2177|3071|2303|1387|393|849|253|1915|3603|265|377|1849|2553|2907|3457|3369|615|2497|3291|357|3847|1089|475|155|3855|831|905|1741|3465|1359|991|3689|967|2891|649|1183|1533|3609|3525|2993|3145|197|2135|2139|3143|165|345|847|439|3091|3249|2863|2483|1345|1125|3633|3311|1429|2829|3819|3491|2133|3803|563|2715|707|3477|975|2023|1173|3449|2685|3799|813|3…	3.35e-25		GO:0070727	2.42027e+16	0
138	56	GO Biological Process		Mitotic nuclear division	6.83e-23	Kpnb1|Cdc20|Cdt1|Pds5b|Ndel1|Pttg1|Aurkb|Cenpk|Pinx1|Nde1|Sgol1|Ndc80|Seh1l|Incenp|Cdca5|Dctn2|Sgol2|Kif18a|Aurka|Chmp4c|Pds5a|Cenpc1|Ran|Mad1l1|Plk1|Vps4a|Zw10|Chmp4b|Mis12|Aaas|Smc1a|Tubg2|Tubg1|Nup62|Cenpe|Map10|Kif2c|Espl1|Rrs1|Nsl1|Birc5|Cdca8|Bub3|Ube2c|Spdl1|Vps4b|Mad2l1|Dsn1|Zwint|Nuf2|Kif2a|Cdc23|Clasp2|Rab11a|Cul3|Clasp1	124	3403|1955|3651|3741|921|2975|615|1413|357|3323|473|1431|3465|639|1435|967|3719|3563|3525|3095|1303|1409|3249|1987|3311|3491|3803|707|2685|3783|2947|3871|2751|293|3017|693|2989|1265|547|1559|1425|415|2301|3685|2191|3571|3703|945|1659|3445|2195|1007|1637|3721|1519|2613	3.71e-25		GO:0140014	2.41656e+16	0
302	79	GO Biological Process		Proteasomal protein catabolic process	7.12e-23	Rad23a|Psmb4|Cdc20|Ctnnb1|Psmd2|Ppp2cb|Anapc1|Psmb1|Ube2a|Psmb6|Ube2b|Psmc5|Psmd12|Psma6|Atxn3|Psmd6|Psmc6|Psmb5|Rbx1|Psmb8|Bag6|Psmd1|Psmb7|Psmd14|Psma7|Rad23b|Psmb2|Anapc4|Cul1|Psma1|Psmb10|Psma4|Skp1a|Stub1|Psmd7|Psma8|Psme4|Cdc16|Anapc10|Ubqln1|Psmd8|Ddi1|Ubqln2|Tbl1xr1|Sec61b|Btrc|Psmd4|Herc2|Rfwd2|Pcbp2|Cdc26|Smurf1|Anapc5|Tbl1x|Ube2c|Psma5|Smurf2|Cdc27|Skp2|Vimp|Psmb3|Ube4b|Ddi2|AI314180|H…	124	1315|3355|1955|2177|2967|2123|951|285|2719|1001|3029|2363|3453|2093|1003|1503|2411|3841|1639|1101|1741|1749|2155|173|3263|349|1855|617|2085|2441|2415|2987|3449|1839|3565|359|2475|1247|767|217|2603|213|1309|2609|2381|1219|1601|1903|2425|3347|2323|2129|3823|3809|3685|1391|787|3327|1603|3127|297|1875|1281|1965|3169|1071|1959|1657|911|1293|857|1007|3103|1593|1519|175|249|2287|1685	3.92e-25		GO:0010498	2.41475e+16	0
279	76	GO Biological Process		Proteasome-mediated ubiquitin-dependent protein catabolic process	7.95e-23	Rad23a|Psmb4|Cdc20|Ctnnb1|Psmd2|Ppp2cb|Anapc1|Psmb1|Ube2a|Psmb6|Ube2b|Psmc5|Psmd12|Psma6|Atxn3|Psmd6|Psmc6|Psmb5|Rbx1|Psmb8|Bag6|Psmd1|Psmb7|Psmd14|Psma7|Rad23b|Psmb2|Anapc4|Cul1|Psma1|Psmb10|Psma4|Skp1a|Stub1|Psmd7|Psma8|Cdc16|Anapc10|Ubqln1|Psmd8|Ubqln2|Tbl1xr1|Sec61b|Btrc|Psmd4|Herc2|Rfwd2|Pcbp2|Cdc26|Smurf1|Anapc5|Tbl1x|Ube2c|Psma5|Smurf2|Cdc27|Skp2|Vimp|Psmb3|Ube4b|AI314180|Hecw1|Kat5|Ufd1l|…	124	1315|3355|1955|2177|2967|2123|951|285|2719|1001|3029|2363|3453|2093|1003|1503|2411|3841|1639|1101|1741|1749|2155|173|3263|349|1855|617|2085|2441|2415|2987|3449|1839|3565|359|1247|767|217|2603|1309|2609|2381|1219|1601|1903|2425|3347|2323|2129|3823|3809|3685|1391|787|3327|1603|3127|297|1875|1965|3169|1071|1959|1657|911|1293|857|1007|3103|1593|1519|175|249|2287|1685	4.44e-25		GO:0043161	2409963287134353	0
1392	184	GO Biological Process		Cellular protein localization	8.11e-23	Cdh1|Rab5b|Itgb7|Kpnb1|Col1a1|Jup|Akt1|Cse1l|Ranbp2|Kpna1|Hspb1|Ctnnb1|Nutf2|Xpo6|Nxf1|Hspa8|Rab5a|Tomm34|Kpna2|Dlg4|Rab5c|Dvl2|Gle1|Cdk1|Sumo3|Ddx5|Nup85|Aurkb|Vcl|Kpna3|Pinx1|Pabpn1|Rad21|Arl6|Cdkn1a|Kif5b|Polr2d|Cdh2|Bag6|Seh1l|Tnks2|Arl3|Rabgef1|Dctn2|Hspd1|Stx6|Nup35|Casc5|Mapre1|Aurka|Rae1|Rab22a|Eif6|Kpna4|Nmd3|Ncbp1|Dnaja1|Nol6|Dvl1|Mapre3|Sdad1|Ran|Pan3|Sec61a1|Sec13|Ipo5|Bax|Plk1|Cask|L…	124	499|221|1599|3403|3321|643|1531|3427|709|2089|3097|2177|3071|2303|1387|393|849|253|1915|3603|265|377|1849|2553|2907|3457|3369|615|2497|3291|357|3847|1089|475|155|3855|831|905|1741|3465|1359|991|3689|967|2891|649|1183|1533|3609|3525|2993|3145|197|2135|2139|3143|165|345|847|439|3091|3249|2863|2483|1345|1125|3633|3311|1429|2829|3819|3491|2133|3803|563|2715|707|3477|975|2023|1173|3449|2685|3799|813|3…	4.59e-25		GO:0034613	2.4091e+16	0
171	59	Reactome Pathways		Major pathway of rRNA processing in the nucleolus and cytosol	1.73e-22	Rps11|Nob1|Emg1|Utp20|Rps5|Ddx49|Pno1|Ftsj3|Dcaf13|Bop1|Bysl|Wdr46|Wdr75|Wdr12|Imp4|Nol6|Ebna1bp2|Utp11l|Bms1|Ddx47|Mphosph10|Nip7|Imp3|Rpsa|Fbl|Noc4l|Nop14|Rrp9|Tsr1|Ddx21|Pwp2|Utp6|Gnl3|Utp15|Wdr43|Cirh1a|Ddx52|Rpp38|Utp14b|Wdr36|Heatr1|Wdr3|Rcl1|Utp18|Pdcd11|Rpl15|Utp14a|Utp3|Nhp2l1|Nop56|Rps27a|Pes1|Uba52|Tbl3|Krr1|Rps13|Dhx37|Rps27|Nop58	124	2545|1467|1999|2811|3611|2209|181|2369|925|2499|609|895|2937|2105|779|345|979|2779|3241|369|1013|3399|3043|2561|581|2873|3873|1933|1213|1155|2819|1419|2501|627|1785|1909|1241|687|2059|1963|3299|2275|1515|2293|1979|2667|1231|889|3163|277|1629|3601|1263|1457|1153|1663|625|1967|765	1.42e-23		MMU-6791226	2.3762e+16	0
33	33	Reactome Pathways		Transport of the SLBP independent Mature mRNA	2.47e-22	Ranbp2|Nxf1|Nup85|Nup153|Ncbp2|Seh1l|Alyref|Nup35|Rae1|Eif4e|Ncbp1|Nup210|Sec13|Nupl1|Aaas|Nup54|Nup43|Nup133|Nup88|Nup62|Nup160|Nupl2|Nup107|Nup188|Nup214|Nup98|Nup93|Pom121|Tpr|Ndc1|Nup155|Nup37|Nup50	124	709|1387|3369|2717|531|3465|1925|1183|2993|3391|3143|2383|1345|2407|3783|391|2173|2857|3591|293|3705|2543|1917|2869|3335|2379|2283|2743|3557|3761|1275|1437|3663	2.07e-23		MMU-159227	2.36073e+16	0
99	47	Reactome Pathways		ABC-family proteins mediated transport	3.29e-22	Psmb4|Psmd2|Psmb1|Psmd3|Psmd11|Psmb6|Psme3|Ubb|Psmc5|Psmd12|Psma6|Psmc1|Psmd6|Psmc6|Psmb5|Psmb8|Psmd13|Psmd1|Psmb7|Psmd5|Psmd14|Psma7|Psmb2|Psmc2|Psmc4|Psma1|Psmd10|Psmb10|Psma4|Psmf1|Psmd7|Psma8|Psme4|Psmd8|Psmc3|Psmd4|Psma5|Psmd9|Psmb3|Rps27a|Ubc|Uba52|Psma3|Psma2|Psmb11|Psmb9|Psme1	124	3355|2967|285|2101|1087|1001|1313|3765|2363|3453|2093|3273|1503|2411|3841|1101|1795|1749|2155|1103|173|3263|1855|2749|1843|2441|2885|2415|2987|3265|3565|359|2475|2603|1107|1601|1391|1529|297|1629|743|1263|3103|1593|175|249|1869	2.78e-23		MMU-382556	2.34828e+16	0
1890	222	GO Biological Process		Protein localization	3.61e-22	Cdh1|Rab5b|Itgb7|Kpnb1|Col1a1|Jup|Akt1|Cse1l|Ranbp2|Kpna1|Hspb1|Ctnnb1|Phax|Nutf2|Xpo6|Nxf1|Nedd8|Zfyve20|Hspa8|Rab5a|Tomm34|Kpna2|Dlg4|Rab5c|Dvl2|Gle1|Lims1|Cdk1|Sumo3|Gnb2l1|Ddx5|Nup85|Pafah1b1|Aurkb|Atxn3|Vcl|Kpna3|Pinx1|Pabpn1|Rad21|Arl6|Senp2|Cdkn1a|Kif5b|Polr2d|Cdh2|Tap2|Bag6|Seh1l|Tnks2|Arl3|Rabgef1|Dctn2|Hspd1|Sgol2|Stx6|Ahctf1|Itga8|Nup35|Kif18a|Fbn1|Casc5|Mapre1|Aurka|Rae1|Rab22a|Chmp4c…	124	499|221|1599|3403|3321|643|1531|3427|709|2089|3097|2177|2117|3071|2303|1387|195|2655|393|849|253|1915|3603|265|377|1849|1491|2553|2907|3795|3457|3369|3425|615|1003|2497|3291|357|3847|1089|475|1553|155|3855|831|905|1099|1741|3465|1359|991|3689|967|2891|3719|649|829|3869|1183|3563|769|1533|3609|3525|2993|3145|3095|197|2135|2139|2203|3143|165|345|847|439|3091|3249|2863|2483|2383|1345|1125|3633|3311|…	2.07e-24		GO:0008104	2.34425e+16	0
2115	239	GO Biological Process		Cellular localization	3.94e-22	Cdh1|Rab5b|Itgb7|Kpnb1|Col1a1|Jup|Akt1|Cse1l|Ranbp2|Kpna1|Hspb1|Cdt1|Ctnnb1|Bcl2l1|Phax|Nutf2|Xpo6|Nxf1|Zfyve20|Hspa8|Rab5a|Tomm34|Kpna2|Dlg4|Ndel1|Rab5c|Dvl2|Ubb|Gle1|Cdk1|Sumo3|Ube2b|Ddx5|Nup85|Pafah1b1|Aurkb|Vcl|Kpna3|Pinx1|Dpysl2|Pabpn1|Rad21|Nde1|Arl6|Ncbp2|Sod1|Cdkn1a|Ndc80|Kif5b|Polr2d|Cdh2|Tap2|Bag6|Seh1l|Incenp|Cdca5|Tnks2|Arl3|Alyref|Rabgef1|Dctn2|Hspd1|Stx6|Nup35|Itgav|Kif18a|Casc5|Map…	124	499|221|1599|3403|3321|643|1531|3427|709|2089|3097|3651|2177|1757|2117|3071|2303|1387|2655|393|849|253|1915|3603|921|265|377|3765|1849|2553|2907|3029|3457|3369|3425|615|2497|3291|357|1147|3847|1089|3323|475|531|2949|155|1431|3855|831|905|1099|1741|3465|639|1435|1359|991|1925|3689|967|2891|649|1183|2125|3563|1533|3609|3525|2993|3145|3095|197|2135|2139|3143|165|345|2039|847|439|1409|3091|3249|1987|…	2.29e-24		GO:0051641	2340450377817443	0
754	126	GO Biological Process		Carboxylic acid metabolic process	4.1e-23	Haao|Ftcd|Akt1|Ppard|Eno2|Mapk14|Cd44|Mthfd2|Qars|Acat2|Acaa1b|Cars|Cad|Qdpr|Adss|Shmt1|Rars|Dalrd3|Gfpt2|Aspa|Blmh|Pfas|Mthfd1|Dhfr|Glud1|Tars|Dpys|Ehhadh|Gart|Csad|Aars2|Hsd17b4|Nars|Gldc|Cpt1a|Aldh18a1|Got1|Shmt2|Cps1|Atic|Iars2|Gad2|Fpgs|Kynu|Gatm|Hao1|Slc23a2|Hdc|Gmps|Hao2|Hadh|Decr1|Rars2|Cpt2|Ctps|Hmgcl|Prkag2|Aacs|Asns|Acsl4|Ctps2|Acsl1|Got2|Aars|Acat1|Acsbg1|Amt|Lars2|Mars|Dpyd|Dmgdh|Got…	124	3257|931|1531|3381|1991|3495|1893|2467|805|1267|2149|3147|1579|1573|3679|3731|1813|2315|3867|3279|755|533|2167|1357|2353|3035|1053|1415|2459|225|469|2787|3517|1543|2361|3231|1191|955|2841|1019|1555|3805|3059|1105|867|1701|2577|2517|3661|3021|1747|3745|775|2137|2249|3769|2929|167|3763|207|1181|685|965|3229|487|3051|3501|485|3605|1913|3733|1971|2231|917|1609|2077|523|815|1137|3549|2027|3497|1083|36…	2.42e-24		GO:0019752	2.33872e+16	0
618	112	GO Biological Process		Protein localization to organelle	8.73e-22	Kpnb1|Col1a1|Akt1|Cse1l|Ranbp2|Kpna1|Nutf2|Hspa8|Tomm34|Kpna2|Dlg4|Cdk1|Sumo3|Ddx5|Nup85|Aurkb|Kpna3|Pinx1|Rad21|Arl6|Cdkn1a|Bag6|Tnks2|Arl3|Dctn2|Hspd1|Nup35|Casc5|Mapre1|Aurka|Kpna4|Dnaja1|Dvl1|Mapre3|Ran|Sec61a1|Ipo5|Bax|Plk1|Lamp1|Tnks|Vps4a|Carm1|Zw10|Rpf2|Chmp4b|Ipo4|Bub1b|Dhx9|Cenpt|Skp1a|Mis12|Wapal|Aifm1|Gltscr2|Nup54|Hnrnpu|Nup133|Nup88|Lamp2|Ppp3ca|Nup62|Nup107|Dlg1|Gja1|Nup188|Nup214|…	124	3403|3321|1531|3427|709|2089|3071|393|253|1915|3603|2553|2907|3457|3369|615|3291|357|1089|475|155|1741|1359|991|967|2891|1183|1533|3609|3525|2135|165|847|439|3249|2483|1125|3633|3311|2829|3819|3491|2133|3803|563|707|3477|975|2023|1173|3449|2685|3799|3033|1981|391|2559|2857|3591|3157|2991|293|1917|3041|2729|2869|3335|2367|151|2381|2379|2019|547|1285|2587|561|809|2301|3483|2129|231|2861|2191|973|33…	5.22e-24		GO:0033365	2305898575629443	0
71	41	Reactome Pathways		SUMOylation of DNA damage response and repair proteins	1.29e-21	Ranbp2|Pias4|Sumo3|Nup85|Nup153|Rad21|Seh1l|Smc3|Parp1|Nup35|Rae1|Nup210|Sec13|Nupl1|Aaas|Smc1a|Nup54|Nup43|Nup133|Nup88|Nup62|Nup160|Nupl2|Stag2|Nup107|Nup188|Nup214|Nup98|Herc2|Sumo1|Pias1|Nup93|Pom121|Pias2|Stag1|Tpr|Ndc1|Nup155|Nup37|Nup50|Ube2i	124	709|3115|2907|3369|2717|1089|3465|3123|871|1183|2993|2383|1345|2407|3783|2947|391|2173|2857|3591|293|3705|2543|2181|1917|2869|3335|2379|1903|2861|3637|2283|2743|1271|2531|3557|3761|1275|1437|3663|2287	1.1e-23		MMU-3108214	2288941028970075	0
154	56	KEGG Pathways		Tight junction	1.43e-21	Cldn13|Ppp2cb|Cldn7|Ppp2ca|Marveld2|Cldn1|Hcls1|Cldn6|Src|Prkag2|Cldn22|Cldn5|Cldn11|Cldn23|Tuba1c|Cldn8|Cldn4|Cldn2|Cdc42|Cldn14|Cldn34c4|Dlg1|Ocln|Cldn17|Rab13|Actg1|Cgnl1|Tuba1b|Cldn24|Rac1|Mpp5|Cldn19|Dlg3|Itgb1|Pard6a|Ccnd1|Cldn3|Cldn9|Tuba1a|Tjp2|Cldn10|Actb|Cttn|Tjp1|Dlg2|Cgn|Cldn15|Cldn34d|Mpp4|Rapgef2|Mllt4|Cldn16|Pard3|Cldn20|Prkag1|Prkag3	124	3771|2123|3511|3701|543|2537|1465|721|287|2929|1051|3431|401|1509|235|797|2855|1329|1995|3101|1753|3041|583|3181|789|719|3395|959|571|781|2443|461|341|283|2193|3255|2371|811|2627|3153|2849|3297|3061|2795|1245|2827|1739|3079|2519|1049|1501|163|385|2551|2935|1149	3.01e-23		mmu04530	2.28447e+16	0
205	64	GO Biological Process		Nuclear chromosome segregation	1.93e-21	Kpnb1|Cdc20|Cdt1|Pds5b|Top2b|Ube2b|Pttg1|Aurkb|Cenpk|Pinx1|Rad21|Sgol1|Ndc80|Bag6|Seh1l|Incenp|Cdca5|Smc3|Dctn2|Sgol2|Kif18a|Casc5|Bub1|Chmp4c|Apitd1|Pds5a|Cenpc1|Ran|Mad1l1|Plk1|Vps4a|Zw10|Chmp4b|Bub1b|Mis12|Wapal|Smc1a|Tubg2|Tubg1|Nup62|Cenpe|Kif2b|Map10|Stag2|Kif2c|Espl1|Top2a|Rrs1|Nsl1|Cdca8|Bub3|Cenpq|Hdac8|Spdl1|Vps4b|Mad2l1|Dsn1|Zwint|Nuf2|Stag1|Ndc1|Cdc23|Rab11a|Cul3	124	3403|1955|3651|3741|1711|3029|2975|615|1413|357|1089|473|1431|1741|3465|639|1435|3123|967|3719|3563|1533|2679|3095|3589|1303|1409|3249|1987|3311|3491|3803|707|975|2685|3799|2947|3871|2751|293|3017|909|693|2181|2989|1265|1479|547|1559|415|2301|1093|937|2191|3571|3703|945|1659|3445|2531|3761|1007|3721|1519	1.17e-23		GO:0098813	2.27144e+16	0
272	71	Reactome Pathways		MAPK1/MAPK3 signaling	2.23e-21	Ppp5c|Psmb4|Psmd2|Bcl2l1|Ppp2cb|Psmb1|Psmd3|Psmd11|Psmb6|Dlg4|Psme3|Ubb|Cdk1|Ppp2ca|Itgb3|Psmc5|Psmd12|Psma6|Psmc1|Psmd6|Vcl|Psmc6|Psmb5|Rbx1|Psmb8|Psmd13|Psmd1|Psmb7|Psmd5|Psmd14|Psma7|Src|Tln1|Psmb2|Psmc2|Psmc4|Psma1|Psmd10|Psmb10|Psma4|Psmf1|Psmd7|Psma8|Psme4|Psmd8|Dlg1|Psmc3|Actg1|Psmd4|Dlg3|Psma5|Actb|Psmd9|Itga2b|Psmb3|Ppp1cc|Sptbn1|Rps27a|Dlg2|Ptk2|Rapgef2|Ubc|Uba52|Prkg2|Psma3|Iqgap1|Psma…	124	2931|3355|2967|1757|2123|285|2101|1087|1001|3603|1313|3765|2553|3701|2433|2363|3453|2093|3273|1503|2497|2411|3841|1639|1101|1795|1749|2155|1103|173|3263|287|495|1855|2749|1843|2441|2885|2415|2987|3265|3565|359|2475|2603|3041|1107|719|1601|341|1391|3297|1529|3025|297|1167|1619|1629|1245|3459|1049|743|1263|1945|3103|3607|1593|1519|175|249|1869	1.91e-22		MMU-5684996	2265169513695184	0
103	48	GO Biological Process		Nuclear export	2.64e-21	Cse1l|Phax|Nutf2|Xpo6|Nxf1|Gle1|Nup85|Pabpn1|Ncbp2|Polr2d|Alyref|Rae1|Eif6|Nmd3|Ncbp1|Nol6|Sdad1|Ran|Shfm1|Hnrnpa1|Xpot|Ddx19a|Nup133|Nup88|Nup62|Nup160|Nupl2|Nup107|Nup188|Nup214|Nup98|Rrs1|Abce1|Smurf1|Xpo5|Ssb|Xpo1|Nup93|Nxt1|Pom121|Hnrnpa2b1|Lsg1|Srsf3|Tpr|Mcm3ap|Nup155|Rasl2-9|Nutf2-ps1	124	3427|2117|3071|2303|1387|1849|3369|3847|531|831|1925|2993|197|2139|3143|345|3091|3249|813|2003|479|577|2857|3591|293|3705|2543|1917|2869|3335|2379|547|3267|2129|3677|231|1645|2283|2437|2743|2095|3047|1311|3557|1079|1275|3443|3387	1.62e-23		GO:0051168	2257839607313017	0
63	39	Reactome Pathways		RNA Polymerase II Transcription Termination	2.66e-21	U2af2|U2af1|Snrpf|Snrpd3|Pabpn1|Ncbp2|Alyref|Clp1|Cstf3|Ncbp1|Magoh|Srsf9|Magohb|Cstf2|Nudt21|Cpsf7|U2af1l4|Cdc40|Cpsf2|Dhx38|Srsf4|Lsm10|Slbp|Cpsf3|Cpsf1|Upf3b|Srsf2|Snrpb|Papola|Srsf5|Cstf1|Srsf11|Pcf11|Srsf3|Srsf6|Srsf1|Srrm1|Rnps1|Snrpe	124	2955|2521|2979|387|3847|531|1925|2833|3777|3143|2131|2031|199|229|1399|559|1737|339|3285|421|2847|2431|3247|3537|3567|2585|3545|279|2597|2659|711|3717|3037|1311|1091|1911|477|507|1495	2.3e-23		MMU-73856	2257511836336893	0
37	33	Reactome Pathways		SUMOylation of ubiquitinylation proteins	2.69e-21	Ranbp2|Pias4|Nup85|Nup153|Seh1l|Nup35|Rae1|Nup210|Sec13|Nupl1|Aaas|Nup54|Nup43|Nup133|Nup88|Nup62|Nup160|Nupl2|Nup107|Nup188|Nup214|Nup98|Sumo1|Pias1|Nup93|Pom121|Pias2|Tpr|Ndc1|Nup155|Nup37|Nup50|Ube2i	124	709|3115|3369|2717|3465|1183|2993|2383|1345|2407|3783|391|2173|2857|3591|293|3705|2543|1917|2869|3335|2379|2861|3637|2283|2743|1271|3557|3761|1275|1437|3663|2287	2.36e-22		MMU-3232142	2257024771999759	0
266	70	Reactome Pathways		RAF/MAP kinase cascade	3.1e-22	Ppp5c|Psmb4|Psmd2|Bcl2l1|Ppp2cb|Psmb1|Psmd3|Psmd11|Psmb6|Dlg4|Psme3|Ubb|Ppp2ca|Itgb3|Psmc5|Psmd12|Psma6|Psmc1|Psmd6|Vcl|Psmc6|Psmb5|Rbx1|Psmb8|Psmd13|Psmd1|Psmb7|Psmd5|Psmd14|Psma7|Src|Tln1|Psmb2|Psmc2|Psmc4|Psma1|Psmd10|Psmb10|Psma4|Psmf1|Psmd7|Psma8|Psme4|Psmd8|Dlg1|Psmc3|Actg1|Psmd4|Dlg3|Psma5|Actb|Psmd9|Itga2b|Psmb3|Ppp1cc|Sptbn1|Rps27a|Dlg2|Ptk2|Rapgef2|Ubc|Uba52|Prkg2|Psma3|Iqgap1|Psma2|Cul…	124	2931|3355|2967|1757|2123|285|2101|1087|1001|3603|1313|3765|3701|2433|2363|3453|2093|3273|1503|2497|2411|3841|1639|1101|1795|1749|2155|1103|173|3263|287|495|1855|2749|1843|2441|2885|2415|2987|3265|3565|359|2475|2603|3041|1107|719|1601|341|1391|3297|1529|3025|297|1167|1619|1629|1245|3459|1049|743|1263|1945|3103|3607|1593|1519|175|249|1869	2.74e-22		MMU-5673001	2.25086e+16	0
171	57	Reactome Pathways		Transcriptional regulation by RUNX1	4.36e-21	Psmb4|Psmd2|Psmb1|Psmd3|Psmd11|Psmb6|Psme3|Ubb|Psmc5|Psmd12|Psma6|Psmc1|Psmd6|Psmc6|Psmb5|Crebbp|Psmb8|Csnk2b|Psmd13|Psmd1|Psmb7|Psmd5|Psmd14|Psma7|Psmb2|Psmc2|Smarcd3|Psmc4|Psma1|Psmd10|Psmb10|Psma4|Psmf1|Psmd7|Psma8|Psme4|H2afx|Psmd8|Ep300|Yap1|Psmc3|Psmd4|Psma5|Ccnd1|Psmd9|Psmb3|Hdac1|Rps27a|Prmt1|Ubc|Uba52|Psma3|Psma2|Psmb11|Psmb9|Psme1|Rbbp5	124	3355|2967|285|2101|1087|1001|1313|3765|2363|3453|2093|3273|1503|2411|3841|2663|1101|1725|1795|1749|2155|1103|173|3263|1855|2749|2843|1843|2441|2885|2415|2987|3265|3565|359|2475|957|2603|2229|3209|1107|1601|1391|3255|1529|297|2793|1629|3481|743|1263|3103|1593|175|249|1869|1763	3.87e-22		MMU-8878171	2.23605e+16	0
800	128	GO Biological Process		Oxoacid metabolic process	5.08e-21	Haao|Ftcd|Akt1|Ppard|Eno2|Mapk14|Cd44|Mthfd2|Qars|Acat2|Acaa1b|Cars|Cad|Qdpr|Adss|Shmt1|Rars|Dalrd3|Gfpt2|Aspa|Blmh|Pfas|Mthfd1|Dhfr|Glud1|Tars|Dpys|Ehhadh|Gart|Csad|Aars2|Hsd17b4|Nars|Gldc|Papss2|Cpt1a|Aldh18a1|Got1|Shmt2|Cps1|Atic|Iars2|Gad2|Fpgs|Kynu|Gatm|Hao1|Slc23a2|Hdc|Gmps|Hao2|Hadh|Papss1|Decr1|Rars2|Cpt2|Ctps|Hmgcl|Prkag2|Aacs|Asns|Acsl4|Ctps2|Acsl1|Got2|Aars|Acat1|Acsbg1|Amt|Lars2|Mars|…	124	3257|931|1531|3381|1991|3495|1893|2467|805|1267|2149|3147|1579|1573|3679|3731|1813|2315|3867|3279|755|533|2167|1357|2353|3035|1053|1415|2459|225|469|2787|3517|1543|2357|2361|3231|1191|955|2841|1019|1555|3805|3059|1105|867|1701|2577|2517|3661|3021|1747|2013|3745|775|2137|2249|3769|2929|167|3763|207|1181|685|965|3229|487|3051|3501|485|3605|1913|3733|1971|2231|917|1609|2077|523|815|1137|3549|2027|34…	3.15e-23		GO:0043436	2229413628771608	0
68	41	GO Biological Process		RNA export from nucleus	5.1e-22	Phax|Nxf1|Gle1|Nup85|Pabpn1|Ncbp2|Polr2d|Alyref|Rae1|Eif6|Nmd3|Ncbp1|Nol6|Sdad1|Ran|Shfm1|Xpot|Ddx19a|Nup133|Nup88|Nup62|Nup160|Nup107|Nup188|Nup214|Nup98|Rrs1|Abce1|Xpo5|Ssb|Xpo1|Nup93|Nxt1|Pom121|Hnrnpa2b1|Lsg1|Srsf3|Tpr|Mcm3ap|Nup155|Rasl2-9	124	2117|1387|1849|3369|3847|531|831|1925|2993|197|2139|3143|345|3091|3249|813|479|577|2857|3591|293|3705|1917|2869|3335|2379|547|3267|3677|231|1645|2283|2437|2743|2095|3047|1311|3557|1079|1275|3443	3.21e-23		GO:0006405	2.22924e+16	0
101	47	GO Biological Process		Mitotic sister chromatid segregation	8.54e-21	Kpnb1|Cdc20|Cdt1|Pds5b|Pttg1|Aurkb|Cenpk|Pinx1|Sgol1|Ndc80|Seh1l|Incenp|Cdca5|Dctn2|Sgol2|Kif18a|Chmp4c|Pds5a|Cenpc1|Ran|Mad1l1|Plk1|Vps4a|Zw10|Chmp4b|Mis12|Smc1a|Tubg2|Tubg1|Nup62|Cenpe|Map10|Kif2c|Espl1|Rrs1|Nsl1|Cdca8|Bub3|Spdl1|Vps4b|Mad2l1|Dsn1|Zwint|Nuf2|Cdc23|Rab11a|Cul3	124	3403|1955|3651|3741|2975|615|1413|357|473|1431|3465|639|1435|967|3719|3563|3095|1303|1409|3249|1987|3311|3491|3803|707|2685|2947|3871|2751|293|3017|693|2989|1265|547|1559|415|2301|2191|3571|3703|945|1659|3445|1007|3721|1519	5.43e-23		GO:0000070	2.20685e+16	0
52	36	Reactome Pathways		SUMOylation of chromatin organization proteins	9.47e-21	Ranbp2|Hdac2|Sumo3|Nup85|Nup153|Seh1l|Nup35|Rae1|Nup210|Sec13|Nupl1|Aaas|Nup54|Nup43|Nup133|Nup88|Nup62|Nup160|Nupl2|Nup107|Nup188|Nup214|Nup98|Sumo1|Hdac4|Pias1|Hdac1|Nup93|Pom121|Pias2|Tpr|Ndc1|Nup155|Nup37|Nup50|Ube2i	124	709|2697|2907|3369|2717|3465|1183|2993|2383|1345|2407|3783|391|2173|2857|3591|293|3705|2543|1917|2869|3335|2379|2861|2913|3637|2793|2283|2743|1271|3557|3761|1275|1437|3663|2287	8.48e-22		MMU-4551638	2202365002099673	0
234	65	Reactome Pathways		PIP3 activates AKT signaling	1.16e-20	Akt1|Cdkn1b|Psmb4|Psmd2|Ppp2cb|Psmb1|Psmd3|Psmd11|Psmb6|Psme3|Ubb|Hdac2|Ppp2ca|Psmc5|Psmd12|Psma6|Psmc1|Psmd6|Psmc6|Psmb5|Cdkn1a|Psmb8|Csnk2b|Tnks2|Psmd13|Psmd1|Psmb7|Psmd5|Psmd14|Psma7|Src|Psmb2|Casp9|Psmc2|Psmc4|Psma1|Psmd10|Tnks|Psmb10|Psma4|Stub1|Psmf1|Psmd7|Psma8|Psme4|Foxo3|Psmd8|Psmc3|Psmd4|Rac1|Psma5|Psmd9|Psmb3|Mtor|Hdac1|Rps27a|Xiap|Ubc|Uba52|Rnf146|Psma3|Psma2|Psmb11|Psmb9|Psme1	124	1531|2675|3355|2967|2123|285|2101|1087|1001|1313|3765|2697|3701|2363|3453|2093|3273|1503|2411|3841|155|1101|1725|1359|1795|1749|2155|1103|173|3263|287|1855|2803|2749|1843|2441|2885|3819|2415|2987|1839|3265|3565|359|2475|1715|2603|1107|1601|781|1391|1529|297|1833|2793|1629|423|743|1263|3105|3103|1593|175|249|1869	1.05e-21		MMU-1257604	2193554201077308	0
32	31	Reactome Pathways		SUMOylation of SUMOylation proteins	1.23e-20	Ranbp2|Pias4|Nup85|Nup153|Seh1l|Nup35|Rae1|Nup210|Sec13|Nupl1|Aaas|Nup54|Nup43|Nup133|Nup88|Nup62|Nup160|Nupl2|Nup107|Nup188|Nup214|Nup98|Sumo1|Nup93|Pom121|Tpr|Ndc1|Nup155|Nup37|Nup50|Ube2i	124	709|3115|3369|2717|3465|1183|2993|2383|1345|2407|3783|391|2173|2857|3591|293|3705|2543|1917|2869|3335|2379|2861|2283|2743|3557|3761|1275|1437|3663|2287	1.12e-21		MMU-4085377	2.19101e+16	0
821	129	GO Biological Process		Organic acid metabolic process	1.35e-20	Haao|Ftcd|Akt1|Ppard|Eno2|Mapk14|Cd44|Mthfd2|Qars|Acat2|Acaa1b|Cars|Cad|Qdpr|Adss|Shmt1|Rars|Dalrd3|Gfpt2|Aspa|Blmh|Pfas|Mthfd1|Dhfr|Glud1|Tars|Dpys|Ehhadh|Gart|Csad|Aars2|Hsd17b4|Nars|Gldc|Papss2|Cpt1a|Aldh18a1|Got1|Shmt2|Cps1|Atic|Iars2|Gad2|Fpgs|Kynu|Gatm|Hao1|Slc23a2|Hdc|Gmps|Hao2|Hadh|Papss1|Decr1|Rars2|Cpt2|Ctps|Hmgcl|Prkag2|Aacs|Asns|Acsl4|Ctps2|Acsl1|Got2|Aars|Acat1|Acsbg1|Amt|Lars2|Mars|…	124	3257|931|1531|3381|1991|3495|1893|2467|805|1267|2149|3147|1579|1573|3679|3731|1813|2315|3867|3279|755|533|2167|1357|2353|3035|1053|1415|2459|225|469|2787|3517|1543|2357|2361|3231|1191|955|2841|1019|1555|3805|3059|1105|867|1701|2577|2517|3661|3021|1747|2013|3745|775|2137|2249|3769|2929|167|3763|207|1181|685|965|3229|487|3051|3501|485|3605|1913|3733|1971|2231|917|1609|2077|523|815|1137|3549|2027|34…	8.69e-23		GO:0006082	2186966623150499	0
166	57	GO Biological Process		Protein localization to nucleus	1.78e-20	Kpnb1|Col1a1|Akt1|Cse1l|Ranbp2|Kpna1|Nutf2|Hspa8|Kpna2|Sumo3|Ddx5|Nup85|Kpna3|Pinx1|Cdkn1a|Nup35|Kpna4|Dvl1|Ran|Ipo5|Plk1|Rpf2|Ipo4|Skp1a|Gltscr2|Nup54|Hnrnpu|Nup133|Nup88|Ppp3ca|Nup62|Nup107|Nup188|Nup214|Snupn|Nup98|Rrs1|Gckr|Sumo1|Pikfyve|Kpna6|Xpo1|Ranbp6|Med1|Trp53|Prickle1|Tnpo1|Nup93|Nxt1|Kpna7|Pom121|Tpr|Rangap1|Nup155|Rasl2-9|Nup50|Nutf2-ps1	124	3403|3321|1531|3427|709|2089|3071|393|1915|2907|3457|3369|3291|357|155|1183|2135|847|3249|1125|3311|563|3477|3449|1981|391|2559|2857|3591|2991|293|1917|2869|3335|2367|2379|547|1285|2861|3361|2797|1645|307|585|2319|877|1423|2283|2437|1587|2743|3557|3013|1275|3443|3663|3387	1.16e-22		GO:0034504	2.17496e+16	0
30	30	Reactome Pathways		Regulation of Glucokinase by Glucokinase Regulatory Protein	3.51e-20	Ranbp2|Nup85|Nup153|Seh1l|Nup35|Rae1|Nup210|Sec13|Nupl1|Aaas|Nup54|Nup43|Nup133|Nup88|Nup62|Nup160|Nupl2|Nup107|Nup188|Nup214|Nup98|Gckr|Gck|Nup93|Pom121|Tpr|Ndc1|Nup155|Nup37|Nup50	124	709|3369|2717|3465|1183|2993|2383|1345|2407|3783|391|2173|2857|3591|293|3705|2543|1917|2869|3335|2379|1285|1873|2283|2743|3557|3761|1275|1437|3663	3.2e-22		MMU-170822	2.14547e+16	0
784	124	GO Biological Process		Cell cycle process	7e-21	Kpnb1|Cdkn1b|Cdc20|Cdt1|Gmnn|Ctnnb1|Bcl2l1|Anapc1|Pds5b|Top2b|Ndel1|Ubb|Cdk1|Ube2b|Pttg1|Pafah1b1|Aurkb|Cenpk|Pinx1|Rad21|Myc|Nde1|Cdkn1a|Sgol1|Ndc80|Bag6|Seh1l|Incenp|Cdca5|Smc3|Arl3|Cdk2|Dctn2|Psmd13|Sgol2|Kif18a|Casc5|Bub1|Mapre1|Aurka|Chmp4c|Cks1b|Eif4e|Apitd1|Mapre3|Pds5a|Cenpc1|Kntc1|Ran|Mad1l1|Casp2|Plk1|Ilk|Tnks|Vps4a|Zw10|Chmp4b|Bub1b|Mis12|Wapal|Taf2|Gltscr2|Aaas|Smc1a|Tubg2|Cdc16|Tubg1…	124	3403|2675|1955|3651|995|2177|1757|951|3741|1711|921|3765|2553|3029|2975|3425|615|1413|357|1089|177|3323|155|473|1431|1741|3465|639|1435|3123|991|655|967|1795|3719|3563|1533|2679|3609|3525|3095|2043|3391|3589|439|1303|1409|3083|3249|1987|1047|3311|651|3819|3491|3803|707|975|2685|3799|3815|1981|3783|2947|3871|1247|2751|2991|465|293|3017|909|693|2181|2989|3041|1265|2729|1479|547|665|1559|1425|635|41…	4.61e-22		GO:0022402	2115490195998574	0
3066	300	GO Biological Process		Organelle organization	7.87e-20	Rab5b|Ftcd|Kpnb1|Akt1|Pwp1|Ppp5c|Ppan|Emg1|Rps5|Cdc20|Cdt1|Sod2|Ctnnb1|Bcl2l1|Ppp2cb|Hspa8|Ube2a|Pds5b|Mpp2|Top2b|Rab5a|Tomm34|Dlg4|Ndel1|Rab5c|Ubb|Hdac2|Cdk1|Ube2b|Pttg1|Pafah1b1|Aurkb|Dnaaf2|Atxn3|Cenpp|Smn1|Cenpk|Ube2e1|Bap1|Pinx1|Dpysl2|Brix1|Rad21|Myc|Crebbp|Bop1|Nde1|Arl6|Spag6|Hcls1|Sod1|Sgol1|Hsp90ab1|Ndc80|Kif5b|Bag6|Dpysl3|Seh1l|Incenp|Cdca5|Tnks2|Smc3|Prdx3|Arl3|Cdk2|Dctn2|Psmd13|Hspd1…	124	221|931|3403|1531|2147|2931|835|1999|3611|1955|3651|1253|2177|1757|2123|393|2719|3741|3853|1711|849|253|3603|921|265|3765|2697|2553|3029|2975|3425|615|1473|1003|2745|569|1413|2507|3201|357|1147|2973|1089|177|2663|2499|3323|475|541|1465|2949|473|447|1431|3855|1741|2643|3465|639|1435|1359|3123|3195|991|655|967|1795|2891|3719|649|829|871|1183|3563|3655|2535|2679|3385|3609|3525|2993|3145|3095|3077|19…	5.25e-22		GO:0006996	2.1104e+16	0
1518	186	GO Biological Process		Establishment of localization in cell	1.08e-19	Rab5b|Kpnb1|Akt1|Cse1l|Ranbp2|Kpna1|Hspb1|Cdt1|Ctnnb1|Bcl2l1|Phax|Nutf2|Xpo6|Nxf1|Zfyve20|Hspa8|Rab5a|Tomm34|Kpna2|Ndel1|Rab5c|Ubb|Gle1|Ube2b|Ddx5|Nup85|Pafah1b1|Kpna3|Pinx1|Dpysl2|Pabpn1|Nde1|Arl6|Ncbp2|Sod1|Cdkn1a|Ndc80|Kif5b|Polr2d|Tap2|Seh1l|Incenp|Cdca5|Arl3|Alyref|Rabgef1|Dctn2|Hspd1|Stx6|Nup35|Itgav|Kif18a|Rae1|Rab22a|Chmp4c|Eif6|Kpna4|Nmd3|Ncbp1|Nol6|Nudc|Dvl1|Cenpc1|Sdad1|Ran|Mad1l1|Pan3…	124	221|3403|1531|3427|709|2089|3097|3651|2177|1757|2117|3071|2303|1387|2655|393|849|253|1915|921|265|3765|1849|3029|3457|3369|3425|3291|357|1147|3847|3323|475|531|2949|155|1431|3855|831|1099|3465|639|1435|991|1925|3689|967|2891|649|1183|2125|3563|2993|3145|3095|197|2135|2139|3143|345|2039|847|1409|3091|3249|1987|2863|2483|1345|1125|3633|3311|2829|3491|3803|2715|707|3477|2407|2685|813|3033|2003|479|3…	7.31e-22		GO:0051649	2096657624451305	0
44	33	Reactome Pathways		SUMOylation of RNA binding proteins	1.14e-19	Ranbp2|Nup85|Nup153|Seh1l|Nup35|Rae1|Nup210|Sec13|Nupl1|Hnrnpk|Aaas|Nup54|Nup43|Nup133|Nup88|Nup62|Nup160|Nupl2|Nup107|Nup188|Nup214|Nup98|Sumo1|Nup93|Pom121|Hnrnpc|Tpr|Ndc1|Nup155|Nup37|Nup50|Ube2i|Nop58	124	709|3369|2717|3465|1183|2993|2383|1345|2407|3039|3783|391|2173|2857|3591|293|3705|2543|1917|2869|3335|2379|2861|2283|2743|1335|3557|3761|1275|1437|3663|2287|765	1.05e-20		MMU-4570464	2.09431e+16	0
99	45	GO Biological Process		Import into nucleus	1.72e-19	Kpnb1|Akt1|Cse1l|Ranbp2|Kpna1|Nutf2|Hspa8|Kpna2|Ddx5|Nup85|Kpna3|Cdkn1a|Nup35|Kpna4|Ran|Ipo5|Ipo4|Hnrnpa1|Nup54|Nup133|Nup88|Ppp3ca|Nup62|Nup107|Nup188|Nup214|Snupn|Nup98|Gckr|Kpna6|Ranbp6|Med1|Trp53|Prickle1|Tnpo1|Nup93|Nxt1|Kpna7|Pom121|Tpr|Nup155|Rasl2-9|Nup50|Nutf2-ps1|Prkag1	124	3403|1531|3427|709|2089|3071|393|1915|3457|3369|3291|155|1183|2135|3249|1125|3477|2003|391|2857|3591|2991|293|1917|2869|3335|2367|2379|1285|2797|307|585|2319|877|1423|2283|2437|1587|2743|3557|1275|3443|3663|3387|2935	1.17e-21		GO:0051170	2.07645e+16	0
946	137	GO Biological Process		Chromosome organization	3.59e-19	Kpnb1|Pwp1|Ppp5c|Cdc20|Cdt1|Ctnnb1|Ube2a|Pds5b|Top2b|Hdac2|Cdk1|Ube2b|Pttg1|Aurkb|Atxn3|Cenpp|Cenpk|Ube2e1|Bap1|Pinx1|Rad21|Myc|Crebbp|Sgol1|Hsp90ab1|Ndc80|Bag6|Seh1l|Incenp|Cdca5|Tnks2|Smc3|Cdk2|Dctn2|Sgol2|Parp1|Kif18a|Nop10|Bub1|Aurka|Rae1|Chmp4c|Gar1|Rad23b|Smarcd3|Apitd1|Dffb|Pds5a|Cenpc1|Ran|Mad1l1|Ruvbl1|Plk1|Rrp8|Brcc3|Dkc1|Cenpn|Vps4a|Carm1|Zw10|Chmp4b|Ipo4|Ascc3|Bub1b|Fbl|Dhx9|Cenpt|Skp…	124	3403|2147|2931|1955|3651|2177|2719|3741|1711|2697|2553|3029|2975|615|1003|2745|1413|2507|3201|357|1089|177|2663|473|447|1431|1741|3465|639|1435|1359|3123|655|967|3719|871|3563|3655|2679|3525|2993|3095|1825|349|2843|3589|3833|1303|1409|3249|1987|2485|3311|753|3087|1339|1393|3491|2133|3803|707|3477|457|975|581|2023|1173|3449|2685|2947|2475|3871|2559|2751|2857|933|3653|957|293|3017|693|2181|1917|298…	2.48e-21		GO:0051276	2044490555142168	0
31	29	Reactome Pathways		Nuclear Pore Complex (NPC) Disassembly	6.4e-20	Ranbp2|Cdk1|Nup85|Nup153|Seh1l|Nup35|Rae1|Nup210|Sec13|Nupl1|Aaas|Nup54|Nup43|Nup133|Nup88|Nup62|Nup160|Nupl2|Nup107|Nup188|Nup214|Nup98|Nup93|Pom121|Tpr|Ndc1|Nup155|Nup37|Nup50	124	709|2553|3369|2717|3465|1183|2993|2383|1345|2407|3783|391|2173|2857|3591|293|3705|2543|1917|2869|3335|2379|2283|2743|3557|3761|1275|1437|3663	5.92e-20		MMU-3301854	2019382002601611	0
5618	461	GO Biological Process		Regulation of macromolecule metabolic process	6.95e-19	Cdh1|Cct3|Col1a1|Itga3|Jup|Akt1|Pwp1|Ppard|Prpf6|Gtf2f1|Cdkn1b|Ppp5c|Dvl3|Rad23a|Mapk14|U2af2|Pias4|Hspb1|Cd44|Prdx2|Pan2|Ncoa2|Cdc20|Cdt1|Qars|Gmnn|Sod2|Ctnnb1|Psmd2|Lsm2|Bcl2l1|Hnrnpa0|Rbm28|Ddx49|Nutf2|Ubqln4|Ppp2cb|Nedd8|Endog|Cybb|Hspa8|Sdc4|Psmd3|Top2b|Dlg4|Shmt1|Aatf|Dvl2|Psme3|Ubb|Gle1|Hdac2|Lims1|Ube2d1|Cdk1|Apaf1|Ccar1|Sumo3|Ppp2ca|Gnb2l1|Ube2b|Pttg1|Itgb3|Psmc5|Ddx5|Nup85|Pafah1b1|Aurk…	124	499|2445|3321|3317|643|1531|2147|3381|513|2349|2675|2931|723|1315|3495|2955|3115|3097|1893|1215|3429|323|1955|3651|805|995|1253|2177|2967|3177|1757|2813|2789|2209|3071|1973|2123|195|1809|1805|393|189|2101|1711|3603|3731|785|377|1313|3765|1849|2697|1491|1521|2553|2255|3259|2907|3701|3795|3029|2975|2433|2363|3457|3369|3425|615|2093|3121|3273|1003|569|1655|1469|1357|1413|2411|3201|357|3751|3067|1089…	4.85e-21		GO:0060255	2.0158e+16	0
342	76	KEGG Pathways		Human papillomavirus infection	8.43e-19	Col6a1|Col6a2|Itgb7|Col1a1|Itga3|Akt1|Cdkn1b|Dvl3|Ctnnb1|Ppp2cb|Dvl2|Hdac2|Ppp2ca|Itgb3|Psmc1|Col2a1|Itga5|Crebbp|Cdkn1a|Itgb8|Cdk2|Casp8|Itga8|Itgb6|Itgav|Itga6|Itga10|Col9a2|Dvl1|Oasl1|Oasl2|Col1a2|Bax|Col4a1|Col4a2|Itga11|Itga9|Tubg2|Tubg1|Axin2|Col9a1|Itga2|Cdc42|Col6a3|Dlg1|Stat1|Ep300|Itgb5|Axin1|Itga1|Bak1|Mpp5|Isg15|Pxn|Col4a4|Dlg3|Itgb1|Pard6a|Casp3|Ccnd1|Itga7|Col4a6|Psen1|Itga2b|Mtor|H…	124	807|935|1599|3321|3317|1531|2675|723|2177|2123|377|2697|3701|2433|3273|2571|2575|2663|155|3743|655|2075|3869|2045|2125|3559|2785|2207|847|1195|1187|2109|3633|2239|2237|2331|3237|3871|2751|3653|1815|2889|1995|717|3041|2801|2229|2471|3543|3325|1907|2443|3243|2489|3709|341|283|2193|1361|3255|795|2895|2733|3025|1833|2793|3753|2481|1245|611|2319|3459|1363|2765|385|2233	2.03e-20		mmu05165	2007417242537526	0
32	29	Reactome Pathways		Transcriptional regulation by small RNAs	1.15e-18	Ranbp2|Nup85|Nup153|Seh1l|Nup35|Rae1|Ran|Nup210|Sec13|Nupl1|Aaas|Nup54|Nup43|Nup133|Nup88|Nup62|Nup160|Nupl2|Nup107|Nup188|Nup214|Nup98|Nup93|Pom121|Tpr|Ndc1|Nup155|Nup37|Nup50	124	709|3369|2717|3465|1183|2993|3249|2383|1345|2407|3783|391|2173|2857|3591|293|3705|2543|1917|2869|3335|2379|2283|2743|3557|3761|1275|1437|3663	1.08e-19		MMU-5578749	1.99393e+16	0
94	43	GO Biological Process		Protein import into nucleus	1.34e-18	Kpnb1|Akt1|Cse1l|Ranbp2|Kpna1|Nutf2|Hspa8|Kpna2|Ddx5|Nup85|Kpna3|Cdkn1a|Nup35|Kpna4|Ran|Ipo5|Ipo4|Nup54|Nup133|Nup88|Ppp3ca|Nup62|Nup107|Nup188|Nup214|Snupn|Nup98|Gckr|Kpna6|Ranbp6|Med1|Trp53|Prickle1|Tnpo1|Nup93|Nxt1|Kpna7|Pom121|Tpr|Nup155|Rasl2-9|Nup50|Nutf2-ps1	124	3403|1531|3427|709|2089|3071|393|1915|3457|3369|3291|155|1183|2135|3249|1125|3477|391|2857|3591|2991|293|1917|2869|3335|2367|2379|1285|2797|307|585|2319|877|1423|2283|2437|1587|2743|3557|1275|3443|3663|3387	9.48e-21		GO:0006606	1.98729e+16	0
221	60	Reactome Pathways		Neddylation	1.57e-18	Psmb4|Psmd2|Nedd8|Psmb1|Psmd3|Psmd11|Psmb6|Psme3|Ubb|Ube2d1|Psmc5|Psmd12|Psma6|Psmc1|Psmd6|Psmc6|Psmb5|Dcaf13|Rbx1|Psmb8|Psmd13|Psmd1|Psmb7|Psmd5|Psmd14|Psma7|Psmb2|Psmc2|Cul1|Psmc4|Psma1|Psmd10|Psmb10|Psma4|Ubd|Skp1a|Psmf1|Psmd7|Psma8|Psme4|Psmd8|Psmc3|Psmd4|Rfwd2|Birc5|Psma5|Skp2|Psmd9|Psmb3|Rps27a|Cops2|Ubc|Uba52|Psma3|Psma2|Cul3|Psmb11|Psmb9|Psme1|Rbbp5	124	3355|2967|195|285|2101|1087|1001|1313|3765|1521|2363|3453|2093|3273|1503|2411|3841|925|1639|1101|1795|1749|2155|1103|173|3263|1855|2749|2085|1843|2441|2885|2415|2987|211|3449|3265|3565|359|2475|2603|1107|1601|2425|1425|1391|1603|1529|297|1629|2097|743|1263|3103|1593|1519|175|249|1869|1763	1.48e-19		MMU-8951664	1.98041e+16	0
1621	187	Reactome Pathways		Immune System	2.74e-18	Rab5b|Itgb7|Kpnb1|Npepps|Col1a1|Jup|Akt1|Cdkn1b|Mapk14|Cd44|Psmb4|Cdc20|Ctnnb1|Psmd2|Bcl2l1|Ppp2cb|Acaa1b|Anapc1|Zfyve20|Psmb1|Cybb|Hspa8|Ube2a|Psmd3|Psmd11|Cyb5r3|Psmb6|Rab5c|Psme3|Ubb|Ube2d1|Apaf1|Herc4|Ppp2ca|Ube2b|Sdc1|Psmc5|Psmd12|Blmh|Psma6|Psmc1|Psmd6|Ube2e1|Vcl|Psmc6|Psmb5|Rbx1|Col2a1|Crebbp|Pak2|Eif4a2|Igf2r|Hsp90ab1|Xdh|Kif5b|Psmb8|Tap2|Csnk2b|Capn1|Prdx4|Pa2g4|Dctn2|Psmd13|Casp8|Psmd1|…	124	221|1599|3403|3489|3321|643|1531|2675|3495|1893|3355|1955|2177|2967|1757|2123|2149|951|2655|285|1805|393|2719|2101|1087|1433|1001|265|1313|3765|1521|2255|3233|3701|3029|2625|2363|3453|755|2093|3273|1503|2507|2497|2411|3841|1639|2571|2663|539|1537|3397|447|1471|3855|1101|1099|1725|2417|3629|691|967|1795|2075|1749|2155|1103|173|2037|2125|3563|823|1743|3077|3263|287|3391|3519|1855|2803|2749|617|1195…	2.61e-19		MMU-168256	1.95622e+16	0
6085	486	GO Biological Process		Regulation of metabolic process	4.44e-18	Cdh1|Cct3|Col1a1|Itga3|Jup|Akt1|Pwp1|Ppard|Prpf6|Gtf2f1|Cdkn1b|Ppp5c|Ranbp2|Dvl3|Rad23a|Mapk14|U2af2|Pias4|Hspb1|Cd44|Prdx2|Pan2|Ncoa2|Cdc20|Cdt1|Qars|Gmnn|Sod2|Ctnnb1|Psmd2|Lsm2|Bcl2l1|Hnrnpa0|Rbm28|Ddx49|Nutf2|Ubqln4|Ppp2cb|Nedd8|Endog|Cybb|Hspa8|Sdc4|Psmd3|Top2b|Dlg4|Shmt1|Aatf|Dvl2|Psme3|Ubb|Gle1|Hdac2|Lims1|Ube2d1|Cdk1|Apaf1|Ccar1|Sumo3|Ppp2ca|Gnb2l1|Ube2b|Pttg1|Itgb3|Psmc5|Ddx5|Nup85|Pafah1…	124	499|2445|3321|3317|643|1531|2147|3381|513|2349|2675|2931|709|723|1315|3495|2955|3115|3097|1893|1215|3429|323|1955|3651|805|995|1253|2177|2967|3177|1757|2813|2789|2209|3071|1973|2123|195|1809|1805|393|189|2101|1711|3603|3731|785|377|1313|3765|1849|2697|1491|1521|2553|2255|3259|2907|3701|3795|3029|2975|2433|2363|3457|3369|3425|615|2093|3121|3273|1003|569|1655|1469|1357|1413|2411|3201|357|3751|3067|…	3.17e-20		GO:0019222	1935261702988538	0
295	68	Reactome Pathways		Extracellular matrix organization	6.75e-18	Cdh1|Col6a1|Col6a2|Itgb7|Col1a1|Itga3|Capns1|Col5a3|Cd44|Sdc4|Sparc|Sdc1|Itgb3|Col2a1|Itga5|Capn1|Itgb8|Itga8|Col5a1|Itgb6|Itgav|Itga6|Fbn1|Itga10|Col9a2|Col1a2|Col4a1|Col4a2|Itga11|Col16a1|Col27a1|Itga9|Col9a1|Col26a1|Itga2|Col6a3|Cast|Itgb5|Col8a2|Col12a1|Itga1|Col5a2|Col17a1|Col4a4|Col11a2|Col3a1|Col8a1|Itgb1|Col11a1|Itga7|Col4a6|Itga2b|Itga4|Col23a1|Col15a1|Col18a1|Col13a1|Col10a1|Itgb4|Col20…	124	499|807|935|1599|3321|3317|2253|821|1893|189|3713|2625|2433|2571|2575|2417|3743|3869|161|2045|2125|3559|769|2785|2207|2109|2239|2237|2331|201|963|3237|1815|1407|2889|717|549|2471|1673|2619|3325|1455|2725|3709|673|2945|2565|283|1123|795|2895|3025|3753|1035|1877|1703|1577|2633|2481|601|1807|2607|1363|2765|1317|803|659|2233	6.46e-19		MMU-1474244	1.91707e+16	0
2742	271	GO Biological Process		Response to organic substance	6.93e-18	Cdh1|Col6a1|Col6a2|Col1a1|Itga3|Jup|Ddx18|Akt1|Ppard|Cdkn1b|Ppp5c|Ranbp2|Mapk14|Hspb1|Cd44|Prdx2|Ncoa2|Cdt1|Sod2|Ctnnb1|Bcl2l1|Hnrnpa0|Nedd8|Cad|Endog|Cybb|Hspa8|Qdpr|Adss|Top2b|Prpf8|Dlg4|Cldn7|Sparc|Shmt1|Ndel1|Hdac2|Lims1|Cdk1|Apaf1|Ppp2ca|Gfpt2|Gnb2l1|Twistnb|Sdc1|Itgb3|Ddx5|Nup85|Dnaaf2|Atxn3|Dhfr|Psmc6|Dpysl2|Pabpn1|Myc|Col2a1|Cldn1|Crebbp|Pak2|Hcls1|Eif4a2|Gart|Sod1|Cdkn1a|Igf2r|Hsp90ab1|K…	124	499|807|935|3321|3317|643|1351|1531|3381|2675|2931|709|3495|3097|1893|1215|323|3651|1253|2177|1757|2813|195|1579|1809|1805|393|1573|3679|1711|1037|3603|3511|3713|3731|921|2697|1491|2553|2255|3701|3867|3795|1977|2625|2433|3457|3369|1473|1003|1357|2411|1147|3847|177|2571|2537|2663|539|1465|1537|2459|2949|155|3397|447|3855|1099|1725|1741|2643|1543|2361|2417|3167|3195|1009|1191|655|955|2017|2891|2841…	5e-21		GO:0010033	1.91593e+16	0
96	41	Reactome Pathways		Collagen formation	7.25e-18	Col6a1|Col6a2|Col1a1|Col5a3|Col2a1|Col5a1|Itga6|Col9a2|Col1a2|Col4a1|Col4a2|Col16a1|Col27a1|Col9a1|Col26a1|Col6a3|Col8a2|Col12a1|Col5a2|Col17a1|Col4a4|Col11a2|Col3a1|Col8a1|Col11a1|Col4a6|Col23a1|Col15a1|Col18a1|Col13a1|Col10a1|Itgb4|Col20a1|Col14a1|Col7a1|Col4a5|Col4a3|Col19a1|Col28a1|Col22a1|Col9a3	124	807|935|3321|821|2571|161|3559|2207|2109|2239|2237|201|963|1815|1407|717|1673|2619|1455|2725|3709|673|2945|2565|1123|2895|1035|1877|1703|1577|2633|2481|601|1807|2607|1363|2765|1317|803|659|2233	6.98e-19		MMU-1474290	1.91397e+16	0
273	67	GO Biological Process		Nuclear division	9.56e-18	Kpnb1|Cdc20|Cdt1|Pds5b|Top2b|Ndel1|Ubb|Ube2b|Pttg1|Aurkb|Cenpk|Pinx1|Nde1|Sgol1|Ndc80|Bag6|Seh1l|Incenp|Cdca5|Dctn2|Psmd13|Sgol2|Kif18a|Bub1|Aurka|Chmp4c|Apitd1|Pds5a|Cenpc1|Ran|Mad1l1|Plk1|Vps4a|Zw10|Chmp4b|Bub1b|Mis12|Wapal|Aaas|Smc1a|Tubg2|Tubg1|Nup62|Cenpe|Map10|Kif2c|Espl1|Top2a|Rrs1|Nsl1|Birc5|Cdca8|Bub3|Ube2c|Spdl1|Vps4b|Mad2l1|Dsn1|Zwint|Nuf2|Kif2a|Ndc1|Cdc23|Clasp2|Rab11a|Cul3|Clasp1	124	3403|1955|3651|3741|1711|921|3765|3029|2975|615|1413|357|3323|473|1431|1741|3465|639|1435|967|1795|3719|3563|2679|3525|3095|3589|1303|1409|3249|1987|3311|3491|3803|707|975|2685|3799|3783|2947|3871|2751|293|3017|693|2989|1265|1479|547|1559|1425|415|2301|3685|2191|3571|3703|945|1659|3445|2195|3761|1007|1637|3721|1519|2613	6.97e-20		GO:0000280	1.90195e+16	0
54	33	Reactome Pathways		mRNA 3-end processing	1.1e-18	U2af2|U2af1|Pabpn1|Ncbp2|Alyref|Clp1|Cstf3|Ncbp1|Magoh|Srsf9|Magohb|Cstf2|Nudt21|Cpsf7|U2af1l4|Cdc40|Cpsf2|Dhx38|Srsf4|Cpsf3|Cpsf1|Upf3b|Srsf2|Papola|Srsf5|Cstf1|Srsf11|Pcf11|Srsf3|Srsf6|Srsf1|Srrm1|Rnps1	124	2955|2521|3847|531|1925|2833|3777|3143|2131|2031|199|229|1399|559|1737|339|3285|421|2847|3537|3567|2585|3545|2597|2659|711|3717|3037|1311|1091|1911|477|507	1.07e-18		MMU-72187	1.89586e+16	0
1101	146	GO Biological Process		Proteolysis	2.04e-17	Npepps|Capns1|Rad23a|Psmb4|Cdc20|Ctnnb1|Psmd2|Ubqln4|Ppp2cb|Nedd8|Anapc1|Psmb1|Ube2a|Psmd3|Psmd11|Psmb6|Ndel1|Ubb|Ube2d1|Ube2b|Psmc5|Psmd12|Blmh|Psma6|Atxn3|Psmd6|Psmc6|Bap1|Psmb5|Myc|Rbx1|Senp2|Psmb8|Bag6|Capn1|Casp7|Shmt2|Psmd13|Casp12|Cps1|Casp8|Psmd1|Parp1|Psmb7|Psmd14|Anapc2|Usp50|Chmp4c|Psma7|Rad23b|Psmb2|Casp9|Psmc2|Anapc4|Cul1|Casp2|Psma1|Nrip3|Brcc3|Psmb10|Vps4a|Psma4|Ubd|Chmp4b|Lnpep|Sk…	124	3489|2253|1315|3355|1955|2177|2967|1973|2123|195|951|285|2719|2101|1087|1001|921|3765|1521|3029|2363|3453|755|2093|1003|1503|2411|3201|3841|177|1639|1553|1101|1741|2417|1009|955|1795|2017|2841|2075|1749|871|2155|173|2037|2535|3095|3263|349|1855|2803|2749|617|2085|1047|2441|1459|3087|2415|3491|2987|211|707|2477|3449|1839|3265|3565|359|2475|1679|3417|1247|3683|767|2995|217|2603|213|591|1309|1265|26…	1.5e-20		GO:0006508	1.86904e+16	0
87	40	GO Biological Process		Protein export from nucleus	3.43e-17	Cse1l|Nutf2|Xpo6|Nxf1|Gle1|Nup85|Pabpn1|Polr2d|Rae1|Eif6|Nmd3|Ncbp1|Nol6|Sdad1|Ran|Shfm1|Xpot|Ddx19a|Nup133|Nup88|Nup160|Nupl2|Nup107|Nup214|Rrs1|Abce1|Smurf1|Xpo5|Ssb|Xpo1|Nup93|Nxt1|Hnrnpa2b1|Lsg1|Srsf3|Tpr|Mcm3ap|Nup155|Rasl2-9|Nutf2-ps1	124	3427|3071|2303|1387|1849|3369|3847|831|2993|197|2139|3143|345|3091|3249|813|479|577|2857|3591|3705|2543|1917|3335|547|3267|2129|3677|231|1645|2283|2437|2095|3047|1311|3557|1079|1275|3443|3387	2.56e-19		GO:0006611	1.84647e+16	0
56	34	GO Biological Process		Apical junction assembly	4.27e-17	Cdh1|Cldn13|Cldn7|Marveld2|Vcl|Cldn1|Pak2|Cldn6|Cldn18|Cldn22|Cldn5|Cldn11|Ctnna1|Cldn23|Cldn8|Cldn4|Cldn2|Cldn14|Dlg1|Ocln|Cldn17|Rab13|Mpp5|Cldn19|Itgb1|Cldn3|Cldn9|Cldn10|Cgn|Cldn15|Mpp7|Mllt4|Cldn16|Pard3	124	499|3771|3511|543|2497|2537|539|721|1719|1051|3431|401|3673|1509|797|2855|1329|3101|3041|583|3181|789|2443|461|283|2371|811|2849|2827|1739|3063|1501|163|385	3.24e-19		GO:0043297	1.83696e+16	0
1016	138	GO Biological Process		Regulation of cell cycle	4.27e-17	Akt1|Cdkn1b|Rad23a|Mapk14|Cdc20|Cdt1|Gmnn|Ctnnb1|Bcl2l1|Anapc1|Hspa8|Top2b|Aatf|Psme3|Cdk1|Ppp2ca|Gnb2l1|Ube2b|Pttg1|Pafah1b1|Aurkb|Gtpbp4|Bap1|Pinx1|Rad21|Myc|Crebbp|Bop1|Pak2|Senp2|Cdkn1a|Hsp90ab1|Ndc80|Incenp|Cdca5|Smc3|Cdk2|Wdr12|Sgol2|Ahctf1|Bub1|Aurka|Rae1|Chmp4c|Src|Larp7|Cks1b|Eif4e|Smarcd3|Mapre3|Anapc4|Kntc1|Mad1l1|Asns|Casp2|Bax|Plk1|Rrp8|Ilk|Brcc3|Psmd10|Tnks|Vps4a|Zw10|Ubd|Chmp4b|Bub…	124	1531|2675|1315|3495|1955|3651|995|2177|1757|951|393|1711|785|1313|2553|3701|3795|3029|2975|3425|615|3121|3201|357|1089|177|2663|2499|539|1553|155|447|1431|639|1435|3123|655|2105|3719|829|2679|3525|2993|3095|287|243|2043|3391|2843|439|617|3083|1987|3763|1047|3633|3311|753|651|3087|2885|3819|3491|3803|211|707|975|3799|359|1981|2947|2015|3417|2559|2373|1247|2751|1513|3653|1995|465|293|3017|693|2431|…	3.21e-19		GO:0051726	1.83696e+16	0
418	80	Reactome Pathways		Signaling by Receptor Tyrosine Kinases	4.72e-17	Col6a1|Col6a2|Col1a1|Itga3|Jup|Akt1|Gtf2f1|Col5a3|Polr2e|Mapk14|Hspb1|Ctnnb1|Ppp2cb|Cybb|Ubb|Polr2i|Ppp2ca|Itgb3|Polr2h|Col2a1|Ncbp2|Pak2|Polr2d|Col5a1|Itgav|Ptpn1|Src|Ncbp1|Col9a2|Polr2b|Col1a2|Col4a1|Col4a2|Polr2j|Stub1|Hnrnpa1|Polr2l|Polr2f|Col27a1|Ctnna1|Polr2a|Col9a1|Polr2k|Itga2|Cdc42|Col6a3|Ctnnd1|Stat1|Pik3r4|Yap1|Actg1|Hnrnph1|Rac1|Tlr9|Col5a2|Pxn|Col4a4|Col11a2|Col3a1|Gtf2f2|Itgb1|Col11…	124	807|935|3321|3317|643|1531|2349|821|1731|3495|3097|2177|2123|1805|3765|1937|3701|2433|2047|2571|531|539|831|161|2125|3077|287|3143|2207|1369|2109|2239|2237|1653|1839|2003|2225|1323|963|3673|2699|1815|1627|2889|1995|717|2897|2801|151|3209|719|2921|781|1713|1455|2489|3709|673|2945|2757|283|1123|973|2495|3297|2733|1833|1629|2329|3459|3371|1363|2765|3813|743|1263|1905|2623|2233|961	4.6e-19		MMU-9006934	1.83261e+16	0
47	32	GO Biological Process		Bicellular tight junction assembly	4.95e-17	Cdh1|Cldn13|Cldn7|Marveld2|Cldn1|Pak2|Cldn6|Cldn18|Cldn22|Cldn5|Cldn11|Cldn23|Cldn8|Cldn4|Cldn2|Cldn14|Dlg1|Ocln|Cldn17|Rab13|Mpp5|Cldn19|Itgb1|Cldn3|Cldn9|Cldn10|Cgn|Cldn15|Mpp7|Mllt4|Cldn16|Pard3	124	499|3771|3511|543|2537|539|721|1719|1051|3431|401|1509|797|2855|1329|3101|3041|583|3181|789|2443|461|283|2371|811|2849|2827|1739|3063|1501|163|385	3.8e-20		GO:0070830	1830539480106643	0
48	31	Reactome Pathways		Nuclear Envelope Breakdown	4.95e-17	Ranbp2|Cdk1|Nup85|Nup153|Seh1l|Nup35|Rae1|Nup210|Sec13|Plk1|Nupl1|Aaas|Nup54|Nup43|Nup133|Nup88|Nek9|Nup62|Nup160|Nupl2|Nup107|Nup188|Nup214|Nup98|Nup93|Pom121|Tpr|Ndc1|Nup155|Nup37|Nup50	124	709|2553|3369|2717|3465|1183|2993|2383|1345|3311|2407|3783|391|2173|2857|3591|3759|293|3705|2543|1917|2869|3335|2379|2283|2743|3557|3761|1275|1437|3663	4.86e-18		MMU-2980766	1830539480106643	0
87	39	KEGG Pathways		ECM-receptor interaction	6.01e-17	Col6a1|Col6a2|Itgb7|Col1a1|Itga3|Cd44|Sdc4|Sdc1|Itgb3|Col2a1|Itga5|Itgb8|Itga8|Itgb6|Itgav|Itga6|Itga10|Col9a2|Col1a2|Col4a1|Col4a2|Itga11|Itga9|Col9a1|Itga2|Col6a3|Itgb5|Itga1|Col4a4|Itgb1|Itga7|Col4a6|Itga2b|Itga4|Itgb4|Gp6|Col4a5|Col4a3|Col9a3	124	807|935|1599|3321|3317|1893|189|2625|2433|2571|2575|3743|3869|2045|2125|3559|2785|2207|2109|2239|2237|2331|3237|1815|2889|717|2471|3325|3709|283|795|2895|3025|3753|2481|2505|1363|2765|2233	1.63e-18		mmu04512	1822112552799726	0
304	69	GO Biological Process		Organelle fission	8.68e-17	Kpnb1|Cdc20|Cdt1|Pds5b|Top2b|Ndel1|Ubb|Ube2b|Pttg1|Aurkb|Cenpk|Pinx1|Nde1|Sgol1|Ndc80|Bag6|Seh1l|Incenp|Cdca5|Dctn2|Psmd13|Sgol2|Kif18a|Bub1|Aurka|Chmp4c|Apitd1|Pds5a|Cenpc1|Ran|Mad1l1|Plk1|Vps4a|Zw10|Chmp4b|Bub1b|Mis12|Wapal|Aaas|Smc1a|Tubg2|Tubg1|Nup62|Cenpe|Map10|Acox1|Kif2c|Espl1|Top2a|Rrs1|Nsl1|Birc5|Cdca8|Bub3|Ube2c|Spdl1|Vps4b|Mad2l1|Dsn1|Zwint|Nuf2|Kif2a|Ndc1|Cdc23|Clasp2|Rab11a|Cul3|Clas…	124	3403|1955|3651|3741|1711|921|3765|3029|2975|615|1413|357|3323|473|1431|1741|3465|639|1435|967|1795|3719|3563|2679|3525|3095|3589|1303|1409|3249|1987|3311|3491|3803|707|975|2685|3799|3783|2947|3871|2751|293|3017|693|3657|2989|1265|1479|547|1559|1425|415|2301|3685|2191|3571|3703|945|1659|3445|2195|3761|1007|1637|3721|1519|2613|1685	6.86e-19		GO:0048285	1806148027482351	0
5126	422	GO Biological Process		Regulation of nitrogen compound metabolic process	1.01e-16	Cdh1|Cct3|Col1a1|Jup|Akt1|Pwp1|Ppard|Prpf6|Gtf2f1|Cdkn1b|Ppp5c|Dvl3|Rad23a|Mapk14|U2af2|Pias4|Hspb1|Cd44|Prdx2|Ncoa2|Cdc20|Cdt1|Qars|Gmnn|Sod2|Ctnnb1|Psmd2|Bcl2l1|Hnrnpa0|Rbm28|Ddx49|Ubqln4|Nedd8|Endog|Hspa8|Sdc4|Psmd3|Top2b|Dlg4|Shmt1|Aatf|Dvl2|Psme3|Ubb|Gle1|Hdac2|Lims1|Ube2d1|Apaf1|Ccar1|Sumo3|Ppp2ca|Gnb2l1|Ube2b|Pttg1|Itgb3|Psmc5|Ddx5|Nup85|Pafah1b1|Aurkb|Psma6|Gtpbp4|Psmc1|Atxn3|Smn1|Cartpt|…	124	499|2445|3321|643|1531|2147|3381|513|2349|2675|2931|723|1315|3495|2955|3115|3097|1893|1215|323|1955|3651|805|995|1253|2177|2967|1757|2813|2789|2209|1973|195|1809|393|189|2101|1711|3603|3731|785|377|1313|3765|1849|2697|1491|1521|2255|3259|2907|3701|3795|3029|2975|2433|2363|3457|3369|3425|615|2093|3121|3273|1003|569|1655|1469|1357|1413|2411|3201|357|3751|3067|1089|177|1639|1541|2575|2663|531|539|14…	8.09e-19		GO:0051171	1799567862621736	0
583	98	GO Biological Process		Regulation of cell cycle process	1.08e-16	Akt1|Cdkn1b|Cdc20|Cdt1|Ctnnb1|Bcl2l1|Anapc1|Psme3|Cdk1|Ube2b|Pttg1|Aurkb|Pinx1|Rad21|Crebbp|Senp2|Cdkn1a|Hsp90ab1|Ndc80|Incenp|Cdca5|Smc3|Cdk2|Sgol2|Ahctf1|Bub1|Aurka|Rae1|Chmp4c|Larp7|Smarcd3|Anapc4|Mad1l1|Casp2|Plk1|Rrp8|Brcc3|Tnks|Vps4a|Zw10|Ubd|Chmp4b|Bub1b|Wapal|Psma8|Gltscr2|Smc1a|Mybbp1a|Senp6|Hnrnpu|Eif4g1|Cdc16|Tubg1|Nek6|Axin2|Cdc42|Taok1|Nup62|Cenpe|Map10|Lsm10|Stag2|Cast|Pik3r4|Rcc2|P…	124	1531|2675|1955|3651|2177|1757|951|1313|2553|3029|2975|615|357|1089|2663|1553|155|447|1431|639|1435|3123|655|3719|829|2679|3525|2993|3095|243|2843|617|1987|1047|3311|753|3087|3819|3491|3803|211|707|975|3799|359|1981|2947|2015|3417|2559|2373|1247|2751|1513|3653|1995|465|293|3017|693|2431|2181|549|151|2019|2933|1425|635|2301|2323|3823|2825|937|3685|2191|3327|3207|3255|3031|3571|3703|1827|731|1645|58…	8.68e-19		GO:0010564	1796657624451305	0
142	48	GO Biological Process		Protein import	1.2e-17	Kpnb1|Akt1|Cse1l|Ranbp2|Kpna1|Nutf2|Hspa8|Kpna2|Ddx5|Nup85|Kpna3|Cdkn1a|Hspd1|Nup35|Kpna4|Ran|Ipo5|Ipo4|Aifm1|Nup54|Nup133|Nup88|Ppp3ca|Nup62|Nup107|Nup188|Nup214|Snupn|Nup98|Gckr|Pex5|Hsp90aa1|Kpna6|Ranbp6|Med1|Pex5l|Trp53|Prickle1|Tnpo1|Nup93|Nxt1|Kpna7|Pom121|Tpr|Nup155|Rasl2-9|Nup50|Nutf2-ps1	124	3403|1531|3427|709|2089|3071|393|1915|3457|3369|3291|155|2891|1183|2135|3249|1125|3477|3033|391|2857|3591|2991|293|1917|2869|3335|2367|2379|1285|809|973|2797|307|585|3767|2319|877|1423|2283|2437|1587|2743|3557|1275|3443|3663|3387	9.74e-19		GO:0017038	1.79208e+16	0
60	33	Reactome Pathways		Glycolysis	1.23e-16	Ranbp2|Eno2|Nup85|Nup153|Seh1l|Nup35|Rae1|Nup210|Sec13|Nupl1|Aaas|Nup54|Nup43|Nup133|Nup88|Nup62|Nup160|Nupl2|Nup107|Nup188|Nup214|Nup98|Gckr|Eno3|Eno1|Gck|Nup93|Pom121|Tpr|Ndc1|Nup155|Nup37|Nup50	124	709|1991|3369|2717|3465|1183|2993|2383|1345|2407|3783|391|2173|2857|3591|293|3705|2543|1917|2869|3335|2379|1285|2341|3139|1873|2283|2743|3557|3761|1275|1437|3663	1.21e-17		MMU-70171	1.79101e+16	0
96	40	KEGG Pathways		mRNA surveillance pathway	1.4e-17	Ppp2cb|Nxf1|Gle1|Ppp2ca|Pabpn1|Ncbp2|Etf1|Alyref|Clp1|Cstf3|Ncbp1|Magoh|Magohb|Cstf2|Nudt21|Upf3a|Cpsf7|Rbm8a|Cpsf2|Ddx19a|Pabpc6|Upf2|Cpsf3|Cpsf6|Cpsf1|Upf3b|Nxf3|Alyref2|Ppp1cc|Fus|Papola|Nxt1|Nxf7|Nxf2|Cstf1|Pcf11|Srrm1|Rnps1|Gm4340|Gm8994	124	2123|1387|1849|3701|3847|531|1643|1925|2833|3777|3143|2131|199|229|1399|2599|559|2217|3285|577|2639|3617|3537|1235|3567|2585|3173|2325|1167|271|2597|2437|3217|697|711|3037|477|507|1697|3093	4.23e-18		mmu03015	1.78539e+16	0
157	50	GO Biological Process		Cell-cell junction organization	1.53e-16	Cdh1|Jup|Ctnnb1|Cldn13|Cldn7|Lims1|Marveld2|Vcl|Cldn1|Pak2|Cldn6|Cdh2|Lims2|Src|Cldn18|Cldn22|Cldn5|Cldn11|Ctnna1|Cldn23|Cldn8|Cldn4|Cldn2|Cdc42|Cldn14|Dlg1|Ctnnd1|Gja1|Ocln|Cldn17|Rab13|Rac1|Cdh3|Mpp5|Cldn19|Itgb1|Pard6a|Cldn3|Cldn9|Cldn10|Actb|Tjp1|Cgn|Cldn15|Epb4.1l3|Arvcf|Mpp7|Mllt4|Cldn16|Pard3	124	499|643|2177|3771|3511|1491|543|2497|2537|539|721|905|1745|287|1719|1051|3431|401|3673|1509|797|2855|1329|1995|3101|3041|2897|2729|583|3181|789|781|2245|2443|461|283|2193|2371|811|2849|3297|2795|2827|1739|3215|1853|3063|1501|163|385	1.26e-18		GO:0045216	1.78153e+16	0
5290	431	GO Biological Process		Regulation of primary metabolic process	1.81e-16	Cdh1|Cct3|Col1a1|Jup|Akt1|Pwp1|Ppard|Prpf6|Gtf2f1|Cdkn1b|Ppp5c|Ranbp2|Dvl3|Rad23a|Mapk14|U2af2|Pias4|Hspb1|Cd44|Prdx2|Ncoa2|Cdc20|Cdt1|Qars|Gmnn|Sod2|Ctnnb1|Psmd2|Bcl2l1|Hnrnpa0|Rbm28|Ddx49|Ubqln4|Nedd8|Endog|Hspa8|Sdc4|Psmd3|Top2b|Dlg4|Shmt1|Aatf|Dvl2|Psme3|Ubb|Gle1|Hdac2|Lims1|Ube2d1|Apaf1|Ccar1|Sumo3|Ppp2ca|Gnb2l1|Ube2b|Pttg1|Itgb3|Psmc5|Ddx5|Nup85|Pafah1b1|Aurkb|Psma6|Gtpbp4|Psmc1|Atxn3|Smn1|…	124	499|2445|3321|643|1531|2147|3381|513|2349|2675|2931|709|723|1315|3495|2955|3115|3097|1893|1215|323|1955|3651|805|995|1253|2177|2967|1757|2813|2789|2209|1973|195|1809|393|189|2101|1711|3603|3731|785|377|1313|3765|1849|2697|1491|1521|2255|3259|2907|3701|3795|3029|2975|2433|2363|3457|3369|3425|615|2093|3121|3273|1003|569|1655|1469|1357|1413|2411|3201|357|3751|3067|1089|177|1639|1541|2575|2663|531|53…	1.5e-19		GO:0080090	1.77423e+16	0
143	47	KEGG Pathways		Ubiquitin mediated proteolysis	1.91e-16	Pias4|Cdc20|Anapc1|Ube2a|Ubb|Ube2d1|Herc4|Ube2b|Ube2e1|Rbx1|Anapc2|Ubox5|Anapc4|Cul1|Skp1a|Stub1|Herc1|Cdc16|Anapc10|Pias3|Btrc|Herc2|Rfwd2|Cdc26|Smurf1|Anapc5|Ube2c|Smurf2|Cdc27|Sae1|Skp2|Pias1|Ube4b|Uba2|Rps27a|Ube3a|Pias2|Xiap|Ube2l3|Ube4a|Anapc7|Fzr1|Ubc|Cdc23|Cul3|Ube2i|Park2	124	3115|1955|951|2719|3765|1521|3233|3029|2507|1639|2037|1743|617|2085|3449|1839|1835|1247|767|1789|1219|1903|2425|2323|2129|3823|3685|787|3327|517|1603|3637|1875|729|1629|611|1271|423|2835|911|1293|857|743|1007|1519|2287|1685	6.33e-18		mmu04120	1.7719e+16	0
158	49	KEGG Pathways		Hepatitis C	2.14e-16	Akt1|Ctnnb1|Cldn13|Ppp2cb|Cldn7|Psme3|Apaf1|Ppp2ca|Myc|Cldn1|Cdkn1a|Cldn6|Cdk2|Casp8|Casp9|Bax|Oas3|Cldn22|Cldn5|Cldn11|Cldn23|Cldn8|Cldn4|Cldn2|Oas2|Cldn14|Cldn34c4|Ocln|Cldn17|Stat1|Rxra|Bak1|Cldn24|Oas1a|Cldn19|Oas1g|Casp3|Ccnd1|Cldn3|Cldn9|Pias1|Cldn10|Trp53|Ppara|Cldn15|Nr1h3|Cldn34d|Cldn16|Cldn20	124	1531|2177|3771|2123|3511|1313|2255|3701|177|2537|155|721|655|2075|2803|3633|2563|1051|3431|401|1509|797|2855|1329|1897|3101|1753|583|3181|2801|1203|1907|571|2549|461|1769|1361|3255|2371|811|3637|2849|2319|1367|1739|3471|3079|163|2551	7.73e-18		mmu05160	1766958622665081	0
196	54	KEGG Pathways		Focal adhesion	2.31e-16	Col6a1|Col6a2|Itgb7|Col1a1|Itga3|Akt1|Ctnnb1|Itgb3|Vcl|Col2a1|Itga5|Pak2|Itgb8|Itga8|Itgb6|Itgav|Itga6|Src|Itga10|Tln1|Col9a2|Col1a2|Parva|Ilk|Col4a1|Col4a2|Itga11|Tln2|Itga9|Col9a1|Itga2|Cdc42|Col6a3|Itgb5|Actg1|Itga1|Rac1|Pxn|Col4a4|Itgb1|Ccnd1|Itga7|Actb|Col4a6|Itga2b|Ppp1cc|Itga4|Itgb4|Ptk2|Bcl2|Col4a5|Col4a3|Xiap|Col9a3	124	807|935|1599|3321|3317|1531|2177|2433|2497|2571|2575|539|3743|3869|2045|2125|3559|287|2785|495|2207|2109|2419|651|2239|2237|2331|3581|3237|1815|2889|1995|717|2471|719|3325|781|2489|3709|283|3255|795|3297|2895|3025|1167|3753|2481|3459|3045|1363|2765|423|2233	9.06e-18		mmu04510	1.76364e+16	0
79	36	Reactome Pathways		Glucose metabolism	3.18e-16	Ranbp2|Eno2|Nup85|Nup153|Seh1l|Got1|Nup35|Rae1|Nup210|Sec13|Got2|Nupl1|Aaas|Nup54|Nup43|Nup133|Nup88|Nup62|Nup160|Nupl2|Nup107|Pcx|Nup188|Nup214|Nup98|Gckr|Eno3|Eno1|Gck|Nup93|Pom121|Tpr|Ndc1|Nup155|Nup37|Nup50	124	709|1991|3369|2717|3465|1191|1183|2993|2383|1345|965|2407|3783|391|2173|2857|3591|293|3705|2543|1917|833|2869|3335|2379|1285|2341|3139|1873|2283|2743|3557|3761|1275|1437|3663	3.18e-17		MMU-70326	1.74976e+16	0
113	42	KEGG Pathways		Leukocyte transendothelial migration	3.57e-16	Mapk14|Ctnnb1|Cldn13|Cybb|Cldn7|Vcl|Cldn1|Cldn6|Rassf5|Cldn22|Cldn5|Cldn11|Ctnna1|Cldn23|Cldn8|Cldn4|Cldn2|Cdc42|Cldn14|Cldn34c4|Ctnnd1|Ocln|Cldn17|Actg1|Cldn24|Rac1|Cldn19|Pxn|Itgb1|Cldn3|Cldn9|Cldn10|Actb|Itga4|Ctnna3|Ptk2|Cldn15|Cldn34d|Mllt4|Ctnna2|Cldn16|Cldn20	124	3495|2177|3771|1805|3511|2497|2537|721|3729|1051|3431|401|3673|1509|797|2855|1329|1995|3101|1753|2897|583|3181|719|571|781|461|2489|283|2371|811|2849|3297|3753|1633|3459|1739|3079|1501|2289|163|2551	1.51e-17		mmu04670	1.74473e+16	0
108	42	GO Biological Process		Cell-cell junction assembly	4.62e-16	Cdh1|Jup|Ctnnb1|Cldn13|Cldn7|Marveld2|Vcl|Cldn1|Pak2|Cldn6|Cdh2|Cldn18|Cldn22|Cldn5|Cldn11|Ctnna1|Cldn23|Cldn8|Cldn4|Cldn2|Cldn14|Dlg1|Ctnnd1|Ocln|Cldn17|Rab13|Cdh3|Mpp5|Cldn19|Itgb1|Cldn3|Cldn9|Cldn10|Actb|Cgn|Cldn15|Epb4.1l3|Arvcf|Mpp7|Mllt4|Cldn16|Pard3	124	499|643|2177|3771|3511|543|2497|2537|539|721|905|1719|1051|3431|401|3673|1509|797|2855|1329|3101|3041|2897|583|3181|789|2245|2443|461|283|2371|811|2849|3297|2827|1739|3215|1853|3063|1501|163|385	3.87e-18		GO:0007043	1.73354e+16	0
108	41	KEGG Pathways		Protein digestion and absorption	4.86e-16	Col6a1|Col6a2|Col1a1|Col5a3|Col2a1|Col5a1|Col24a1|Col9a2|Col1a2|Col4a1|Col4a2|Col16a1|Col27a1|Col9a1|Col26a1|Col6a3|Col8a2|Col12a1|Col25a1|Col5a2|Col17a1|Col4a4|Col11a2|Col3a1|Col8a1|Col11a1|Col4a6|Col23a1|Col15a1|Col18a1|Col13a1|Col10a1|Col20a1|Col14a1|Col7a1|Col4a5|Col4a3|Col19a1|Col28a1|Col22a1|Col9a3	124	807|935|3321|821|2571|161|3533|2207|2109|2239|2237|201|963|1815|1407|717|1673|2619|2491|1455|2725|3709|673|2945|2565|1123|2895|1035|1877|1703|1577|2633|601|1807|2607|1363|2765|1317|803|659|2233	2.2e-18		mmu04974	1.73134e+16	0
122	43	KEGG Pathways		Cell cycle	5.88e-16	Cdkn1b|Cdc20|Anapc1|Hdac2|Cdk1|Pttg1|Rad21|Myc|Rbx1|Crebbp|Cdkn1a|Smc3|Cdk2|Anapc2|Bub1|Anapc4|Mad1l1|Cul1|Plk1|Bub1b|Skp1a|Smc1a|Cdc16|Anapc10|Stag2|Espl1|Ep300|Bub3|Cdc26|Anapc5|Cdc27|Cdc6|Ccnd1|Cdc25a|Skp2|Mad2l1|Hdac1|Orc1|Trp53|Anapc7|Fzr1|Stag1|Cdc23	124	2675|1955|951|2697|2553|2975|1089|177|1639|2663|155|3123|655|2037|2679|617|1987|2085|3311|975|3449|2947|1247|767|2181|1265|2229|2301|2323|3823|3327|3207|3255|3031|1603|3703|2793|731|2319|1293|857|2531|1007	2.83e-17		mmu04110	1723062267392386	0
2799	268	GO Biological Process		Regulation of protein metabolic process	6.48e-16	Cdh1|Akt1|Pwp1|Cdkn1b|Ppp5c|Dvl3|Rad23a|Mapk14|U2af2|Pias4|Hspb1|Cd44|Prdx2|Cdc20|Qars|Ctnnb1|Psmd2|Bcl2l1|Ubqln4|Nedd8|Hspa8|Sdc4|Psmd3|Dlg4|Shmt1|Aatf|Dvl2|Psme3|Ubb|Gle1|Hdac2|Ube2d1|Apaf1|Sumo3|Ppp2ca|Gnb2l1|Ube2b|Pttg1|Itgb3|Pafah1b1|Gtpbp4|Psmc1|Atxn3|Cartpt|Dhfr|Pinx1|Ngdn|Myc|Rbx1|Itga5|Ncbp2|Pak2|Hcls1|Senp2|Eif4a2|Sod1|Cdkn1a|Hsp90ab1|Xdh|Polr2d|Cdh2|Psmb8|Etf1|Csnk2b|Bag6|Incenp|Prdx3|…	124	499|1531|2147|2675|2931|723|1315|3495|2955|3115|3097|1893|1215|1955|805|2177|2967|1757|1973|195|393|189|2101|3603|3731|785|377|1313|3765|1849|2697|1521|2255|2907|3701|3795|3029|2975|2433|3425|3121|3273|1003|1655|1357|357|3751|177|1639|2575|531|539|1465|1553|1537|2949|155|447|1471|831|905|1101|1643|1725|1741|639|3195|3689|691|955|1691|2017|2891|2075|1749|3729|173|2125|695|769|2535|3525|3077|197|28…	5.48e-18		GO:0051246	1.71884e+16	0
755	112	GO Biological Process		Heterocycle biosynthetic process	8.33e-16	Haao|Ppard|Gmpr2|Gtf2f1|Polr2e|Cad|Qdpr|Adss|Shmt1|Dvl2|Polr2i|Gfpt2|Pttg1|Twistnb|Ddx5|Pfas|Polr2h|Mthfd1|Smn1|Dhfr|Pinx1|Myc|Umps|Gart|Hsp90ab1|Polr2d|Papss2|Aldh18a1|Cps1|Atic|Tfb2m|Fpgs|Gtf3c5|Kynu|Nop10|Hdc|Gmps|Gar1|Papss1|Ctps|Smarcd3|Dvl1|Sepsecs|Paics|Polr2b|Oasl2|Acsl4|Ctps2|Dkc1|Col4a2|Acsl1|Acat1|Pts|Mars|Dhx9|Polr2j|Ddx21|Polr2l|Polr2f|Taf2|Acsl5|Spr|Rbmxl1|Adrm1|Uckl1|Foxo3|Polr2a|P…	124	3257|3381|3695|2349|1731|1579|1573|3679|3731|377|1937|3867|2975|1977|3457|533|2047|2167|569|1357|357|177|1277|2459|447|831|2357|3231|2841|1019|837|3059|2969|1105|3655|2517|3661|1825|2013|2249|2843|847|589|1377|1369|1187|207|1181|1339|2237|685|487|593|3605|2023|1653|1155|2225|1323|3815|523|3549|3683|2995|2867|1715|2699|1627|1127|293|403|3281|2801|1385|1787|1883|407|2549|245|2443|2307|2529|3483|335…	7.11e-18		GO:0018130	1.70794e+16	0
1166	147	GO Biological Process		Intracellular transport	8.57e-16	Rab5b|Kpnb1|Akt1|Cse1l|Ranbp2|Kpna1|Hspb1|Bcl2l1|Phax|Nutf2|Xpo6|Nxf1|Zfyve20|Hspa8|Rab5a|Tomm34|Kpna2|Ndel1|Rab5c|Ubb|Gle1|Ddx5|Nup85|Pafah1b1|Kpna3|Pabpn1|Nde1|Arl6|Ncbp2|Sod1|Cdkn1a|Kif5b|Polr2d|Tap2|Arl3|Alyref|Rabgef1|Hspd1|Stx6|Nup35|Rae1|Rab22a|Chmp4c|Eif6|Kpna4|Nmd3|Ncbp1|Nol6|Nudc|Sdad1|Ran|Pan3|Sec61a1|Sec13|Ipo5|Bax|Lamp1|Vps4a|Zw10|Reep2|Chmp4b|Ipo4|Nupl1|Shfm1|Aifm1|Hnrnpa1|Xpot|Aaas…	124	221|3403|1531|3427|709|2089|3097|1757|2117|3071|2303|1387|2655|393|849|253|1915|921|265|3765|1849|3457|3369|3425|3291|3847|3323|475|531|2949|155|3855|831|1099|991|1925|3689|2891|649|1183|2993|3145|3095|197|2135|2139|3143|345|2039|3091|3249|2863|2483|1345|1125|3633|2829|3491|3803|2715|707|3477|2407|813|3033|2003|479|3783|391|2559|577|2857|3591|1623|3157|2991|1995|293|3705|2543|1917|2869|3335|2367|…	7.37e-18		GO:0046907	170670191780768	0
228	58	GO Biological Process		Cell junction assembly	1.13e-15	Cdh1|Jup|Ctnnb1|Cldn13|Cldn7|Itgb3|Marveld2|Vcl|Itga5|Cldn1|Pak2|Cldn6|Cdh2|Itgav|Src|Tln1|Dvl1|Cldn18|Gabrb3|Cldn22|Cldn5|Cldn11|Ctnna1|Cldn23|Cldn8|Cldn4|Itga2|Cldn2|Cdc42|Cldn14|Dlg1|Ctnnd1|Ocln|Cldn17|Rab13|Rcc2|Cdh3|Mpp5|Cldn19|Pxn|Col17a1|Itgb1|Cldn3|Cldn9|Cldn10|Actb|Cttn|Itgb4|Cgn|Cldn15|Epb4.1l3|Bcl2|Arvcf|Mpp7|Mllt4|Cldn16|Pard3|Kirrel3	124	499|643|2177|3771|3511|2433|543|2497|2575|2537|539|721|905|2125|287|495|847|1719|1027|1051|3431|401|3673|1509|797|2855|2889|1329|1995|3101|3041|2897|583|3181|789|2019|2245|2443|461|2489|2725|283|2371|811|2849|3297|3061|2481|2827|1739|3215|3045|1853|3063|1501|163|385|641	9.82e-18		GO:0034329	1694692155651658	0
759	112	GO Biological Process		Intracellular protein transport	1.16e-15	Rab5b|Kpnb1|Akt1|Cse1l|Ranbp2|Kpna1|Hspb1|Nutf2|Xpo6|Nxf1|Hspa8|Rab5a|Tomm34|Kpna2|Rab5c|Gle1|Ddx5|Nup85|Kpna3|Pabpn1|Arl6|Cdkn1a|Kif5b|Polr2d|Arl3|Rabgef1|Hspd1|Stx6|Nup35|Rae1|Rab22a|Eif6|Kpna4|Nmd3|Ncbp1|Nol6|Sdad1|Ran|Pan3|Sec61a1|Sec13|Ipo5|Bax|Vps4a|Reep2|Chmp4b|Ipo4|Shfm1|Aifm1|Xpot|Nup54|Hnrnpu|Ddx19a|Nup133|Nup88|Exoc4|Lamp2|Ppp3ca|Nup62|Nup160|Nupl2|Nup107|Nup188|Nup214|Snupn|Pik3r4|Sec…	124	221|3403|1531|3427|709|2089|3097|3071|2303|1387|393|849|253|1915|265|1849|3457|3369|3291|3847|475|155|3855|831|991|3689|2891|649|1183|2993|3145|197|2135|2139|3143|345|3091|3249|2863|2483|1345|1125|3633|3491|2715|707|3477|813|3033|479|391|2559|577|2857|3591|1623|3157|2991|293|3705|2543|1917|2869|3335|2367|151|2381|3451|2379|789|547|1285|3267|809|2129|3677|283|231|973|3127|3061|2797|1645|839|307|73…	1.02e-17		GO:0006886	1693554201077308	0
5407	434	GO Biological Process		Positive regulation of cellular process	1.71e-15	Cdh1|Cct3|Col1a1|Itga3|Jup|Akt1|Pwp1|Ppard|Prpf6|Gtf2f1|Cdkn1b|Ppp5c|Ranbp2|Dvl3|Shkbp1|Rad23a|Ddx56|Mapk14|U2af2|Pias4|Hspb1|Cd44|Prdx2|Pan2|Ncoa2|Cdc20|Cdt1|Sod2|Ctnnb1|Bcl2l1|Ddx49|Nutf2|Endog|Hspa8|Ube2a|Sdc4|Mpp2|Top2b|Rab5a|Dlg4|Cldn7|Sparc|Aatf|Ndel1|Dvl2|Psme3|Ubb|Hdac2|Lims1|Ube2d1|Cdk1|Apaf1|Ccar1|Sumo3|Ppp2ca|Gnb2l1|Ube2b|Sdc1|Itgb3|Psmc5|Ddx5|Nup85|Pafah1b1|Aspa|Aurkb|Psmc1|Atxn3|Smn1…	124	499|2445|3321|3317|643|1531|2147|3381|513|2349|2675|2931|709|723|537|1315|3393|3495|2955|3115|3097|1893|1215|3429|323|1955|3651|1253|2177|1757|2209|3071|1809|393|2719|189|3853|1711|849|3603|3511|3713|785|921|377|1313|3765|2697|1491|1521|2553|2255|3259|2907|3701|3795|3029|2625|2433|2363|3457|3369|3425|3279|615|3273|1003|569|1655|1469|1413|2353|2411|357|1147|3067|1089|177|1639|1541|2575|2537|2663|5…	1.51e-17		GO:0048522	1.6767e+16	0
531	90	GO Biological Process		Regulation of mitotic cell cycle	2.54e-15	Akt1|Cdkn1b|Cdt1|Ctnnb1|Bcl2l1|Anapc1|Top2b|Aatf|Psme3|Cdk1|Pttg1|Pafah1b1|Aurkb|Pinx1|Rad21|Myc|Crebbp|Pak2|Senp2|Cdkn1a|Ndc80|Incenp|Cdca5|Smc3|Cdk2|Bub1|Rae1|Chmp4c|Larp7|Cks1b|Eif4e|Smarcd3|Anapc4|Kntc1|Mad1l1|Asns|Casp2|Plk1|Tnks|Vps4a|Zw10|Ubd|Chmp4b|Bub1b|Gltscr2|Smc1a|Hnrnpu|Eif4g1|Cdc16|Tubg1|Nek6|Cdc42|Taok1|Nup62|Cenpe|Lsm10|Stag2|Dlg1|Top2a|Rcc2|Birc5|Rcc1|Bub3|Cdc26|Anapc5|Hspa1a|Ube…	124	1531|2675|3651|2177|1757|951|1711|785|1313|2553|2975|3425|615|357|1089|177|2663|539|1553|155|1431|639|1435|3123|655|2679|2993|3095|243|2043|3391|2843|617|3083|1987|3763|1047|3311|3819|3491|3803|211|707|975|1981|2947|2559|2373|1247|2751|1513|1995|465|293|3017|2431|2181|3041|1479|2019|1425|635|2301|2323|3823|2825|3685|2191|3327|3207|3255|3031|3571|3703|1863|731|1659|2319|3045|2205|1175|3835|1293|25…	2.27e-17		GO:0007346	1.65952e+16	0
872	121	GO Biological Process		Regulation of catabolic process	2.78e-15	Cdh1|Akt1|Cdkn1b|Rad23a|Cdc20|Psmd2|Hnrnpa0|Ddx49|Ubqln4|Endog|Psmd3|Psme3|Ubb|Apaf1|Sumo3|Ppp2ca|Gnb2l1|Psmc1|Atxn3|Myc|Rbx1|Hsp90ab1|Bag6|Cpt1a|Psmd1|Psmd14|Aurka|Ptpn1|Eif6|Rad23b|Psmc2|Prkag2|Dvl1|Anapc4|Psmc4|Bax|Plk1|Dkc1|Psmd10|Tob1|Chmp4b|Dhx9|Stub1|Aifm1|Psmf1|Gltscr2|Mcl1|Sf3b3|Acsl5|Senp1|Hnrnpu|Eif4g1|Cdc16|Ubqln1|Foxo3|Axin2|Ubqln2|Cenpe|Gja1|Fabp1|Ep300|Btrc|Sctr|Axin1|Rfwd2|Ybx1|Tl…	124	499|1531|2675|1315|1955|2967|2813|2209|1973|1809|2101|1313|3765|2255|2907|3701|3795|3273|1003|177|1639|447|1741|2361|1749|173|3525|3077|197|349|2749|2929|847|617|1843|3633|3311|1339|2885|2805|707|2023|1839|3033|3265|1981|1493|3599|523|1679|2559|2373|1247|217|1715|3653|1309|3017|2729|3641|2229|1219|3623|3543|2425|561|1713|2129|3823|2825|575|283|2861|1931|787|3327|973|2495|2913|3361|1161|3637|2733|…	2.52e-17		GO:0009894	1.6556e+16	0
5869	461	GO Biological Process		Positive regulation of biological process	2.78e-15	Cdh1|Cct3|Col1a1|Itga3|Jup|Akt1|Pwp1|Ppard|Prpf6|Gtf2f1|Cdkn1b|Ppp5c|Ranbp2|Dvl3|Shkbp1|Rad23a|Ddx56|Mapk14|U2af2|Pias4|Hspb1|Cd44|Prdx2|Pan2|Ncoa2|Cdc20|Cdt1|Acat2|Sod2|Ctnnb1|Bcl2l1|Hnrnpa0|Ddx49|Nutf2|Endog|Cybb|Hspa8|Ube2a|Sdc4|Mpp2|Top2b|Rab5a|Kpna2|Dlg4|Cldn7|Sparc|Aatf|Ndel1|Dvl2|Psme3|Ubb|Hdac2|Lims1|Ube2d1|Cdk1|Apaf1|Ccar1|Sumo3|Ppp2ca|Gnb2l1|Ube2b|Sdc1|Itgb3|Psmc5|Ddx5|Nup85|Pafah1b1|As…	124	499|2445|3321|3317|643|1531|2147|3381|513|2349|2675|2931|709|723|537|1315|3393|3495|2955|3115|3097|1893|1215|3429|323|1955|3651|1267|1253|2177|1757|2813|2209|3071|1809|1805|393|2719|189|3853|1711|849|1915|3603|3511|3713|785|921|377|1313|3765|2697|1491|1521|2553|2255|3259|2907|3701|3795|3029|2625|2433|2363|3457|3369|3425|3279|615|2093|3273|1003|569|1655|1469|1357|1413|2353|2411|357|1147|3067|1089|…	2.5e-18		GO:0048518	1.6556e+16	0
1288	155	GO Biological Process		Establishment of protein localization	3.74e-15	Rab5b|Kpnb1|Col1a1|Akt1|Cse1l|Ranbp2|Kpna1|Hspb1|Phax|Nutf2|Xpo6|Nxf1|Zfyve20|Hspa8|Rab5a|Tomm34|Kpna2|Dlg4|Rab5c|Gle1|Lims1|Ddx5|Nup85|Pafah1b1|Kpna3|Pabpn1|Arl6|Senp2|Cdkn1a|Kif5b|Polr2d|Tap2|Bag6|Seh1l|Arl3|Rabgef1|Hspd1|Stx6|Ahctf1|Itga8|Nup35|Kif18a|Rae1|Rab22a|Chmp4c|Eif6|Kpna4|Nmd3|Serp1|Ncbp1|Nol6|Sdad1|Ran|Pan3|Sec61a1|Nup210|Sec13|Ipo5|Bax|Plk1|Lamp1|Tnks|Vps4a|Zw10|Reep2|Chmp4b|Ipo4|Nu…	124	221|3403|3321|1531|3427|709|2089|3097|2117|3071|2303|1387|2655|393|849|253|1915|3603|265|1849|1491|3457|3369|3425|3291|3847|475|1553|155|3855|831|1099|1741|3465|991|3689|2891|649|829|3869|1183|3563|2993|3145|3095|197|2135|2139|2203|3143|345|3091|3249|2863|2483|2383|1345|1125|3633|3311|2829|3819|3491|3803|2715|707|3477|2407|813|3033|479|3783|391|2173|2559|577|2857|3591|1623|3157|2991|2889|293|3017…	3.42e-17		GO:0045184	1.64271e+16	0
87	36	Reactome Pathways		Cellular response to heat stress	3.75e-15	Ranbp2|Hspa8|Nup85|Nup153|Crebbp|Hsp90ab1|Seh1l|Nup35|Rae1|Nup210|Sec13|Nupl1|Aaas|Nup54|Nup43|Nup133|Nup88|Nup62|Nup160|Nupl2|Nup107|Nup188|Nup214|Ep300|Nup98|Hspa1a|Hsp90aa1|Mtor|Nup93|Pom121|Hdac6|Tpr|Ndc1|Nup155|Nup37|Nup50	124	709|393|3369|2717|2663|447|3465|1183|2993|2383|1345|2407|3783|391|2173|2857|3591|293|3705|2543|1917|2869|3335|2229|2379|2825|973|1833|2283|2743|1201|3557|3761|1275|1437|3663	3.77e-16		MMU-3371556	1642596873227228	0
70	33	Reactome Pathways		Assembly of collagen fibrils and other multimeric structures	4.34e-15	Col6a1|Col6a2|Col1a1|Col5a3|Col2a1|Col5a1|Itga6|Col9a2|Col1a2|Col4a1|Col4a2|Col27a1|Col9a1|Col6a3|Col8a2|Col12a1|Col5a2|Col17a1|Col4a4|Col11a2|Col3a1|Col8a1|Col11a1|Col4a6|Col15a1|Col18a1|Col10a1|Itgb4|Col14a1|Col7a1|Col4a5|Col4a3|Col9a3	124	807|935|3321|821|2571|161|3559|2207|2109|2239|2237|963|1815|717|1673|2619|1455|2725|3709|673|2945|2565|1123|2895|1877|1703|2633|2481|1807|2607|1363|2765|2233	4.4e-17		MMU-2022090	1.63625e+16	0
58	32	GO Biological Process		Ribonucleoprotein complex export from nucleus	4.38e-15	Nxf1|Gle1|Nup85|Pabpn1|Polr2d|Rae1|Eif6|Nmd3|Ncbp1|Nol6|Sdad1|Ran|Shfm1|Xpot|Ddx19a|Nup133|Nup88|Nup160|Nup107|Nup214|Rrs1|Abce1|Ssb|Xpo1|Nup93|Hnrnpa2b1|Lsg1|Srsf3|Tpr|Mcm3ap|Nup155|Rasl2-9	124	1387|1849|3369|3847|831|2993|197|2139|3143|345|3091|3249|813|479|577|2857|3591|3705|1917|3335|547|3267|231|1645|2283|2095|3047|1311|3557|1079|1275|3443	4.04e-17		GO:0071426	163585258894959	0
104	40	GO Biological Process		Regulation of chromosome segregation	4.47e-15	Cdt1|Ctnnb1|Anapc1|Pttg1|Aurkb|Rad21|Ndc80|Cdca5|Sgol2|Bub1|Anapc4|Mad1l1|Plk1|Tnks|Zw10|Bub1b|Wapal|Hnrnpu|Cdc16|Nek6|Axin2|Cdc42|Cenpe|Kif2b|Kif2c|Rcc2|Birc5|Bub3|Cdc26|Anapc5|Hdac8|Ube2c|Spdl1|Cdc27|Cdc6|Mad2l1|Anapc7|Tpr|Cdc23|Cul3	124	3651|2177|951|2975|615|1089|1431|1435|3719|2679|617|1987|3311|3819|3803|975|3799|2559|1247|1513|3653|1995|3017|909|2989|2019|1425|2301|2323|3823|937|3685|2191|3327|3207|3703|1293|3557|1007|1519	4.16e-17		GO:0051983	1.63497e+16	0
81	36	GO Biological Process		Regulation of sister chromatid segregation	6.37e-15	Cdt1|Ctnnb1|Anapc1|Pttg1|Aurkb|Rad21|Ndc80|Cdca5|Sgol2|Bub1|Anapc4|Mad1l1|Plk1|Tnks|Zw10|Bub1b|Wapal|Hnrnpu|Cdc16|Nek6|Axin2|Cenpe|Birc5|Bub3|Cdc26|Anapc5|Hdac8|Ube2c|Spdl1|Cdc27|Cdc6|Mad2l1|Anapc7|Tpr|Cdc23|Cul3	124	3651|2177|951|2975|615|1089|1431|1435|3719|2679|617|1987|3311|3819|3803|975|3799|2559|1247|1513|3653|3017|1425|2301|2323|3823|937|3685|2191|3327|3207|3703|1293|3557|1007|1519	6.02e-17		GO:0033045	1.61959e+16	0
140	44	KEGG Pathways		Spinocerebellar ataxia	7.69e-15	Akt1|Psmb4|Psmd2|Psmb1|Psmd3|Psmd11|Psmb6|Psmc5|Psmd12|Psma6|Psmc1|Atxn3|Psmd6|Psmc6|Psmb5|Psmd13|Psmd1|Psmb7|Psmd14|Psma7|Psmb2|Psmc2|Psmc4|Psma1|Rora|Psma4|Shfm1|Psmd7|Psma8|Gria1|Adrm1|Psmd8|Pik3r4|Psmc3|Psmd4|Psma5|Psmd9|Psmb3|Nop56|Mtor|Kat5|Pik3c3|Psma3|Psma2	124	1531|3355|2967|285|2101|1087|1001|2363|3453|2093|3273|1003|1503|2411|3841|1795|1749|2155|173|3263|1855|2749|1843|2441|2183|2987|813|3565|359|1583|2995|2603|151|1107|1601|1391|1529|297|277|1833|1071|3813|3103|1593	3.94e-16		mmu05017	1.61141e+16	0
2438	239	GO Biological Process		Regulation of cellular component organization	8e-16	Rab5b|Cct3|Itga3|Akt1|Ppard|Cdkn1b|Dvl3|Ppan|Eno2|Ddx56|Mapk14|Hspb1|Cd44|Pan2|Cdc20|Cdt1|Ctnnb1|Bcl2l1|Ddx49|Ubqln4|Anapc1|Zfyve20|Endog|Hspa8|Sdc4|Rab5a|Dlg4|Cldn7|Sparc|Ndel1|Rab5c|Dvl2|Gle1|Hdac2|Lims1|Apaf1|Gnb2l1|Ube2b|Pttg1|Ska2|Sdc1|Itgb3|Psmc5|Pafah1b1|Aurkb|Smn1|Vcl|Psmc6|Bap1|Pinx1|Dpysl2|Cct5|Rad21|Myc|Cldn1|Pak2|Hcls1|Cdkn1a|Ndc80|Kif5b|Cdh2|Etf1|Dpysl3|Cdca5|Tnks2|Capn1|Smc3|Rabgef1…	124	221|2445|3317|1531|3381|2675|723|835|1991|3393|3495|3097|1893|3429|1955|3651|2177|1757|2209|1973|951|2655|1809|393|189|849|3603|3511|3713|921|265|377|1849|2697|1491|2255|3795|3029|2975|153|2625|2433|2363|3425|615|569|2497|2411|3201|357|1147|3067|1089|177|2537|539|1465|155|1431|3855|905|1643|2643|1435|1359|2417|3123|3689|3719|871|161|2037|3559|3563|695|2535|2679|3385|3609|2993|3095|3077|287|3143|2…	7.64e-17		GO:0051128	1.60969e+16	0
5479	435	GO Biological Process		Regulation of cellular metabolic process	9.78e-15	Cdh1|Cct3|Col1a1|Jup|Akt1|Pwp1|Ppard|Prpf6|Gtf2f1|Cdkn1b|Ppp5c|Ranbp2|Dvl3|Rad23a|Mapk14|U2af2|Pias4|Hspb1|Cd44|Prdx2|Ncoa2|Cdc20|Cdt1|Qars|Gmnn|Sod2|Ctnnb1|Bcl2l1|Hnrnpa0|Rbm28|Ddx49|Ubqln4|Nedd8|Endog|Hspa8|Sdc4|Top2b|Dlg4|Shmt1|Aatf|Dvl2|Psme3|Ubb|Gle1|Hdac2|Lims1|Ube2d1|Cdk1|Apaf1|Ccar1|Sumo3|Ppp2ca|Gnb2l1|Ube2b|Pttg1|Itgb3|Psmc5|Ddx5|Nup85|Pafah1b1|Aurkb|Psma6|Gtpbp4|Psmc1|Atxn3|Smn1|Cartpt|…	124	499|2445|3321|643|1531|2147|3381|513|2349|2675|2931|709|723|1315|3495|2955|3115|3097|1893|1215|323|1955|3651|805|995|1253|2177|1757|2813|2789|2209|1973|195|1809|393|189|1711|3603|3731|785|377|1313|3765|1849|2697|1491|1521|2553|2255|3259|2907|3701|3795|3029|2975|2433|2363|3457|3369|3425|615|2093|3121|3273|1003|569|1655|1469|1357|1413|2411|3201|357|3751|3067|1089|177|1639|1541|2575|2663|531|539|146…	9.41e-17		GO:0031323	1.60097e+16	0
3073	282	GO Biological Process		Cellular protein metabolic process	1.07e-14	Akt1|Pwp1|Ppp5c|Ranbp2|Rps11|Rad23a|Rps5|Mapk14|Pias4|Psmb4|Cdc20|Qars|Ctnnb1|Psmd2|Ubqln4|Ppp2cb|Nedd8|Cars|Cad|Anapc1|Psmb1|Hspa8|Ube2a|Psmd3|Psmd11|Psmb6|Rars|Dalrd3|Ubb|Hdac2|Ube2d1|Cdk1|Herc4|Snrpd3|Sumo3|Ppp2ca|Gfpt2|Gnb2l1|Ube2b|Psmc5|Psmd12|Aurkb|Psma6|Atxn3|Psmd6|Ube2e1|Psmc6|Bap1|Psmb5|Pabpn1|Tars|Dcaf13|Myc|Rbx1|Crebbp|Arl6|Pak2|Ehhadh|Senp2|Eif4a2|Cdkn1a|Aars2|Psmb8|Etf1|Csnk2b|Bag6|N…	124	1531|2147|2931|709|2545|1315|3611|3495|3115|3355|1955|805|2177|2967|1973|2123|195|3147|1579|951|285|393|2719|2101|1087|1001|1813|2315|3765|2697|1521|2553|3233|387|2907|3701|3867|3795|3029|2363|3453|615|2093|1003|1503|2507|2411|3201|3841|3847|3035|925|177|1639|2663|475|539|1415|1553|1537|155|469|1101|1643|1725|1741|3517|639|1359|3195|3629|3689|655|955|1795|2075|1749|871|1555|2155|2185|173|2037|212…	1.04e-16		GO:0044267	1597061622231479	0
1450	166	GO Biological Process		Small molecule metabolic process	1.34e-14	Gmpr|Haao|Ftcd|Akt1|Ppard|Gmpr2|Eno2|Mapk14|Cd44|Mthfd2|Qars|Acat2|Acaa1b|Cars|Cad|Qdpr|Adss|Cyb5r3|Shmt1|Rars|Dalrd3|Gfpt2|Aspa|Blmh|Pfas|Mthfd1|Dhfr|Glud1|Tars|Dpys|Myc|Umps|Ehhadh|Gart|Csad|Aars2|Xdh|Hsd17b4|Nars|Gldc|Papss2|Cpt1a|Aldh18a1|Dcxr|Got1|Shmt2|Cps1|Atic|Iars2|Gad2|Fpgs|Kynu|Cat|Gatm|Fbn1|Hao1|Slc23a2|Hdc|Serp1|Gmps|Hao2|Hadh|Papss1|Decr1|Rars2|Cpt2|Ctps|Hmgcl|Prkag2|H6pd|Paics|Ran|…	124	637|3257|931|1531|3381|3695|1991|3495|1893|2467|805|1267|2149|3147|1579|1573|3679|1433|3731|1813|2315|3867|3279|755|533|2167|1357|2353|3035|1053|177|1277|1415|2459|225|469|1471|2787|3517|1543|2357|2361|3231|1859|1191|955|2841|1019|1555|3805|3059|1105|823|867|769|1701|2577|2517|2203|3661|3021|1747|2013|3745|775|2137|2249|3769|2929|3515|1377|3249|1045|167|1187|3763|207|1181|685|965|3229|487|593|218…	1.31e-16		GO:0044281	1587289520163519	0
72	34	GO Biological Process		Chromosome localization	1.34e-14	Kpnb1|Cdt1|Ndel1|Ube2b|Pinx1|Nde1|Ndc80|Seh1l|Incenp|Cdca5|Dctn2|Kif18a|Chmp4c|Cenpc1|Mad1l1|Vps4a|Zw10|Chmp4b|Mis12|Nup62|Cenpe|Kif2b|Kif2c|Nup98|Rrs1|Birc5|Cdca8|Cenpq|Spdl1|Vps4b|Nuf2|Cdc23|Rab11a|Cul3	124	3403|3651|921|3029|357|3323|1431|3465|639|1435|967|3563|3095|1409|1987|3491|3803|707|2685|293|3017|909|2989|2379|547|1425|415|1093|2191|3571|3445|1007|3721|1519	1.32e-16		GO:0050000	1587289520163519	0
381	71	Reactome Pathways		Cytokine Signaling in Immune system	2.11e-14	Akt1|Cdkn1b|Mapk14|Psmb4|Psmd2|Ppp2cb|Psmb1|Psmd3|Psmd11|Psmb6|Psme3|Ubb|Ppp2ca|Sdc1|Psmc5|Psmd12|Psma6|Psmc1|Psmd6|Ube2e1|Psmc6|Psmb5|Rbx1|Eif4a2|Psmb8|Psmd13|Psmd1|Psmb7|Psmd5|Psmd14|Ptpn1|Psma7|Eif4e|Psmb2|Psmc2|Oasl1|Cul1|Psmc4|Psma1|Psmd10|Psmb10|Psma4|Skp1a|Psmf1|Psmd7|Psma8|Psme4|Eif4g1|Foxo3|Psmd8|Stat1|Psmc3|Psmd4|Abce1|Isg15|Psma5|Sumo1|Casp3|Pias1|Psmd9|Psmb3|Rps27a|Xiap|Ubc|Uba52|Psma…	124	1531|2675|3495|3355|2967|2123|285|2101|1087|1001|1313|3765|3701|2625|2363|3453|2093|3273|1503|2507|2411|3841|1639|1537|1101|1795|1749|2155|1103|173|3077|3263|3391|1855|2749|1195|2085|1843|2441|2885|2415|2987|3449|3265|3565|359|2475|2373|1715|2603|2801|1107|1601|3267|3243|1391|2861|1361|3637|1529|297|1629|423|743|1263|3103|2601|1593|175|249|1869	2.15e-15		MMU-1280215	1.56757e+16	0
363	71	GO Biological Process		Positive regulation of proteolysis	2.27e-14	Akt1|Rad23a|Mapk14|Cdc20|Hspa8|Psme3|Hdac2|Apaf1|Sumo3|Ppp2ca|Gnb2l1|Psmc1|Atxn3|Myc|Rbx1|Xdh|Bag6|Casp12|Hspd1|Casp8|Psmd14|Usp50|Aurka|Src|Bcl10|Casp9|Psmc2|Dvl1|Anapc4|Ruvbl1|Psmc4|Bax|Plk1|Psmd10|Stub1|Aifm1|Gltscr2|Psme4|Senp1|Cdc16|Adrm1|Ubqln1|Cldn4|Ubqln2|Cenpe|Ctnnd1|Stat1|Ep300|Btrc|Axin1|Rfwd2|Bak1|Smurf1|Anapc5|Hspa1a|Htra2|Sumo1|Cdc27|Cldn3|Pias1|Psen1|Prickle1|Ptk2|Col4a3|Anapc7|Fzr…	124	1531|1315|3495|1955|393|1313|2697|2255|2907|3701|3795|3273|1003|177|1639|1471|1741|2017|2891|2075|173|2535|3525|287|3519|2803|2749|847|617|2485|1843|3633|3311|2885|1839|3033|1981|2475|1679|1247|2995|217|2855|1309|3017|2897|2801|2229|1219|3543|2425|1907|2129|3823|2825|575|2861|3327|2371|3637|2733|877|3459|2765|1293|857|3295|1007|1519|1869|1685	2.25e-16		GO:0045862	1.5644e+16	0
2025	208	GO Biological Process		Cellular biosynthetic process	2.38e-14	Haao|Akt1|Ppard|Gmpr2|Gtf2f1|Rps11|Rps5|Polr2e|Cdt1|Qars|Gmnn|Sod2|Cars|Cad|Cybb|Qdpr|Adss|Shmt1|Rars|Dalrd3|Dvl2|Polr2i|Gfpt2|Gnb2l1|Pttg1|Twistnb|Ddx5|Pfas|Polr2h|Mthfd1|Smn1|Dhfr|Glud1|Pinx1|Tars|Myc|Umps|Eif4a2|Gart|Sod1|Csad|Aars2|Hsp90ab1|Polr2d|Etf1|Nars|Papss2|Aldh18a1|Got1|Shmt2|Cps1|Atic|Tfb2m|Iars2|Aldh9a1|Gad2|Fpgs|Gtf3c5|Kynu|Nop10|Gatm|Hdc|Eif6|Serp1|Gmps|Hao2|Gar1|Papss1|Eif4e|Rars…	124	3257|1531|3381|3695|2349|2545|3611|1731|3651|805|995|1253|3147|1579|1805|1573|3679|3731|1813|2315|377|1937|3867|3795|2975|1977|3457|533|2047|2167|569|1357|2353|357|3035|177|1277|1537|2459|2949|225|469|447|831|1643|3517|2357|3231|1191|955|2841|1019|837|1555|2865|3805|3059|2969|1105|3655|867|2517|197|2203|3661|3021|1825|2013|3391|775|2249|3769|2783|2929|2843|3589|847|589|1377|1369|1187|3763|2119|20…	2.38e-16		GO:0044249	1.56234e+16	0
3634	317	GO Biological Process		Protein metabolic process	3.51e-14	Cdh1|Npepps|Akt1|Pwp1|Capns1|Ppard|Ppp5c|Ranbp2|Rps11|Rad23a|Rps5|Mapk14|Pias4|Psmb4|Cdc20|Qars|Ctnnb1|Psmd2|Ubqln4|Ppp2cb|Nedd8|Cars|Cad|Anapc1|Psmb1|Hspa8|Ube2a|Psmd3|Psmd11|Psmb6|Ndel1|Rars|Dalrd3|Ubb|Hdac2|Ube2d1|Cdk1|Herc4|Snrpd3|Sumo3|Ppp2ca|Gfpt2|Gnb2l1|Ube2b|Psmc5|Psmd12|Blmh|Aurkb|Psma6|Psmc1|Atxn3|Psmd6|Ube2e1|Psmc6|Bap1|Psmb5|Pabpn1|Tars|Dcaf13|Myc|Rbx1|Col2a1|Crebbp|Arl6|Pak2|Ehhadh|S…	124	499|3489|1531|2147|2253|3381|2931|709|2545|1315|3611|3495|3115|3355|1955|805|2177|2967|1973|2123|195|3147|1579|951|285|393|2719|2101|1087|1001|921|1813|2315|3765|2697|1521|2553|3233|387|2907|3701|3867|3795|3029|2363|3453|755|615|2093|3273|1003|1503|2507|2411|3201|3841|3847|3035|925|177|1639|2571|2663|475|539|1415|1553|1537|155|469|1101|1643|1725|1741|3517|639|1359|2417|3195|1009|3629|3689|655|955…	3.54e-16		GO:0019538	1.54547e+16	0
71	33	GO Biological Process		Establishment of chromosome localization	6.03e-14	Kpnb1|Cdt1|Ndel1|Ube2b|Pinx1|Nde1|Ndc80|Seh1l|Incenp|Cdca5|Dctn2|Kif18a|Chmp4c|Cenpc1|Mad1l1|Vps4a|Zw10|Chmp4b|Mis12|Nup62|Cenpe|Kif2b|Kif2c|Rrs1|Birc5|Cdca8|Cenpq|Spdl1|Vps4b|Nuf2|Cdc23|Rab11a|Cul3	124	3403|3651|921|3029|357|3323|1431|3465|639|1435|967|3563|3095|1409|1987|3491|3803|707|2685|293|3017|909|2989|547|1425|415|1093|2191|3571|3445|1007|3721|1519	6.13e-16		GO:0051303	1.52197e+16	0
173	48	GO Biological Process		Alpha-amino acid metabolic process	7.84e-14	Haao|Ftcd|Cad|Qdpr|Adss|Shmt1|Gfpt2|Blmh|Pfas|Mthfd1|Glud1|Gart|Csad|Gldc|Aldh18a1|Got1|Shmt2|Cps1|Gad2|Fpgs|Kynu|Hdc|Gmps|Ctps|Hmgcl|Asns|Ctps2|Got2|Acat1|Amt|Got1l1|Aldh4a1|Gls2|Spr|Nags|Otc|Mthfr|Mthfd2l|Oat|Glul|Mtr|Ass1|Sardh|Gfpt1|Gls|Asl|Odc1|Adssl1	124	3257|931|1579|1573|3679|3731|3867|755|533|2167|2353|2459|225|1543|3231|1191|955|2841|3805|3059|1105|2517|3661|2249|3769|3763|1181|965|487|3501|1971|917|815|3549|2027|3497|1571|1787|2307|3757|2771|1615|1975|1043|3787|3261|3331|375	8.02e-16		GO:1901605	1.51057e+16	0
2176	217	GO Biological Process		Biosynthetic process	7.98e-14	Haao|Col1a1|Akt1|Ppard|Gmpr2|Gtf2f1|Rps11|Rps5|Polr2e|Cdt1|Qars|Gmnn|Sod2|Cars|Cad|Cybb|Qdpr|Adss|Cyb5r3|Shmt1|Rars|Dalrd3|Dvl2|Polr2i|Gfpt2|Gnb2l1|Pttg1|Twistnb|Ddx5|Pfas|Polr2h|Mthfd1|Smn1|Dhfr|Glud1|Pinx1|Tars|Myc|Umps|Eif4a2|Gart|Sod1|Csad|Aars2|Hsp90ab1|Polr2d|Etf1|Nars|Papss2|Aldh18a1|Got1|Shmt2|Cps1|Atic|Cyb5r1|Tfb2m|Iars2|Aldh9a1|Gad2|Fpgs|Gtf3c5|Kynu|Col5a1|Nop10|Gatm|Hdc|Eif6|Serp1|Gmps…	124	3257|3321|1531|3381|3695|2349|2545|3611|1731|3651|805|995|1253|3147|1579|1805|1573|3679|1433|3731|1813|2315|377|1937|3867|3795|2975|1977|3457|533|2047|2167|569|1357|2353|357|3035|177|1277|1537|2459|2949|225|469|447|831|1643|3517|2357|3231|1191|955|2841|1019|727|837|1555|2865|3805|3059|2969|1105|161|3655|867|2517|197|2203|3661|3021|1825|2013|3391|775|2249|3769|2783|2929|2843|3589|847|589|1377|1369…	8.24e-16		GO:0009058	1509799710864927	0
37	25	Reactome Pathways		Non-integrin membrane-ECM interactions	8.96e-14	Col1a1|Col5a3|Sdc4|Sdc1|Itgb3|Col2a1|Col5a1|Itgav|Itga6|Col1a2|Col4a1|Col4a2|Itga2|Itgb5|Col5a2|Col4a4|Col11a2|Col3a1|Itgb1|Col11a1|Col4a6|Col10a1|Itgb4|Col4a5|Col4a3	124	3321|821|189|2625|2433|2571|161|2125|3559|2109|2239|2237|2889|2471|1455|3709|673|2945|283|1123|2895|2633|2481|1363|2765	9.18e-15		MMU-3000171	1.50477e+16	0
300	63	GO Biological Process		Establishment of protein localization to organelle	9.4e-15	Kpnb1|Akt1|Cse1l|Ranbp2|Kpna1|Nutf2|Hspa8|Tomm34|Kpna2|Ddx5|Nup85|Kpna3|Cdkn1a|Hspd1|Nup35|Kpna4|Ran|Sec61a1|Ipo5|Bax|Lamp1|Vps4a|Chmp4b|Ipo4|Aifm1|Nup54|Nup133|Nup88|Lamp2|Ppp3ca|Nup62|Nup107|Nup188|Nup214|Snupn|Pik3r4|Sec61b|Nup98|Gckr|Pex5|Pih1d1|Smurf1|Hsp90aa1|Kpna6|Sec61a2|Ranbp6|Med1|Pex5l|Trp53|Prickle1|Tnpo1|Nup93|Nxt1|Kpna7|Pom121|Rab7|Tpr|Nup155|Rab11a|Rasl2-9|Nup50|Nutf2-ps1|Sec61g	124	3403|1531|3427|709|2089|3071|393|253|1915|3457|3369|3291|155|2891|1183|2135|3249|2483|1125|3633|2829|3491|707|3477|3033|391|2857|3591|3157|2991|293|1917|2869|3335|2367|151|2381|2379|1285|809|3483|2129|973|2797|839|307|585|3767|2319|877|1423|2283|2437|1587|2743|3019|3557|1275|3721|3443|3663|3387|3785	9.77e-16		GO:0072594	150268721464003	0
2657	250	GO Biological Process		Regulation of cellular protein metabolic process	1.09e-13	Cdh1|Akt1|Pwp1|Cdkn1b|Ppp5c|Dvl3|Rad23a|Mapk14|U2af2|Pias4|Hspb1|Cd44|Prdx2|Cdc20|Qars|Ctnnb1|Bcl2l1|Ubqln4|Hspa8|Sdc4|Dlg4|Shmt1|Dvl2|Psme3|Ubb|Gle1|Hdac2|Ube2d1|Apaf1|Sumo3|Ppp2ca|Gnb2l1|Ube2b|Pttg1|Itgb3|Pafah1b1|Gtpbp4|Psmc1|Atxn3|Cartpt|Dhfr|Pinx1|Ngdn|Myc|Rbx1|Itga5|Ncbp2|Pak2|Hcls1|Senp2|Eif4a2|Sod1|Cdkn1a|Hsp90ab1|Xdh|Polr2d|Cdh2|Etf1|Csnk2b|Bag6|Incenp|Prdx3|Rabgef1|Pa2g4|Shmt2|Paip1|Cas…	124	499|1531|2147|2675|2931|723|1315|3495|2955|3115|3097|1893|1215|1955|805|2177|1757|1973|393|189|3603|3731|377|1313|3765|1849|2697|1521|2255|2907|3701|3795|3029|2975|2433|3425|3121|3273|1003|1655|1357|357|3751|177|1639|2575|531|539|1465|1553|1537|2949|155|447|1471|831|905|1643|1725|1741|639|3195|3689|691|955|1691|2017|2891|2075|3729|173|695|769|2535|3525|3077|197|287|2203|2043|3391|3519|3143|165|34…	1.14e-15		GO:0032268	1.49626e+16	0
769	108	GO Biological Process		Aromatic compound biosynthetic process	1.11e-13	Haao|Ppard|Gmpr2|Gtf2f1|Polr2e|Cad|Qdpr|Adss|Shmt1|Dvl2|Polr2i|Gfpt2|Pttg1|Twistnb|Ddx5|Pfas|Polr2h|Mthfd1|Smn1|Dhfr|Pinx1|Myc|Umps|Gart|Hsp90ab1|Polr2d|Papss2|Atic|Tfb2m|Fpgs|Gtf3c5|Kynu|Nop10|Hdc|Gmps|Gar1|Papss1|Ctps|Smarcd3|Dvl1|Sepsecs|Paics|Polr2b|Oasl2|Acsl4|Ctps2|Dkc1|Col4a2|Acsl1|Acat1|Pts|Mars|Dhx9|Polr2j|Ddx21|Polr2l|Polr2f|Taf2|Acsl5|Spr|Rbmxl1|Adrm1|Uckl1|Foxo3|Polr2a|Polr2k|Ddx17|Nu…	124	3257|3381|3695|2349|1731|1579|1573|3679|3731|377|1937|3867|2975|1977|3457|533|2047|2167|569|1357|357|177|1277|2459|447|831|2357|1019|837|3059|2969|1105|3655|2517|3661|1825|2013|2249|2843|847|589|1377|1369|1187|207|1181|1339|2237|685|487|593|3605|2023|1653|1155|2225|1323|3815|523|3549|3683|2995|2867|1715|2699|1627|1127|293|403|3281|2801|1385|1787|1883|407|2549|245|2443|2529|3483|3351|3687|3141|275…	1.17e-15		GO:0019438	1.49547e+16	0
21	21	Reactome Pathways		Postmitotic nuclear pore complex (NPC) reformation	1.14e-13	Nup85|Seh1l|Ahctf1|Nup35|Ran|Sec13|Nup43|Nup133|Nup160|Nup107|Nup188|Nup98|Rcc1|Sumo1|Nup93|Pom121|Ndc1|Rangap1|Nup155|Nup37|Ube2i	124	3369|3465|829|1183|3249|1345|2173|2857|3705|1917|2869|2379|635|2861|2283|2743|3761|3013|1275|1437|2287	1.18e-14		MMU-9615933	1.49431e+16	0
3119	281	GO Biological Process		Positive regulation of nitrogen compound metabolic process	1.18e-13	Cdh1|Cct3|Col1a1|Jup|Akt1|Pwp1|Ppard|Prpf6|Gtf2f1|Cdkn1b|Dvl3|Rad23a|Mapk14|U2af2|Pias4|Cd44|Prdx2|Ncoa2|Cdc20|Sod2|Ctnnb1|Bcl2l1|Endog|Hspa8|Sdc4|Top2b|Dlg4|Aatf|Dvl2|Psme3|Ubb|Hdac2|Ube2d1|Apaf1|Ccar1|Sumo3|Ppp2ca|Gnb2l1|Ube2b|Itgb3|Psmc5|Ddx5|Nup85|Aurkb|Psmc1|Atxn3|Smn1|Cartpt|Dimt1|Cenpk|Psmc6|Cct5|Myc|Rbx1|Phf5a|Itga5|Crebbp|Ncbp2|Pak2|Hcls1|Senp2|Sod1|Cdkn1a|Hsp90ab1|Xdh|Cebpz|Polr2d|Cdh2|…	124	499|2445|3321|643|1531|2147|3381|513|2349|2675|723|1315|3495|2955|3115|1893|1215|323|1955|1253|2177|1757|1809|393|189|1711|3603|785|377|1313|3765|2697|1521|2255|3259|2907|3701|3795|3029|2433|2363|3457|3369|615|3273|1003|569|1655|1469|1413|2411|3067|177|1639|1541|2575|2663|531|539|1465|1553|2949|155|447|1471|1405|831|905|1725|1741|3293|639|1359|655|1691|2017|2891|2937|2075|3729|837|871|3869|173|35…	1.26e-15		GO:0051173	1.49281e+16	0
52	29	GO Biological Process		Metaphase plate congression	1.4e-14	Kpnb1|Cdt1|Pinx1|Ndc80|Seh1l|Incenp|Cdca5|Dctn2|Kif18a|Chmp4c|Cenpc1|Mad1l1|Vps4a|Zw10|Chmp4b|Mis12|Nup62|Cenpe|Kif2b|Kif2c|Rrs1|Cdca8|Cenpq|Spdl1|Vps4b|Nuf2|Cdc23|Rab11a|Cul3	124	3403|3651|357|1431|3465|639|1435|967|3563|3095|1409|1987|3491|3803|707|2685|293|3017|909|2989|547|415|1093|2191|3571|3445|1007|3721|1519	1.49e-15		GO:0051310	1485387196432176	0
192	50	GO Biological Process		Regulation of nuclear division	1.41e-13	Cdkn1b|Cdc20|Cdt1|Anapc1|Ube2b|Pttg1|Aurkb|Rad21|Ndc80|Cdca5|Smc3|Sgol2|Bub1|Chmp4c|Anapc4|Mad1l1|Plk1|Tnks|Zw10|Chmp4b|Bub1b|Psma8|Smc1a|Hnrnpu|Cdc16|Tubg1|Nek6|Cdc42|Nup62|Cenpe|Stag2|Birc5|Rcc1|Bub3|Cdc26|Anapc5|Hspa1a|Ube2c|Spdl1|Cdc27|Cdc6|Vps4b|Mad2l1|Ranbp1|Anapc7|Fzr1|Stag1|Tpr|Cdc23|Cul3	124	2675|1955|3651|951|3029|2975|615|1089|1431|1435|3123|3719|2679|3095|617|1987|3311|3819|3803|707|975|359|2947|2559|1247|2751|1513|1995|293|3017|2181|1425|635|2301|2323|3823|2825|3685|2191|3327|3207|3571|3703|1175|1293|857|2531|3557|1007|1519	1.52e-15		GO:0051783	1485078088734462	0
64	30	Reactome Pathways		Nuclear Envelope (NE) Reassembly	1.58e-13	Kpnb1|Cdk1|Ppp2ca|Nup85|Seh1l|Ahctf1|Nup35|Chmp4c|Ran|Sec13|Vps4a|Chmp4b|Nup43|Nup133|Tuba1c|Nup160|Nup107|Nup188|Nup98|Tuba1b|Rcc1|Sumo1|Tuba1a|Nup93|Pom121|Ndc1|Rangap1|Nup155|Nup37|Ube2i	124	3403|2553|3701|3369|3465|829|1183|3095|3249|1345|3491|707|2173|2857|235|3705|1917|2869|2379|959|635|2861|2627|2283|2743|3761|3013|1275|1437|2287	1.63e-14		MMU-2995410	1.48013e+16	0
257	56	Reactome Pathways		Signaling by Interleukins	1.58e-13	Mapk14|Psmb4|Psmd2|Ppp2cb|Psmb1|Psmd3|Psmd11|Psmb6|Psme3|Ubb|Ppp2ca|Sdc1|Psmc5|Psmd12|Psma6|Psmc1|Psmd6|Psmc6|Psmb5|Rbx1|Psmb8|Psmd13|Psmd1|Psmb7|Psmd5|Psmd14|Psma7|Psmb2|Psmc2|Cul1|Psmc4|Psma1|Psmd10|Psmb10|Psma4|Skp1a|Psmf1|Psmd7|Psma8|Psme4|Psmd8|Stat1|Psmc3|Psmd4|Psma5|Casp3|Psmd9|Psmb3|Rps27a|Ubc|Uba52|Psma3|Psma2|Psmb11|Psmb9|Psme1	124	3495|3355|2967|2123|285|2101|1087|1001|1313|3765|3701|2625|2363|3453|2093|3273|1503|2411|3841|1639|1101|1795|1749|2155|1103|173|3263|1855|2749|2085|1843|2441|2885|2415|2987|3449|3265|3565|359|2475|2603|2801|1107|1601|1391|1361|1529|297|1629|743|1263|3103|1593|175|249|1869	1.64e-14		MMU-449147	1.48013e+16	0
324	65	GO Biological Process		Establishment of organelle localization	1.96e-13	Kpnb1|Cdt1|Ctnnb1|Ndel1|Ubb|Ube2b|Pafah1b1|Pinx1|Dpysl2|Nde1|Ndc80|Kif5b|Seh1l|Incenp|Cdca5|Dctn2|Kif18a|Chmp4c|Eif6|Nmd3|Nudc|Cenpc1|Sdad1|Ran|Mad1l1|Plk1|Vps4a|Zw10|Chmp4b|Mis12|Nup88|Exoc4|Cdc42|Nup62|Cenpe|Kif2b|Kif2c|Dlg1|Gja1|Rrs1|Birc5|Abce1|Cdca8|Cenpq|Itgb1|Spdl1|Vps4b|Psen1|Mad2l1|Itga4|Xpo1|Ptk2|Nuf2|Klhl12|Rab7|Dctn1|Lsg1|Cdc23|Cenpa|Pard3|Clasp2|Rab11a|Rasl2-9|Cul3|Clasp1	124	3403|3651|2177|921|3765|3029|3425|357|1147|3323|1431|3855|3465|639|1435|967|3563|3095|197|2139|2039|1409|3091|3249|1987|3311|3491|3803|707|2685|3591|1623|1995|293|3017|909|2989|3041|2729|547|1425|3267|415|1093|283|2191|3571|2733|3703|3753|1645|3459|3445|3413|3019|2205|3047|1007|799|385|1637|3721|3443|1519|2613	2.13e-15		GO:0051656	1.47077e+16	0
883	117	GO Biological Process		Organic cyclic compound biosynthetic process	2.18e-13	Haao|Ppard|Gmpr2|Gtf2f1|Polr2e|Cad|Qdpr|Adss|Cyb5r3|Shmt1|Dvl2|Polr2i|Gfpt2|Pttg1|Twistnb|Ddx5|Pfas|Polr2h|Mthfd1|Smn1|Dhfr|Pinx1|Myc|Umps|Gart|Hsp90ab1|Polr2d|Papss2|Aldh18a1|Cps1|Atic|Cyb5r1|Tfb2m|Fpgs|Gtf3c5|Kynu|Nop10|Hdc|Gmps|Gar1|Papss1|Ctps|Smarcd3|Dvl1|Sepsecs|Paics|Polr2b|Oasl2|Acsl4|Ctps2|Dkc1|Col4a2|Acsl1|Acat1|Pts|Mars|Dhx9|Polr2j|Ddx21|Polr2l|Polr2f|Taf2|Acsl5|Spr|Rbmxl1|Cyb5r2|Adrm1…	124	3257|3381|3695|2349|1731|1579|1573|3679|1433|3731|377|1937|3867|2975|1977|3457|533|2047|2167|569|1357|357|177|1277|2459|447|831|2357|3231|2841|1019|727|837|3059|2969|1105|3655|2517|3661|1825|2013|2249|2843|847|589|1377|1369|1187|207|1181|1339|2237|685|487|593|3605|2023|1653|1155|2225|1323|3815|523|3549|3683|3027|2995|2867|1715|2699|1627|1127|293|403|3281|2801|1385|1787|1883|407|2549|245|2443|2307…	2.39e-15		GO:1901362	1.46615e+16	0
1204	143	GO Biological Process		Protein transport	2.48e-13	Rab5b|Kpnb1|Col1a1|Akt1|Cse1l|Ranbp2|Kpna1|Hspb1|Phax|Nutf2|Xpo6|Nxf1|Zfyve20|Hspa8|Rab5a|Tomm34|Kpna2|Rab5c|Gle1|Ddx5|Nup85|Pafah1b1|Kpna3|Pabpn1|Arl6|Senp2|Cdkn1a|Kif5b|Polr2d|Tap2|Seh1l|Arl3|Rabgef1|Hspd1|Stx6|Ahctf1|Nup35|Kif18a|Rae1|Rab22a|Chmp4c|Eif6|Kpna4|Nmd3|Serp1|Ncbp1|Nol6|Sdad1|Ran|Pan3|Sec61a1|Nup210|Sec13|Ipo5|Bax|Tnks|Vps4a|Zw10|Reep2|Chmp4b|Ipo4|Nupl1|Shfm1|Aifm1|Xpot|Aaas|Nup54|N…	124	221|3403|3321|1531|3427|709|2089|3097|2117|3071|2303|1387|2655|393|849|253|1915|265|1849|3457|3369|3425|3291|3847|475|1553|155|3855|831|1099|3465|991|3689|2891|649|829|1183|3563|2993|3145|3095|197|2135|2139|2203|3143|345|3091|3249|2863|2483|2383|1345|1125|3633|3819|3491|3803|2715|707|3477|2407|813|3033|479|3783|391|2173|2559|577|2857|3591|1623|3157|2991|293|3705|2543|1917|2869|3335|2367|151|2381|…	2.73e-15		GO:0015031	1.46055e+16	0
1234	145	GO Biological Process		Peptide transport	3.3e-14	Rab5b|Kpnb1|Col1a1|Akt1|Cse1l|Ranbp2|Kpna1|Hspb1|Phax|Nutf2|Xpo6|Nxf1|Zfyve20|Hspa8|Rab5a|Tomm34|Kpna2|Rab5c|Gle1|Ddx5|Nup85|Pafah1b1|Cartpt|Kpna3|Pabpn1|Arl6|Senp2|Cdkn1a|Kif5b|Polr2d|Tap2|Seh1l|Arl3|Rabgef1|Hspd1|Stx6|Ahctf1|Nup35|Kif18a|Rae1|Rab22a|Chmp4c|Eif6|Kpna4|Nmd3|Serp1|Ncbp1|Nol6|Sdad1|Ran|Pan3|Sec61a1|Nup210|Sec13|Ipo5|Bax|Tnks|Vps4a|Zw10|Reep2|Chmp4b|Ipo4|Nupl1|Shfm1|Aifm1|Xpot|Aaas|…	124	221|3403|3321|1531|3427|709|2089|3097|2117|3071|2303|1387|2655|393|849|253|1915|265|1849|3457|3369|3425|1655|3291|3847|475|1553|155|3855|831|1099|3465|991|3689|2891|649|829|1183|3563|2993|3145|3095|197|2135|2139|2203|3143|345|3091|3249|2863|2483|2383|1345|1125|3633|3819|3491|3803|2715|707|3477|2407|813|3033|479|3783|391|2173|2559|577|2857|3591|1623|3157|2991|293|3705|2543|1917|2729|2869|3335|2367…	3.66e-15		GO:0015833	1.44815e+16	0
67	30	Reactome Pathways		Regulation of HSF1-mediated heat shock response	4.14e-13	Ranbp2|Hspa8|Nup85|Nup153|Seh1l|Nup35|Rae1|Nup210|Sec13|Nupl1|Aaas|Nup54|Nup43|Nup133|Nup88|Nup62|Nup160|Nupl2|Nup107|Nup188|Nup214|Nup98|Hspa1a|Nup93|Pom121|Tpr|Ndc1|Nup155|Nup37|Nup50	124	709|393|3369|2717|3465|1183|2993|2383|1345|2407|3783|391|2173|2857|3591|293|3705|2543|1917|2869|3335|2379|2825|2283|2743|3557|3761|1275|1437|3663	4.34e-14		MMU-3371453	143829996588791	0
2121	210	GO Biological Process		Organic substance biosynthetic process	5.9e-14	Haao|Akt1|Ppard|Gmpr2|Gtf2f1|Rps11|Rps5|Polr2e|Cdt1|Qars|Gmnn|Cars|Cad|Qdpr|Adss|Cyb5r3|Shmt1|Rars|Dalrd3|Dvl2|Polr2i|Gfpt2|Gnb2l1|Pttg1|Twistnb|Ddx5|Pfas|Polr2h|Mthfd1|Smn1|Dhfr|Glud1|Pinx1|Tars|Myc|Umps|Eif4a2|Gart|Csad|Aars2|Hsp90ab1|Polr2d|Etf1|Nars|Papss2|Aldh18a1|Got1|Shmt2|Cps1|Atic|Cyb5r1|Tfb2m|Iars2|Aldh9a1|Fpgs|Gtf3c5|Kynu|Col5a1|Nop10|Gatm|Hdc|Eif6|Serp1|Gmps|Hao2|Gar1|Papss1|Eif4e|Rar…	124	3257|1531|3381|3695|2349|2545|3611|1731|3651|805|995|3147|1579|1573|3679|1433|3731|1813|2315|377|1937|3867|3795|2975|1977|3457|533|2047|2167|569|1357|2353|357|3035|177|1277|1537|2459|225|469|447|831|1643|3517|2357|3231|1191|955|2841|1019|727|837|1555|2865|3059|2969|1105|161|3655|867|2517|197|2203|3661|3021|1825|2013|3391|775|2249|3769|2783|2929|2843|3589|847|589|1377|1369|1187|3763|2119|207|1181|…	6.59e-15		GO:1901576	1.42291e+16	0
161	45	GO Biological Process		Regulation of mitotic nuclear division	6.05e-13	Cdkn1b|Cdt1|Anapc1|Pttg1|Aurkb|Rad21|Ndc80|Cdca5|Smc3|Bub1|Chmp4c|Anapc4|Mad1l1|Plk1|Tnks|Zw10|Chmp4b|Bub1b|Smc1a|Hnrnpu|Cdc16|Tubg1|Nek6|Cdc42|Nup62|Cenpe|Stag2|Birc5|Rcc1|Bub3|Cdc26|Anapc5|Hspa1a|Ube2c|Spdl1|Cdc27|Cdc6|Vps4b|Mad2l1|Ranbp1|Anapc7|Stag1|Tpr|Cdc23|Cul3	124	2675|3651|951|2975|615|1089|1431|1435|3123|2679|3095|617|1987|3311|3819|3803|707|975|2947|2559|1247|2751|1513|1995|293|3017|2181|1425|635|2301|2323|3823|2825|3685|2191|3327|3207|3571|3703|1175|1293|2531|3557|1007|1519	6.81e-15		GO:0007088	1.42182e+16	0
41	26	GO Biological Process		Mitotic metaphase plate congression	6.09e-13	Kpnb1|Cdt1|Pinx1|Ndc80|Seh1l|Cdca5|Dctn2|Kif18a|Chmp4c|Cenpc1|Mad1l1|Vps4a|Zw10|Chmp4b|Mis12|Nup62|Cenpe|Kif2c|Rrs1|Cdca8|Spdl1|Vps4b|Nuf2|Cdc23|Rab11a|Cul3	124	3403|3651|357|1431|3465|1435|967|3563|3095|1409|1987|3491|3803|707|2685|293|3017|2989|547|415|2191|3571|3445|1007|3721|1519	6.9e-16		GO:0007080	1.42154e+16	0
689	99	GO Biological Process		Nucleobase-containing compound biosynthetic process	6.71e-13	Haao|Ppard|Gmpr2|Gtf2f1|Polr2e|Cad|Adss|Shmt1|Dvl2|Polr2i|Gfpt2|Pttg1|Twistnb|Ddx5|Pfas|Polr2h|Mthfd1|Smn1|Pinx1|Myc|Umps|Gart|Hsp90ab1|Polr2d|Papss2|Atic|Tfb2m|Gtf3c5|Kynu|Nop10|Gmps|Gar1|Papss1|Ctps|Smarcd3|Dvl1|Sepsecs|Paics|Polr2b|Oasl2|Acsl4|Ctps2|Dkc1|Col4a2|Acsl1|Acat1|Mars|Dhx9|Polr2j|Ddx21|Polr2l|Polr2f|Taf2|Acsl5|Rbmxl1|Adrm1|Uckl1|Foxo3|Polr2a|Polr2k|Ddx17|Nup62|Polr1a|Lrguk|Stat1|Dhod…	124	3257|3381|3695|2349|1731|1579|3679|3731|377|1937|3867|2975|1977|3457|533|2047|2167|569|357|177|1277|2459|447|831|2357|1019|837|2969|1105|3655|3661|1825|2013|2249|2843|847|589|1377|1369|1187|207|1181|1339|2237|685|487|3605|2023|1653|1155|2225|1323|3815|523|3683|2995|2867|1715|2699|1627|1127|293|403|3281|2801|1385|1787|1883|407|2549|245|2443|3483|3351|3687|3141|2757|973|2339|2495|239|233|2817|2251|…	7.65e-15		GO:0034654	1.41733e+16	0
3720	317	GO Biological Process		Response to chemical	7.33e-13	Cdh1|Haao|Col6a1|Col6a2|Npepps|Col1a1|Itga3|Jup|Ddx18|Akt1|Ppard|Cdkn1b|Ppp5c|Ranbp2|Mapk14|Hspb1|Cd44|Prdx2|Ncoa2|Cdt1|Sod2|Ctnnb1|Bcl2l1|Hnrnpa0|Ppp2cb|Nedd8|Acaa1b|Cad|Endog|Cybb|Hspa8|Qdpr|Adss|Top2b|Prpf8|Dlg4|Cldn7|Sparc|Shmt1|Ndel1|Hdac2|Lims1|Cdk1|Apaf1|Ppp2ca|Gfpt2|Gnb2l1|Ube2b|Twistnb|Sdc1|Itgb3|Ddx5|Nup85|Blmh|Pfas|Dnaaf2|Atxn3|Dhfr|Glud1|Psmc6|Bap1|Dpysl2|Pabpn1|Myc|Col2a1|Cldn1|Crebb…	124	499|3257|807|935|3489|3321|3317|643|1351|1531|3381|2675|2931|709|3495|3097|1893|1215|323|3651|1253|2177|1757|2813|2123|195|2149|1579|1809|1805|393|1573|3679|1711|1037|3603|3511|3713|3731|921|2697|1491|2553|2255|3701|3867|3795|3029|1977|2625|2433|3457|3369|755|533|1473|1003|1357|2353|2411|3201|1147|3847|177|2571|2537|2663|539|1277|1465|1537|2459|2949|155|3397|447|1471|3855|1099|1635|1725|1741|2643…	8.45e-15		GO:0042221	1.41349e+16	0
10591	715	GO Biological Process		Biological regulation	7.33e-13	Cdh1|Haao|Rab5b|Itgb7|Cct3|Kpnb1|Col1a1|Itga3|Jup|Akt1|Pwp1|Ppard|Prpf6|Gtf2f1|Cdkn1b|Ppp5c|Ranbp2|Dvl3|Shkbp1|Rad23a|Kpna1|Ppan|Eno2|Ddx56|Rps5|Mapk14|U2af2|Pias4|Hspb1|Cd44|Prdx2|Pan2|Psmb4|Ncoa2|Cdc20|Cdt1|Qars|Gmnn|Acat2|Sod2|Ctnnb1|Psmd2|Lsm2|Bcl2l1|Hnrnpa0|Rbm28|Ddx49|Nutf2|Ubqln4|Ppp2cb|Nedd8|Cad|Anapc1|Zfyve20|Endog|Cybb|Hspa8|Ube2a|Pds5b|Sdc4|Psmd3|Mpp2|Top2b|Rab5a|Kpna2|Dlg4|Cldn7|Sparc…	124	499|3257|221|1599|2445|3403|3321|3317|643|1531|2147|3381|513|2349|2675|2931|709|723|537|1315|2089|835|1991|3393|3611|3495|2955|3115|3097|1893|1215|3429|3355|323|1955|3651|805|995|1267|1253|2177|2967|3177|1757|2813|2789|2209|3071|1973|2123|195|1579|951|2655|1809|1805|393|2719|3741|189|2101|3853|1711|849|1915|3603|3511|3713|3731|785|921|265|377|1313|3765|1849|2697|1491|1521|2553|2255|3233|3259|2907…	8.42e-15		GO:0065007	1.41349e+16	0
296	59	Reactome Pathways		Transcriptional Regulation by TP53	8.03e-13	Akt1|Gtf2f1|Cdkn1b|Polr2e|Mapk14|Prdx2|Ppp2cb|Ubb|Polr2i|Hdac2|Cdk1|Ppp2ca|Aurkb|Polr2h|Cdkn1a|Polr2d|Csnk2b|Cdk2|Aurka|Prkag2|Polr2b|Casp2|Bax|Gsr|Polr2j|Cnot3|Polr2l|Polr2f|Taf2|Gls2|Polr2a|Polr2k|Cnot10|Ep300|Rqcd1|Gtf2f2|Polr2g|Cnot1|Mtor|Cdk5r1|Hdac1|Rps27a|Trp53|Cnot8|Polr2c|Tnks1bp1|Kat5|Gls|Cnot4|Prdx1|Ubc|Cnot7|Cnot6l|Uba52|Cnot6|Cnot11|Prkag1|Noc2l|Prkag3	124	1531|2349|2675|1731|3495|1215|2123|3765|1937|2697|2553|3701|615|2047|155|831|1725|655|3525|2929|1369|1047|3633|2997|1653|1237|2225|1323|3815|815|2699|1627|1677|2229|1943|2757|2495|1161|1833|1827|2793|1629|2319|631|2329|1333|1071|3787|3179|3377|743|653|3277|1263|3821|2103|2935|2455|1149	8.48e-14		MMU-3700989	1409528445472132	0
975	123	GO Biological Process		Response to organonitrogen compound	8.73e-13	Cdh1|Col6a1|Col1a1|Jup|Akt1|Cdkn1b|Ppp5c|Ranbp2|Mapk14|Ctnnb1|Bcl2l1|Cad|Cybb|Qdpr|Adss|Top2b|Dlg4|Sparc|Shmt1|Ndel1|Hdac2|Cdk1|Sdc1|Atxn3|Dhfr|Psmc6|Dpysl2|Myc|Sod1|Cdkn1a|Hsp90ab1|Bag6|Gldc|Capn1|Casp7|Got1|Cdk2|Shmt2|Hspd1|Cps1|Parp1|Kynu|Cat|Gatm|Fbn1|Ptpn1|Eif6|Src|Hadh|Psmb2|Aacs|Srsf9|Col1a2|Asns|Ipo5|Col4a1|Got2|Carm1|Col16a1|Mars|Gabrb3|Hnrnpk|Stub1|Aifm1|Eprs|Ctnna1|Ubqln1|Foxo3|Ppp3ca|…	124	499|807|3321|643|1531|2675|2931|709|3495|2177|1757|1579|1805|1573|3679|1711|3603|3713|3731|921|2697|2553|2625|1003|1357|2411|1147|177|2949|155|447|1741|1543|2417|1009|1191|655|955|2891|2841|871|1105|823|867|769|3077|197|287|1747|1855|167|2031|2109|3763|1125|2239|965|2133|201|3605|1027|3039|1839|3033|2077|3673|217|1715|2991|2889|3497|1309|2729|2801|2381|3451|1385|789|1305|1713|1455|2489|3141|2945|…	1.02e-14		GO:0010243	1.4059e+16	0
58	28	Reactome Pathways		Collagen degradation	8.74e-13	Col6a1|Col6a2|Col1a1|Col5a3|Col2a1|Col5a1|Col1a2|Col4a1|Col4a2|Col26a1|Col6a3|Col8a2|Col12a1|Col5a2|Col4a4|Col11a2|Col3a1|Col8a1|Col11a1|Col4a6|Col15a1|Col18a1|Col13a1|Col10a1|Col7a1|Col4a5|Col4a3|Col19a1	124	807|935|3321|821|2571|161|2109|2239|2237|1407|717|1673|2619|1455|3709|673|2945|2565|1123|2895|1877|1703|1577|2633|2607|1363|2765|1317	9.28e-14		MMU-1442490	1.40585e+16	0
3467	300	GO Biological Process		Positive regulation of macromolecule metabolic process	1.03e-12	Cdh1|Cct3|Col1a1|Itga3|Jup|Akt1|Pwp1|Ppard|Prpf6|Gtf2f1|Cdkn1b|Dvl3|Rad23a|Mapk14|U2af2|Pias4|Hspb1|Cd44|Prdx2|Ncoa2|Cdc20|Cdt1|Ctnnb1|Hnrnpa0|Endog|Cybb|Hspa8|Sdc4|Top2b|Dlg4|Aatf|Dvl2|Psme3|Ubb|Hdac2|Lims1|Ube2d1|Cdk1|Apaf1|Ccar1|Sumo3|Ppp2ca|Gnb2l1|Ube2b|Itgb3|Psmc5|Ddx5|Nup85|Aurkb|Psmc1|Atxn3|Smn1|Cartpt|Dimt1|Cenpk|Psmc6|Cct5|Myc|Rbx1|Phf5a|Itga5|Crebbp|Ncbp2|Pak2|Hcls1|Senp2|Sod1|Cdkn1a|Hs…	124	499|2445|3321|3317|643|1531|2147|3381|513|2349|2675|723|1315|3495|2955|3115|3097|1893|1215|323|1955|3651|2177|2813|1809|1805|393|189|1711|3603|785|377|1313|3765|2697|1491|1521|2553|2255|3259|2907|3701|3795|3029|2433|2363|3457|3369|615|3273|1003|569|1655|1469|1413|2411|3067|177|1639|1541|2575|2663|531|539|1465|1553|2949|155|447|1471|1405|831|905|1725|1741|3293|639|1359|3743|655|1691|2017|2891|2937…	1.21e-14		GO:0010604	1.39872e+16	0
255	56	GO Biological Process		Regulation of mrna metabolic process	1.03e-12	U2af2|Hnrnpa0|Hspa8|Ddx5|Ncbp2|Larp7|Ncbp1|Magoh|Srsf9|Rbm19|Nudt21|Tob1|Dhx9|Cpsf7|Hnrnpk|Rbm8a|Hnrnpu|Rbmxl1|Rbm25|Axin2|Ddx17|Srsf4|Cpsf6|Nup98|Srsf7|Prdx6|Snrnp70|Sf3b4|Ybx1|Snrpa|Srpk2|Srsf2|Safb|Polr2g|Cnot1|Mtor|Fus|Cnot8|Papola|Srsf5|Hnrnpc|Hnrnpa2b1|Rbmx|Srpk1|Srsf3|Cnot7|Cpeb3|Srsf6|Cnot6l|Hnrnpm|Srsf1|Ptbp1|Rnps1|Hnrnpd|Hnrnpl|Rbm5	124	2955|2813|393|3457|531|243|3143|2131|2031|1347|1399|2805|2023|559|3039|2217|2559|3683|2635|3653|1127|2847|1235|2379|3301|1383|371|3357|561|2285|1767|3545|159|2495|1161|1833|271|631|2597|2659|1335|2095|2011|2389|1311|653|1699|1091|3277|1905|1911|2623|507|3473|1865|679	1.22e-14		GO:1903311	1.39872e+16	0
1064	130	GO Biological Process		Response to nitrogen compound	1.04e-12	Cdh1|Col6a1|Col1a1|Jup|Akt1|Cdkn1b|Ppp5c|Ranbp2|Mapk14|Ctnnb1|Bcl2l1|Cad|Cybb|Qdpr|Adss|Top2b|Dlg4|Sparc|Shmt1|Ndel1|Hdac2|Cdk1|Sdc1|Atxn3|Dhfr|Psmc6|Dpysl2|Myc|Sod1|Cdkn1a|Hsp90ab1|Bag6|Gldc|Capn1|Casp7|Got1|Cdk2|Shmt2|Hspd1|Cps1|Parp1|Kynu|Itgav|Cat|Gatm|Fbn1|Ptpn1|Eif6|Src|Hadh|Psmb2|Aacs|Srsf9|Col1a2|Asns|Ipo5|Col4a1|Got2|Carm1|Col16a1|Mars|Gabrb3|Dhx9|Hnrnpk|Stub1|Aifm1|Ddx21|Eprs|Ctnna1|Ubq…	124	499|807|3321|643|1531|2675|2931|709|3495|2177|1757|1579|1805|1573|3679|1711|3603|3713|3731|921|2697|2553|2625|1003|1357|2411|1147|177|2949|155|447|1741|1543|2417|1009|1191|655|955|2891|2841|871|1105|2125|823|867|769|3077|197|287|1747|1855|167|2031|2109|3763|1125|2239|965|2133|201|3605|1027|2023|3039|1839|3033|1155|2077|3673|217|1715|2991|213|2889|3497|1309|2729|2801|2381|3451|1385|789|1305|1713|1…	1.23e-14		GO:1901698	1398296666070122	0
37	24	KEGG Pathways		Alanine, aspartate and glutamate metabolism	1.37e-12	Cad|Adss|Gfpt2|Aspa|Glud1|Got1|Cps1|Gad2|Asns|Got2|Got1l1|Aldh4a1|Gls2|Nat8l|Lao1|Glul|Gad1|Ass1|Gfpt1|Gls|Il4i1|Ppat|Asl|Adssl1	124	1579|3679|3867|3279|2353|1191|2841|3805|3763|965|1971|917|815|713|3529|3757|1581|1615|1043|3787|3023|737|3261|375	7.41e-14		mmu00250	1.38633e+16	0
9973	680	GO Biological Process		Regulation of biological process	1.75e-12	Cdh1|Rab5b|Itgb7|Cct3|Kpnb1|Col1a1|Itga3|Jup|Akt1|Pwp1|Ppard|Prpf6|Gtf2f1|Cdkn1b|Ppp5c|Ranbp2|Dvl3|Shkbp1|Rad23a|Kpna1|Ppan|Eno2|Ddx56|Mapk14|U2af2|Pias4|Hspb1|Cd44|Prdx2|Pan2|Psmb4|Ncoa2|Cdc20|Cdt1|Qars|Gmnn|Acat2|Sod2|Ctnnb1|Psmd2|Lsm2|Bcl2l1|Hnrnpa0|Rbm28|Ddx49|Nutf2|Ubqln4|Ppp2cb|Nedd8|Anapc1|Zfyve20|Endog|Cybb|Hspa8|Ube2a|Pds5b|Sdc4|Psmd3|Mpp2|Top2b|Rab5a|Kpna2|Dlg4|Cldn7|Sparc|Shmt1|Aatf|Nd…	124	499|221|1599|2445|3403|3321|3317|643|1531|2147|3381|513|2349|2675|2931|709|723|537|1315|2089|835|1991|3393|3495|2955|3115|3097|1893|1215|3429|3355|323|1955|3651|805|995|1267|1253|2177|2967|3177|1757|2813|2789|2209|3071|1973|2123|195|951|2655|1809|1805|393|2719|3741|189|2101|3853|1711|849|1915|3603|3511|3713|3731|785|921|265|377|1313|3765|1849|2697|1491|1521|2553|2255|3233|3259|2907|3701|3795|3029…	2.09e-14		GO:0050789	1.3757e+16	0
26	21	Reactome Pathways		APC-Cdc20 mediated degradation of Nek2A	2.01e-12	Cdc20|Anapc1|Ubb|Ube2d1|Ube2e1|Anapc2|Anapc4|Bub1b|Cdc16|Anapc10|Bub3|Cdc26|Anapc5|Ube2c|Cdc27|Mad2l1|Rps27a|Anapc7|Ubc|Uba52|Cdc23	124	1955|951|3765|1521|2507|2037|617|975|1247|767|2301|2323|3823|3685|3327|3703|1629|1293|743|1263|1007	2.15e-13		MMU-179409	1369680394257951	0
26	21	Reactome Pathways		FGFR2 alternative splicing	2.01e-12	Gtf2f1|Polr2e|Polr2i|Polr2h|Ncbp2|Polr2d|Ncbp1|Polr2b|Polr2j|Hnrnpa1|Polr2l|Polr2f|Polr2a|Polr2k|Hnrnph1|Gtf2f2|Polr2g|Polr2c|Hnrnpm|Ptbp1|Hnrnpf	124	2349|1731|1937|2047|531|831|3143|1369|1653|2003|2225|1323|2699|1627|2921|2757|2495|2329|1905|2623|961	2.15e-13		MMU-6803529	1369680394257951	0
3767	318	GO Biological Process		Positive regulation of metabolic process	2.13e-12	Cdh1|Cct3|Col1a1|Itga3|Jup|Akt1|Pwp1|Ppard|Prpf6|Gtf2f1|Cdkn1b|Ranbp2|Dvl3|Rad23a|Mapk14|U2af2|Pias4|Hspb1|Cd44|Prdx2|Ncoa2|Cdc20|Cdt1|Sod2|Ctnnb1|Bcl2l1|Hnrnpa0|Endog|Cybb|Hspa8|Sdc4|Top2b|Dlg4|Aatf|Dvl2|Psme3|Ubb|Hdac2|Lims1|Ube2d1|Cdk1|Apaf1|Ccar1|Sumo3|Ppp2ca|Gnb2l1|Ube2b|Itgb3|Psmc5|Ddx5|Nup85|Aurkb|Psmc1|Atxn3|Smn1|Cartpt|Dimt1|Dhfr|Cenpk|Psmc6|Cct5|Myc|Rbx1|Phf5a|Itga5|Crebbp|Ncbp2|Pak2|Hc…	124	499|2445|3321|3317|643|1531|2147|3381|513|2349|2675|709|723|1315|3495|2955|3115|3097|1893|1215|323|1955|3651|1253|2177|1757|2813|1809|1805|393|189|1711|3603|785|377|1313|3765|2697|1491|1521|2553|2255|3259|2907|3701|3795|3029|2433|2363|3457|3369|615|3273|1003|569|1655|1469|1357|1413|2411|3067|177|1639|1541|2575|2663|531|539|1465|1553|2949|155|447|1471|1405|831|905|1725|1741|3293|639|1359|2361|3743…	2.58e-14		GO:0009893	1.36716e+16	0
72	31	GO Biological Process		Ribosomal large subunit biogenesis	2.74e-12	Rrp15|Ddx18|Ppan|Ftsj3|Gtpbp4|Brix1|Bop1|Wdr12|Nifk|Eif6|Rpf1|Ebna1bp2|Sdad1|Mak16|Nip7|Rsl24d1|Rpf2|Wdr74|Gltscr2|Nop2|Ddx28|Rrs1|Nsa2|Nhp2l1|Nle1|Mrto4|Pes1|Rsl1d1|Nhp2|Gm5616|Noc2l	124	1565|1351|835|2369|3121|2973|2499|2105|3401|197|3631|979|3091|2965|3399|2197|563|2941|1981|2689|331|547|3081|3163|1863|1337|3601|1921|2853|573|2455	3.33e-14		GO:0042273	1.35622e+16	0
264	55	KEGG Pathways		Prion disease	2.82e-12	Mapk14|Psmb4|Psmd2|Psmb1|Cybb|Hspa8|Psmd3|Psmd11|Psmb6|Apaf1|Psmc5|Psmd12|Psma6|Psmc1|Psmd6|Psmc6|Psmb5|Sod1|Kif5b|Csnk2b|Stip1|Psmd13|Casp12|Psmd1|Psmb7|Psmd14|Psma7|Psmb2|Casp9|Psmc2|Psmc4|Psma1|Bax|Psma4|Shfm1|Psmd7|Psma8|Adrm1|Tuba1c|Psmd8|Ppp3ca|Psmc3|Psmd4|Tuba1b|Ppp3cc|Rac1|Hspa1a|Psma5|Casp3|Tuba1a|Psmd9|Psmb3|Psma3|Ppp3cb|Psma2	124	3495|3355|2967|285|1805|393|2101|1087|1001|2255|2363|3453|2093|3273|1503|2411|3841|2949|3855|1725|3167|1795|2017|1749|2155|173|3263|1855|2803|2749|1843|2441|3633|2987|813|3565|359|2995|235|2603|2991|1107|1601|959|3111|781|2825|1391|1361|2627|1529|297|3103|2925|1593	1.61e-13		mmu05020	1.35498e+16	0
1258	144	GO Biological Process		Regulation of organelle organization	2.88e-12	Cct3|Akt1|Cdkn1b|Eno2|Pan2|Cdc20|Cdt1|Ctnnb1|Ubqln4|Anapc1|Zfyve20|Sdc4|Hdac2|Ube2b|Pttg1|Ska2|Sdc1|Itgb3|Pafah1b1|Aurkb|Pinx1|Cct5|Rad21|Myc|Pak2|Hcls1|Ndc80|Kif5b|Cdh2|Cdca5|Tnks2|Capn1|Smc3|Sgol2|Parp1|Kif18a|Nat10|Bub1|Mapre1|Rae1|Chmp4c|Src|Mapre3|Anapc4|Mad1l1|Pan3|Cct7|Bax|Plk1|Ilk|Dkc1|Psmd10|Tnks|Zw10|Chmp4b|Cct2|Bub1b|Wapal|Psma8|Smc1a|Gnl3|Senp6|Hnrnpu|Cdc16|Tubg1|Ska1|Nek6|Tesk1|Axin2…	124	2445|1531|2675|1991|3429|1955|3651|2177|1973|951|2655|189|2697|3029|2975|153|2625|2433|3425|615|357|3067|1089|177|539|1465|1431|3855|905|1435|1359|2417|3123|3719|871|3563|695|2679|3609|2993|3095|287|439|617|1987|2863|2567|3633|3311|651|1339|2885|3819|3803|707|947|975|3799|359|2947|2501|3417|2559|1247|2751|1059|1513|2963|3653|1995|465|293|1309|3017|1083|2181|3041|2229|1479|1571|1385|719|2341|3395|…	3.53e-14		GO:0033043	1.35406e+16	0
236	53	GO Biological Process		Regulation of proteolysis involved in cellular protein catabolic process	2.92e-12	Akt1|Rad23a|Cdc20|Ubqln4|Psme3|Ubb|Sumo3|Gnb2l1|Psmc1|Atxn3|Rbx1|Hsp90ab1|Bag6|Psmd14|Aurka|Rad23b|Psmc2|Dvl1|Anapc4|Psmc4|Plk1|Psmd10|Stub1|Psmf1|Gltscr2|Senp1|Cdc16|Ubqln1|Ubqln2|Cenpe|Btrc|Axin1|Rfwd2|Smurf1|Anapc5|Hspa1a|Sumo1|Usp14|Cdc27|Pias1|Psen1|Xpo1|Ube3a|Prickle1|Ptk2|Anapc7|Fzr1|Sumo2|Cdc23|Cul3|Psme1|Uchl5|Park2	124	1531|1315|1955|1973|1313|3765|2907|3795|3273|1003|1639|447|1741|173|3525|349|2749|847|617|1843|3311|2885|1839|3265|1981|1679|1247|217|1309|3017|1219|3543|2425|2129|3823|2825|2861|1931|3327|3637|2733|1645|611|877|3459|1293|857|3295|1007|1519|1869|1687|1685	3.6e-15		GO:1903050	1.35346e+16	0
203	49	GO Biological Process		Regulation of proteasomal protein catabolic process	3.4e-13	Akt1|Rad23a|Cdc20|Ubqln4|Psme3|Ubb|Gnb2l1|Psmc1|Atxn3|Rbx1|Hsp90ab1|Bag6|Psmd14|Aurka|Rad23b|Psmc2|Dvl1|Anapc4|Psmc4|Plk1|Psmd10|Stub1|Psmf1|Gltscr2|Senp1|Cdc16|Ubqln1|Ubqln2|Cenpe|Btrc|Axin1|Rfwd2|Anapc5|Hspa1a|Sumo1|Usp14|Cdc27|Pias1|Psen1|Xpo1|Prickle1|Anapc7|Fzr1|Sumo2|Cdc23|Cul3|Psme1|Uchl5|Park2	124	1531|1315|1955|1973|1313|3765|3795|3273|1003|1639|447|1741|173|3525|349|2749|847|617|1843|3311|2885|1839|3265|1981|1679|1247|217|1309|3017|1219|3543|2425|3823|2825|2861|1931|3327|3637|2733|1645|877|1293|857|3295|1007|1519|1869|1687|1685	4.21e-14		GO:0061136	1.34685e+16	0
255	55	GO Biological Process		Regulation of mitotic cell cycle phase transition	3.58e-12	Akt1|Cdkn1b|Cdt1|Psme3|Cdk1|Aurkb|Pinx1|Rad21|Crebbp|Senp2|Cdkn1a|Ndc80|Cdca5|Cdk2|Bub1|Chmp4c|Larp7|Smarcd3|Anapc4|Mad1l1|Casp2|Plk1|Vps4a|Zw10|Ubd|Bub1b|Gltscr2|Eif4g1|Cdc16|Nek6|Taok1|Cenpe|Lsm10|Rcc2|Birc5|Bub3|Cdc26|Anapc5|Ube2c|Spdl1|Cdc27|Cdc6|Ccnd1|Cdc25a|Vps4b|Mad2l1|Orc1|Trp53|Bcl2|Anapc7|Tpr|Cdc23|Rab11a|Cul3|Psme1	124	1531|2675|3651|1313|2553|615|357|1089|2663|1553|155|1431|1435|655|2679|3095|243|2843|617|1987|1047|3311|3491|3803|211|975|1981|2373|1247|1513|465|3017|2431|2019|1425|2301|2323|3823|3685|2191|3327|3207|3255|3031|3571|3703|731|2319|3045|1293|3557|1007|3721|1519|1869	4.47e-14		GO:1901990	1.34461e+16	0
689	97	GO Biological Process		Cellular amide metabolic process	4.1e-13	Ftcd|Npepps|Akt1|Rps11|Rps5|Mthfd2|Qars|Sod2|Cars|Shmt1|Rars|Dalrd3|Gnb2l1|Mthfd1|Dhfr|Tars|Ehhadh|Eif4a2|Gart|Sod1|Aars2|Etf1|Hsd17b4|Nars|Itgb8|Shmt2|Cps1|Atic|Iars2|Fpgs|Kynu|Eif6|Hao2|Eif4e|Rars2|Hmgcl|Trnau1ap|Sepsecs|Asns|Eif3c|Acsl4|Gsr|Acsl1|Aars|Acat1|Rsl24d1|Rpsa|Gemin5|Lars2|Mrps2|Lnpep|Mars|Dmgdh|Acsl3|Eprs|Acsl5|Eif4g1|Vars2|Nags|Otc|Mthfr|Mthfd2l|Gss|Rpl15|Abce1|Mthfs|Vars|Htra2|Hmg…	124	931|3489|1531|2545|3611|2467|805|1253|3147|3731|1813|2315|3795|2167|1357|3035|1415|1537|2459|2949|469|1643|2787|3517|3743|955|2841|1019|1555|3059|1105|197|3021|3391|775|3769|2783|589|3763|2119|207|2997|685|3229|487|2197|2561|3239|485|453|2477|3605|3733|1609|2077|523|2373|1137|2027|3497|1571|1787|1305|2667|3267|2529|2851|575|3015|2339|1261|2653|2771|3349|2733|239|2817|2251|3811|1615|1629|1975|3423…	5.16e-14		GO:0043603	1.33872e+16	0
481	78	GO Biological Process		Cell junction organization	4.32e-12	Cdh1|Itga3|Jup|Ctnnb1|Cldn13|Hspa8|Mpp2|Dlg4|Cldn7|Lims1|Itgb3|Marveld2|Vcl|Itga5|Cldn1|Pak2|Hcls1|Cldn6|Cdh2|Lims2|Itgav|Src|Tln1|Dvl1|Col4a1|Cldn18|Gabrb3|Cldn22|Cldn5|Cldn11|Ctnna1|Cldn23|Cldn8|Cldn4|Itga2|Cldn2|Cdc42|Cldn14|Dlg1|Ctnnd1|Gja1|Ocln|Cldn17|Rab13|Rcc2|Actg1|Rac1|Cdh3|Mpp5|Cldn19|Pxn|Col17a1|Dlg3|Itgb1|Pard6a|Cldn3|Cldn9|Cldn10|Actb|Psen1|Cttn|Tjp1|Itgb4|Dlg2|Cgn|Arhgef7|Cldn15|Epb…	124	499|3317|643|2177|3771|393|3853|3603|3511|1491|2433|543|2497|2575|2537|539|1465|721|905|1745|2125|287|495|847|2239|1719|1027|1051|3431|401|3673|1509|797|2855|2889|1329|1995|3101|3041|2897|2729|583|3181|789|2019|719|781|2245|2443|461|2489|2725|341|283|2193|2371|811|2849|3297|2733|3061|2795|2481|1245|2827|3371|1739|3215|3045|2205|1853|1201|3063|1501|2289|163|385|641	5.46e-14		GO:0034330	1.33645e+16	0
68	30	GO Biological Process		Regulation of mitotic sister chromatid segregation	4.68e-12	Cdt1|Anapc1|Pttg1|Aurkb|Rad21|Ndc80|Bub1|Anapc4|Mad1l1|Plk1|Tnks|Zw10|Bub1b|Hnrnpu|Cdc16|Nek6|Cenpe|Birc5|Bub3|Cdc26|Anapc5|Ube2c|Spdl1|Cdc27|Cdc6|Mad2l1|Anapc7|Tpr|Cdc23|Cul3	124	3651|951|2975|615|1089|1431|2679|617|1987|3311|3819|3803|975|2559|1247|1513|3017|1425|2301|2323|3823|3685|2191|3327|3207|3703|1293|3557|1007|1519	5.95e-14		GO:0033047	1.33298e+16	0
57	28	GO Biological Process		Regulation of mitotic sister chromatid separation	5.14e-12	Cdt1|Anapc1|Pttg1|Aurkb|Rad21|Ndc80|Bub1|Anapc4|Mad1l1|Plk1|Zw10|Bub1b|Cdc16|Nek6|Cenpe|Birc5|Bub3|Cdc26|Anapc5|Ube2c|Spdl1|Cdc27|Cdc6|Mad2l1|Anapc7|Tpr|Cdc23|Cul3	124	3651|951|2975|615|1089|1431|2679|617|1987|3311|3803|975|1247|1513|3017|1425|2301|2323|3823|3685|2191|3327|3207|3703|1293|3557|1007|1519	6.58e-14		GO:0010965	1.3289e+16	0
150	42	GO Biological Process		Regulation of mrna processing	5.44e-12	U2af2|Hspa8|Ddx5|Ncbp2|Larp7|Ncbp1|Magoh|Srsf9|Rbm19|Nudt21|Dhx9|Cpsf7|Hnrnpk|Rbm8a|Hnrnpu|Rbmxl1|Rbm25|Ddx17|Srsf4|Cpsf6|Nup98|Srsf7|Prdx6|Snrnp70|Sf3b4|Snrpa|Srpk2|Srsf2|Safb|Papola|Srsf5|Hnrnpa2b1|Rbmx|Srpk1|Srsf3|Cpeb3|Srsf6|Srsf1|Ptbp1|Rnps1|Hnrnpl|Rbm5	124	2955|393|3457|531|243|3143|2131|2031|1347|1399|2023|559|3039|2217|2559|3683|2635|1127|2847|1235|2379|3301|1383|371|3357|2285|1767|3545|159|2597|2659|2095|2011|2389|1311|1699|1091|1911|2623|507|1865|679	7.01e-14		GO:0050684	1326440110030182	0
3320	287	GO Biological Process		Positive regulation of cellular metabolic process	6.46e-12	Cdh1|Cct3|Col1a1|Jup|Akt1|Pwp1|Ppard|Prpf6|Gtf2f1|Cdkn1b|Ranbp2|Dvl3|Rad23a|Mapk14|U2af2|Pias4|Cd44|Prdx2|Ncoa2|Cdc20|Cdt1|Sod2|Ctnnb1|Bcl2l1|Endog|Hspa8|Sdc4|Top2b|Dlg4|Aatf|Dvl2|Psme3|Ubb|Hdac2|Ube2d1|Cdk1|Apaf1|Ccar1|Sumo3|Ppp2ca|Gnb2l1|Ube2b|Itgb3|Psmc5|Ddx5|Nup85|Aurkb|Psmc1|Atxn3|Smn1|Cartpt|Dimt1|Cenpk|Psmc6|Cct5|Myc|Rbx1|Phf5a|Itga5|Crebbp|Ncbp2|Pak2|Hcls1|Senp2|Sod1|Cdkn1a|Hsp90ab1|Xdh|C…	124	499|2445|3321|643|1531|2147|3381|513|2349|2675|709|723|1315|3495|2955|3115|1893|1215|323|1955|3651|1253|2177|1757|1809|393|189|1711|3603|785|377|1313|3765|2697|1521|2553|2255|3259|2907|3701|3795|3029|2433|2363|3457|3369|615|3273|1003|569|1655|1469|1413|2411|3067|177|1639|1541|2575|2663|531|539|1465|1553|2949|155|447|1471|1405|831|905|1725|1741|3293|639|1359|2361|655|1691|2017|2891|2937|2075|3729|…	8.37e-14		GO:0031325	1.31898e+16	0
753	102	GO Biological Process		Regulation of proteolysis	6.55e-12	Cdh1|Akt1|Rad23a|Mapk14|Cd44|Cdc20|Bcl2l1|Ubqln4|Nedd8|Hspa8|Psme3|Ubb|Hdac2|Apaf1|Sumo3|Ppp2ca|Gnb2l1|Pttg1|Psmc1|Atxn3|Myc|Rbx1|Pak2|Hsp90ab1|Xdh|Psmb8|Bag6|Prdx3|Casp12|Hspd1|Casp8|Psmd14|Usp50|Aurka|Src|Bcl10|Rad23b|Casp9|Psmc2|Dvl1|Anapc4|Ruvbl1|Psmc4|Bax|Plk1|Psmd10|Stub1|Aifm1|Psmf1|Gltscr2|Psme4|Senp1|Cdc16|Adrm1|Ubqln1|Cldn4|Ubqln2|Cenpe|Ctnnd1|Fabp1|Cast|Stat1|Ep300|Btrc|Axin1|Rfwd2|Bak…	124	499|1531|1315|3495|1893|1955|1757|1973|195|393|1313|3765|2697|2255|2907|3701|3795|2975|3273|1003|177|1639|539|447|1471|1101|1741|3195|2017|2891|2075|173|2535|3525|287|3519|349|2803|2749|847|617|2485|1843|3633|3311|2885|1839|3033|3265|1981|2475|1679|1247|2995|217|2855|1309|3017|2897|3641|549|2801|2229|1219|3543|2425|1907|1425|3483|2129|3823|2825|575|2861|1931|3327|2371|3637|2733|1863|2793|1645|611…	8.54e-14		GO:0030162	1.31838e+16	0
29	21	Reactome Pathways		Regulation of APC/C activators between G1/S and early anaphase	9.2e-13	Cdc20|Anapc1|Ube2d1|Cdk1|Ube2e1|Cdk2|Anapc2|Anapc4|Plk1|Bub1b|Cdc16|Anapc10|Bub3|Cdc26|Anapc5|Ube2c|Cdc27|Mad2l1|Anapc7|Fzr1|Cdc23	124	1955|951|1521|2553|2507|655|2037|617|3311|975|1247|767|2301|2323|3823|3685|3327|3703|1293|857|1007	9.94e-13		MMU-176408	1.30362e+16	0
1534	163	GO Biological Process		Nitrogen compound transport	1.11e-11	Rab5b|Kpnb1|Col1a1|Akt1|Cse1l|Ranbp2|Kpna1|Hspb1|Phax|Nutf2|Xpo6|Nxf1|Zfyve20|Hspa8|Rab5a|Tomm34|Kpna2|Rab5c|Gle1|Ddx5|Nup85|Pafah1b1|Cartpt|Kpna3|Pabpn1|Myc|Arl6|Ncbp2|Senp2|Cdkn1a|Kif5b|Polr2d|Tap2|Seh1l|Arl3|Alyref|Rabgef1|Hspd1|Stx6|Ahctf1|Nup35|Kif18a|Rae1|Rab22a|Chmp4c|Eif6|Kpna4|Nmd3|Serp1|Ncbp1|Nol6|Magoh|Sdad1|Ran|Pan3|Sec61a1|Nup210|Magohb|Sec13|Ipo5|Bax|Tnks|Vps4a|Zw10|Slc25a20|Reep2|C…	124	221|3403|3321|1531|3427|709|2089|3097|2117|3071|2303|1387|2655|393|849|253|1915|265|1849|3457|3369|3425|1655|3291|3847|177|475|531|1553|155|3855|831|1099|3465|991|1925|3689|2891|649|829|1183|3563|2993|3145|3095|197|2135|2139|2203|3143|345|2131|3091|3249|2863|2483|2383|199|1345|1125|3633|3819|3491|3803|3467|2715|707|3477|2023|2407|813|3033|2003|479|2217|3783|391|2173|2559|577|2857|3591|1623|3157|2…	1.46e-13		GO:0071705	1.29547e+16	0
239	51	KEGG Pathways		Parkinson disease	1.27e-11	Psmb4|Psmd2|Bcl2l1|Psmb1|Psmd3|Psmd11|Psmb6|Ubb|Apaf1|Psmc5|Psmd12|Psma6|Psmc1|Psmd6|Psmc6|Psmb5|Kif5b|Psmd13|Psmd1|Psmb7|Psmd14|Psma7|Psmb2|Casp9|Psmc2|Psmc4|Psma1|Bax|Psma4|Shfm1|Psmd7|Psma8|Adrm1|Tuba1c|Psmd8|Psmc3|Psmd4|Tuba1b|Htra2|Psma5|Casp3|Tuba1a|Psmd9|Psmb3|Rps27a|Trp53|Ube2l3|Ubc|Psma3|Psma2|Park2	124	3355|2967|1757|285|2101|1087|1001|3765|2255|2363|3453|2093|3273|1503|2411|3841|3855|1795|1749|2155|173|3263|1855|2803|2749|1843|2441|3633|2987|813|3565|359|2995|235|2603|1107|1601|959|575|1391|1361|2627|1529|297|1629|2319|2835|743|3103|1593|1685	7.64e-13		mmu05012	1.28962e+16	0
9541	652	GO Biological Process		Regulation of cellular process	1.32e-11	Cdh1|Rab5b|Itgb7|Cct3|Kpnb1|Col1a1|Itga3|Jup|Akt1|Pwp1|Ppard|Prpf6|Gtf2f1|Cdkn1b|Ppp5c|Ranbp2|Dvl3|Shkbp1|Rad23a|Kpna1|Ppan|Eno2|Ddx56|Mapk14|U2af2|Pias4|Hspb1|Cd44|Prdx2|Pan2|Ncoa2|Cdc20|Cdt1|Qars|Gmnn|Sod2|Ctnnb1|Bcl2l1|Hnrnpa0|Rbm28|Ddx49|Nutf2|Ubqln4|Ppp2cb|Nedd8|Anapc1|Zfyve20|Endog|Cybb|Hspa8|Ube2a|Pds5b|Sdc4|Mpp2|Top2b|Rab5a|Kpna2|Dlg4|Cldn7|Sparc|Shmt1|Aatf|Ndel1|Rab5c|Dvl2|Psme3|Ubb|Gle1…	124	499|221|1599|2445|3403|3321|3317|643|1531|2147|3381|513|2349|2675|2931|709|723|537|1315|2089|835|1991|3393|3495|2955|3115|3097|1893|1215|3429|323|1955|3651|805|995|1253|2177|1757|2813|2789|2209|3071|1973|2123|195|951|2655|1809|1805|393|2719|3741|189|3853|1711|849|1915|3603|3511|3713|3731|785|921|265|377|1313|3765|1849|2697|1491|1521|2553|2255|3233|3259|2907|3701|3795|3029|2975|153|2625|2433|2363|…	1.75e-13		GO:0050794	1.28794e+16	0
22	20	GO Biological Process		Proteasomal ubiquitin-independent protein catabolic process	1.61e-11	Psmb4|Psmb1|Psmb6|Psma6|Psmb5|Psmb8|Psmb7|Psma7|Psmb2|Psma1|Psmb10|Psma4|Psma8|Psme4|Psma5|Psmb3|Psma3|Psma2|Psmb11|Psmb9	124	3355|285|1001|2093|3841|1101|2155|3263|1855|2441|2415|2987|359|2475|1391|297|3103|1593|175|249	2.13e-13		GO:0010499	1279317412396815	0
287	57	GO Biological Process		Regulation of cell cycle phase transition	2.26e-11	Akt1|Cdkn1b|Cdt1|Psme3|Cdk1|Aurkb|Pinx1|Rad21|Crebbp|Senp2|Cdkn1a|Ndc80|Cdca5|Cdk2|Bub1|Chmp4c|Larp7|Smarcd3|Anapc4|Mad1l1|Casp2|Plk1|Brcc3|Vps4a|Zw10|Ubd|Bub1b|Gltscr2|Eif4g1|Cdc16|Nek6|Taok1|Cenpe|Lsm10|Rcc2|Birc5|Bub3|Cdc26|Anapc5|Ube2c|Spdl1|Cdc27|Cdc6|Ccnd1|Cdc25a|Vps4b|Mad2l1|Orc1|Trp53|Bcl2|Anapc7|Fzr1|Tpr|Cdc23|Rab11a|Cul3|Psme1	124	1531|2675|3651|1313|2553|615|357|1089|2663|1553|155|1431|1435|655|2679|3095|243|2843|617|1987|1047|3311|3087|3491|3803|211|975|1981|2373|1247|1513|465|3017|2431|2019|1425|2301|2323|3823|3685|2191|3327|3207|3255|3031|3571|3703|731|2319|3045|1293|857|3557|1007|3721|1519|1869	3.01e-13		GO:1901987	1.26459e+16	0
92	32	KEGG Pathways		Small cell lung cancer	2.28e-11	Itga3|Akt1|Cdkn1b|Bcl2l1|Apaf1|Myc|Cdkn1a|Cdk2|Itgav|Itga6|Cks1b|Casp9|Bax|Col4a1|Col4a2|Itga2|Cks1brt|Rxra|Bak1|Col4a4|Itgb1|Casp3|Ccnd1|Skp2|Col4a6|Itga2b|Trp53|Ptk2|Bcl2|Col4a5|Col4a3|Xiap	124	3317|1531|2675|1757|2255|177|155|655|2125|3559|2043|2803|3633|2239|2237|2889|2429|1203|1907|3709|283|1361|3255|1603|2895|3025|2319|3459|3045|1363|2765|423	1.45e-12		mmu05222	1.26421e+16	0
359	63	KEGG Pathways		Alzheimer disease	2.47e-11	Akt1|Dvl3|Psmb4|Ctnnb1|Psmd2|Psmb1|Cybb|Psmd3|Psmd11|Psmb6|Dvl2|Apaf1|Psmc5|Psmd12|Psma6|Psmc1|Psmd6|Psmc6|Psmb5|Kif5b|Csnk2b|Capn1|Casp7|Psmd13|Casp12|Casp8|Psmd1|Psmb7|Psmd14|Psma7|Psmb2|Casp9|Psmc2|Dvl1|Psmc4|Psma1|Psma4|Shfm1|Psmd7|Psma8|Adrm1|Tuba1c|Axin2|Psmd8|Ppp3ca|Pik3r4|Psmc3|Psmd4|Axin1|Tuba1b|Ppp3cc|Psma5|Casp3|Tuba1a|Psmd9|Psen1|Psmb3|Mtor|Cdk5r1|Pik3c3|Psma3|Ppp3cb|Psma2	124	1531|723|3355|2177|2967|285|1805|2101|1087|1001|377|2255|2363|3453|2093|3273|1503|2411|3841|3855|1725|2417|1009|1795|2017|2075|1749|2155|173|3263|1855|2803|2749|847|1843|2441|2987|813|3565|359|2995|235|3653|2603|2991|151|1107|1601|3543|959|3111|1391|1361|2627|1529|2733|297|1833|1827|3813|3103|2925|1593	1.64e-12		mmu05010	1.26073e+16	0
576	85	GO Biological Process		Regulation of cellular protein localization	2.54e-11	Cdh1|Cct3|Itga3|Jup|Akt1|Dvl3|Mapk14|Cdt1|Ctnnb1|Bcl2l1|Nutf2|Dlg4|Ndel1|Cdk1|Sumo3|Ppp2ca|Gnb2l1|Itgb3|Pinx1|Cct5|Hcls1|Hsp90ab1|Ndc80|Kif5b|Cdh2|Cdca5|Rassf5|Stx6|Parp1|Ptpn1|Src|Nmd3|Larp7|Dnaja1|Dvl1|Ran|Cct7|Ipo5|Plk1|Dkc1|Vps4a|Cldn18|Cct2|Nupl1|Hnrnpk|Wapal|Acsl3|Nup54|Gnl3|Cdc42|Epb4.1l2|Nup62|Polr1a|Dlg1|Ep300|Glul|Xpo5|Cenpq|Hdac8|Itgb1|Pard6a|Hsp90aa1|Actb|Psen1|Cdk5r1|Ddi2|Sptbn1|Xpo1…	124	499|2445|3317|643|1531|723|3495|3651|2177|1757|3071|3603|921|2553|2907|3701|3795|2433|357|3067|1465|447|1431|3855|905|1435|3729|649|871|3077|287|2139|243|165|847|3249|2567|1125|3311|1339|3491|1719|947|2407|3039|3799|1609|391|2501|1995|1401|293|403|3041|2229|3757|3677|1093|937|283|2193|973|3297|2733|1827|1281|1619|1645|2761|629|3189|2205|1597|3557|1905|3013|3607|2525|3721|3337|3387|941|1871|325|16…	3.41e-13		GO:1903827	1.25952e+16	0
136	39	GO Biological Process		Positive regulation of proteolysis involved in cellular protein catabolic process	2.93e-11	Akt1|Rad23a|Cdc20|Sumo3|Gnb2l1|Psmc1|Atxn3|Rbx1|Bag6|Aurka|Psmc2|Dvl1|Anapc4|Psmc4|Plk1|Psmd10|Stub1|Gltscr2|Cdc16|Ubqln1|Ubqln2|Cenpe|Axin1|Rfwd2|Smurf1|Anapc5|Hspa1a|Sumo1|Cdc27|Pias1|Psen1|Prickle1|Ptk2|Anapc7|Fzr1|Sumo2|Cdc23|Cul3|Park2	124	1531|1315|1955|2907|3795|3273|1003|1639|1741|3525|2749|847|617|1843|3311|2885|1839|1981|1247|217|1309|3017|3543|2425|2129|3823|2825|2861|3327|3637|2733|877|3459|1293|857|3295|1007|1519|1685	3.95e-13		GO:1903052	1253313237964589	0
751	100	GO Biological Process		Biological adhesion	3.29e-11	Cdh1|Col6a1|Col6a2|Itgb7|Itga3|Jup|Ppard|Cd44|Ctnnb1|Cldn13|Dlg4|Cldn7|Lims1|Itgb3|Vcl|Itga5|Cldn1|Cldn6|Hsp90ab1|Cdh2|Lims2|Itgb8|Itga8|Col5a1|Itgb6|Itgav|Itga6|Fbn1|Src|Tln1|Parva|Ilk|Itga11|Cldn18|Rpsa|Col16a1|Kirrel2|Tln2|Cldn22|Cldn5|Cldn11|Itga9|Ctnna1|Cldn23|Cldn8|Cldn4|Itga2|Cldn2|Cdc42|Cldn14|Dlg1|Ctnnd1|Cldn17|Tgfb1i1|Itgb5|Col8a2|Rcc2|Col12a1|Postn|Itga1|Rac1|Cdh3|Cldn19|Pxn|Col3a1|Dlg…	124	499|807|935|1599|3317|643|3381|1893|2177|3771|3603|3511|1491|2433|2497|2575|2537|721|447|905|1745|3743|3869|161|2045|2125|3559|769|287|495|2419|651|2331|1719|2561|201|223|3581|1051|3431|401|3237|3673|1509|797|2855|2889|1329|1995|3101|3041|2897|3181|2145|2471|1673|2019|2619|827|3325|781|2245|461|2489|2945|341|2565|283|2371|811|795|3153|2849|2733|3061|3025|1827|3753|1877|3099|1703|1633|1577|2481|12…	4.46e-13		GO:0022610	1.24828e+16	0
115	35	KEGG Pathways		Oocyte meiosis	3.36e-11	Mapk14|Cdc20|Ppp2cb|Anapc1|Cdk1|Ppp2ca|Pttg1|Rbx1|Sgol1|Smc3|Cdk2|Anapc2|Bub1|Aurka|Anapc4|Mad1l1|Cul1|Plk1|Skp1a|Smc1a|Cdc16|Anapc10|Ppp3ca|Espl1|Btrc|Ppp3cc|Cdc26|Anapc5|Cdc27|Mad2l1|Ppp1cc|Anapc7|Cpeb3|Cdc23|Ppp3cb	124	3495|1955|2123|951|2553|3701|2975|1639|473|3123|655|2037|2679|3525|617|1987|2085|3311|3449|2947|1247|767|2991|1265|1219|3111|2323|3823|3327|3703|1167|1293|1699|1007|2925	2.33e-12		mmu04114	1.24737e+16	0
96	32	Reactome Pathways		Mitotic Prophase	3.51e-11	Ranbp2|Cdk1|Nup85|Nup153|Seh1l|Nup35|Rae1|Nup210|Sec13|Plk1|Nupl1|Aaas|Nup54|Nup43|Nup133|Nup88|Nek9|H2afx|Nup62|Nup160|Nupl2|Nup107|Nup188|Nup214|Nup98|Nup93|Pom121|Tpr|Ndc1|Nup155|Nup37|Nup50	124	709|2553|3369|2717|3465|1183|2993|2383|1345|3311|2407|3783|391|2173|2857|3591|3759|957|293|3705|2543|1917|2869|3335|2379|2283|2743|3557|3761|1275|1437|3663	3.81e-12		MMU-68875	1.24547e+16	0
729	98	GO Biological Process		Regulation of cellular catabolic process	3.64e-11	Akt1|Rad23a|Cdc20|Hnrnpa0|Ddx49|Ubqln4|Endog|Psme3|Ubb|Apaf1|Sumo3|Gnb2l1|Psmc1|Atxn3|Myc|Rbx1|Hsp90ab1|Bag6|Cpt1a|Psmd14|Aurka|Ptpn1|Rad23b|Psmc2|Dvl1|Anapc4|Psmc4|Bax|Plk1|Dkc1|Psmd10|Tob1|Chmp4b|Dhx9|Stub1|Aifm1|Psmf1|Gltscr2|Mcl1|Acsl5|Senp1|Hnrnpu|Eif4g1|Cdc16|Ubqln1|Foxo3|Axin2|Ubqln2|Cenpe|Fabp1|Btrc|Axin1|Rfwd2|Ybx1|Tlr9|Smurf1|Anapc5|Hspa1a|Htra2|Sumo1|Usp14|Cdc27|Hsp90aa1|Polr2g|Pikfyve…	124	1531|1315|1955|2813|2209|1973|1809|1313|3765|2255|2907|3795|3273|1003|177|1639|447|1741|2361|173|3525|3077|349|2749|847|617|1843|3633|3311|1339|2885|2805|707|2023|1839|3033|3265|1981|1493|523|1679|2559|2373|1247|217|1715|3653|1309|3017|3641|1219|3543|2425|561|1713|2129|3823|2825|575|2861|1931|3327|973|2495|3361|1161|3637|2733|3061|1833|2817|1645|1873|271|611|2319|631|877|629|3459|1335|3045|1071|1…	5e-14		GO:0031329	1.24389e+16	0
409	69	GO Biological Process		Regulation of protein catabolic process	3.64e-11	Cdh1|Akt1|Cdkn1b|Rad23a|Cdc20|Psmd2|Ubqln4|Psmd3|Psme3|Ubb|Sumo3|Ppp2ca|Gnb2l1|Psmc1|Atxn3|Rbx1|Hsp90ab1|Bag6|Psmd1|Psmd14|Aurka|Rad23b|Psmc2|Dvl1|Anapc4|Psmc4|Plk1|Psmd10|Stub1|Psmf1|Gltscr2|Sf3b3|Senp1|Cdc16|Ubqln1|Ubqln2|Cenpe|Gja1|Btrc|Axin1|Rfwd2|Smurf1|Anapc5|Hspa1a|Sumo1|Usp14|Smurf2|Cdc27|Hsp90aa1|Pias1|Psen1|Mad2l1|Xpo1|Ube3a|Prickle1|Ptk2|Hecw1|Rab7|Anapc7|Fzr1|Sumo2|Cdc23|Odc1|Cul3|Psm…	124	499|1531|2675|1315|1955|2967|1973|2101|1313|3765|2907|3701|3795|3273|1003|1639|447|1741|1749|173|3525|349|2749|847|617|1843|3311|2885|1839|3265|1981|3599|1679|1247|217|1309|3017|2729|1219|3543|2425|2129|3823|2825|2861|1931|787|3327|973|3637|2733|3703|1645|611|877|3459|3169|3019|1293|857|3295|1007|3331|1519|1869|1871|325|1687|1685	5.03e-13		GO:0042176	1.24389e+16	0
1585	165	GO Biological Process		Response to oxygen-containing compound	3.64e-11	Cdh1|Col6a1|Col6a2|Col1a1|Jup|Ddx18|Akt1|Ppard|Cdkn1b|Ppp5c|Mapk14|Prdx2|Ncoa2|Cdt1|Sod2|Ctnnb1|Bcl2l1|Hnrnpa0|Ppp2cb|Cad|Endog|Cybb|Qdpr|Top2b|Prpf8|Dlg4|Cldn7|Sparc|Shmt1|Ndel1|Hdac2|Cdk1|Ppp2ca|Gnb2l1|Sdc1|Dnaaf2|Dhfr|Dpysl2|Pabpn1|Cldn1|Sod1|Cdkn1a|Igf2r|Hsp90ab1|Gldc|Cpt1a|Capn1|Prdx3|Got1|Cdk2|Shmt2|Hspd1|Cps1|Casp8|Parp1|Psmd14|Itgav|Cat|Gatm|Fbn1|Ptpn1|Eif6|Src|Kpna4|Hadh|Eif4e|Bcl10|Hmgc…	124	499|807|935|3321|643|1351|1531|3381|2675|2931|3495|1215|323|3651|1253|2177|1757|2813|2123|1579|1809|1805|1573|1711|1037|3603|3511|3713|3731|921|2697|2553|3701|3795|2625|1473|1357|1147|3847|2537|2949|155|3397|447|1543|2361|2417|3195|1191|655|955|2891|2841|2075|871|173|2125|823|867|769|3077|197|287|2135|1747|3391|3519|3769|2803|1045|167|2109|3763|1125|2239|685|965|2133|2183|1719|201|3605|3039|3755|…	5.05e-13		GO:1901700	1.24389e+16	0
744	99	GO Biological Process		Cell adhesion	4.6e-12	Cdh1|Col6a1|Col6a2|Itgb7|Itga3|Jup|Ppard|Cd44|Ctnnb1|Cldn13|Dlg4|Cldn7|Lims1|Itgb3|Vcl|Itga5|Cldn1|Cldn6|Cdh2|Lims2|Itgb8|Itga8|Col5a1|Itgb6|Itgav|Itga6|Fbn1|Src|Tln1|Parva|Ilk|Itga11|Cldn18|Rpsa|Col16a1|Kirrel2|Tln2|Cldn22|Cldn5|Cldn11|Itga9|Ctnna1|Cldn23|Cldn8|Cldn4|Itga2|Cldn2|Cdc42|Cldn14|Dlg1|Ctnnd1|Cldn17|Tgfb1i1|Itgb5|Col8a2|Rcc2|Col12a1|Postn|Itga1|Rac1|Cdh3|Cldn19|Pxn|Col3a1|Dlg3|Col8a1|…	124	499|807|935|1599|3317|643|3381|1893|2177|3771|3603|3511|1491|2433|2497|2575|2537|721|905|1745|3743|3869|161|2045|2125|3559|769|287|495|2419|651|2331|1719|2561|201|223|3581|1051|3431|401|3237|3673|1509|797|2855|2889|1329|1995|3101|3041|2897|3181|2145|2471|1673|2019|2619|827|3325|781|2245|461|2489|2945|341|2565|283|2371|811|795|3153|2849|2733|3061|3025|1827|3753|1877|3099|1703|1633|1577|2481|1245|1…	6.42e-13		GO:0007155	1.23372e+16	0
28	20	Reactome Pathways		Processing of Capped Intronless Pre-mRNA	4.74e-11	Snrpf|Snrpd3|Pabpn1|Ncbp2|Clp1|Cstf3|Ncbp1|Cstf2|Nudt21|Cpsf7|Cpsf2|Lsm10|Slbp|Cpsf3|Cpsf1|Snrpb|Papola|Cstf1|Pcf11|Snrpe	124	2979|387|3847|531|2833|3777|3143|229|1399|559|3285|2431|3247|3537|3567|279|2597|711|3037|1495	5.18e-12		MMU-75067	1.23242e+16	0
214	47	KEGG Pathways		Epstein-Barr virus infection	4.84e-11	Akt1|Cdkn1b|Mapk14|Cd44|Psmd2|Psmd3|Psmd11|Hdac2|Apaf1|Psmc5|Psmd12|Psmc1|Psmd6|Psmc6|Myc|Cdkn1a|Tap2|Cdk2|Psmd13|Casp8|Psmd1|Psmd14|Casp9|Psmc2|Psmc4|Bax|Oas3|Shfm1|Psmd7|Adrm1|Psmd8|Oas2|Stat1|Psmc3|Psmd4|Bak1|Oas1a|Rac1|Isg15|Oas1g|Casp3|Ccnd1|Skp2|Hdac1|Trp53|Bcl2|Tap1	124	1531|2675|3495|1893|2967|2101|1087|2697|2255|2363|3453|3273|1503|2411|177|155|1099|655|1795|2075|1749|173|2803|2749|1843|3633|2563|813|3565|2995|2603|1897|2801|1107|1601|1907|2549|781|3243|1769|1361|3255|1603|2793|2319|3045|1499	3.5e-13		mmu05169	1.23152e+16	0
76	29	KEGG Pathways		Arrhythmogenic right ventricular cardiomyopathy	4.85e-11	Itgb7|Itga3|Jup|Ctnnb1|Itgb3|Itga5|Cdh2|Itgb8|Itga8|Itgb6|Itgav|Itga6|Itga10|Itga11|Itga9|Ctnna1|Itga2|Gja1|Itgb5|Actg1|Itga1|Itgb1|Itga7|Actb|Itga2b|Itga4|Ctnna3|Itgb4|Ctnna2	124	1599|3317|643|2177|2433|2575|905|3743|3869|2045|2125|3559|2785|2331|3237|3673|2889|2729|2471|719|3325|283|795|3297|3025|3753|1633|2481|2289	3.65e-12		mmu05412	1.23143e+16	0
53	26	GO Biological Process		Regulation of mitotic metaphase/anaphase transition	5.23e-11	Cdt1|Aurkb|Rad21|Ndc80|Bub1|Anapc4|Mad1l1|Plk1|Zw10|Bub1b|Cdc16|Nek6|Cenpe|Birc5|Bub3|Cdc26|Anapc5|Ube2c|Spdl1|Cdc27|Cdc6|Mad2l1|Anapc7|Tpr|Cdc23|Cul3	124	3651|615|1089|1431|2679|617|1987|3311|3803|975|1247|1513|3017|1425|2301|2323|3823|3685|2191|3327|3207|3703|1293|3557|1007|1519	7.34e-13		GO:0030071	1.22815e+16	0
465	74	GO Biological Process		Organelle localization	5.28e-11	Kpnb1|Ranbp2|Cdt1|Ctnnb1|Ndel1|Ubb|Ube2b|Pafah1b1|Pinx1|Dpysl2|Nde1|Ndc80|Kif5b|Seh1l|Incenp|Cdca5|Dctn2|Stx6|Kif18a|Aurka|Chmp4c|Eif6|Nmd3|Nudc|Cenpc1|Sdad1|Ran|Mad1l1|Plk1|Vps4a|Zw10|Chmp4b|Mis12|Nup88|Exoc4|Cdc42|Nup62|Cenpe|Kif2b|Kif2c|Dlg1|Gja1|Nup98|Rab13|Rrs1|Birc5|Abce1|Cdca8|Cenpq|Itgb1|Spdl1|Vps4b|Psen1|Mad2l1|Mtor|Itga4|Xpo1|Rab3b|Ptk2|Nuf2|Klhl12|Rab7|Dctn1|Hdac6|Lsg1|Cdc23|Cenpa|Pard…	124	3403|709|3651|2177|921|3765|3029|3425|357|1147|3323|1431|3855|3465|639|1435|967|649|3563|3525|3095|197|2139|2039|1409|3091|3249|1987|3311|3491|3803|707|2685|3591|1623|1995|293|3017|909|2989|3041|2729|2379|789|547|1425|3267|415|1093|283|2191|3571|2733|3703|1833|3753|1645|735|3459|3445|3413|3019|2205|1201|3047|1007|799|385|1637|3721|3443|1519|2613|1685	7.45e-13		GO:0051640	1.22774e+16	0
24	19	Reactome Pathways		APC/C:Cdc20 mediated degradation of Cyclin B	5.47e-11	Cdc20|Anapc1|Ubb|Ube2d1|Cdk1|Ube2e1|Anapc2|Anapc4|Cdc16|Anapc10|Cdc26|Anapc5|Ube2c|Cdc27|Rps27a|Anapc7|Ubc|Uba52|Cdc23	124	1955|951|3765|1521|2553|2507|2037|617|1247|767|2323|3823|3685|3327|1629|1293|743|1263|1007	6.01e-12		MMU-174048	1226201267366657	0
434	71	GO Biological Process		Amide biosynthetic process	5.56e-11	Akt1|Rps11|Rps5|Qars|Cars|Rars|Dalrd3|Gnb2l1|Mthfd1|Dhfr|Tars|Eif4a2|Gart|Aars2|Etf1|Nars|Cps1|Atic|Iars2|Fpgs|Eif6|Hao2|Eif4e|Rars2|Trnau1ap|Sepsecs|Asns|Eif3c|Acsl4|Acsl1|Aars|Acat1|Rsl24d1|Rpsa|Gemin5|Lars2|Mrps2|Mars|Eprs|Acsl5|Eif4g1|Vars2|Nags|Otc|Gss|Rpl15|Abce1|Mthfs|Vars|Sars2|Lars|Tufm|Eif3b|Acaca|Acacb|Sars|Ass1|Rps27a|Acly|Acsl6|Mthfd1l|Cpeb3|Uba52|Asl|Rps13|Eif4a1|Eif4b|Carns1|Iars|R…	124	1531|2545|3611|805|3147|1813|2315|3795|2167|1357|3035|1537|2459|469|1643|3517|2841|1019|1555|3059|197|3021|3391|775|2783|589|3763|2119|207|685|3229|487|2197|2561|3239|485|453|3605|2077|523|2373|1137|2027|3497|1305|2667|3267|2529|2851|2339|1261|2653|3349|239|2817|2251|1615|1629|3423|1765|2971|1699|1263|3261|1663|2601|3235|1617|1307|1967|2311	7.89e-13		GO:0043604	1.22549e+16	0
72	28	Reactome Pathways		Signaling by FGFR2	6.23e-11	Gtf2f1|Polr2e|Ppp2cb|Ubb|Polr2i|Ppp2ca|Polr2h|Ncbp2|Polr2d|Src|Ncbp1|Polr2b|Polr2j|Hnrnpa1|Polr2l|Polr2f|Polr2a|Polr2k|Hnrnph1|Gtf2f2|Polr2g|Rps27a|Polr2c|Ubc|Uba52|Hnrnpm|Ptbp1|Hnrnpf	124	2349|1731|2123|3765|1937|3701|2047|531|831|287|3143|1369|1653|2003|2225|1323|2699|1627|2921|2757|2495|1629|2329|743|1263|1905|2623|961	6.89e-12		MMU-5654738	1220551195334083	0
172	43	GO Biological Process		Regulation of ubiquitin-dependent protein catabolic process	6.65e-11	Akt1|Rad23a|Cdc20|Ubqln4|Sumo3|Gnb2l1|Rbx1|Hsp90ab1|Bag6|Aurka|Rad23b|Dvl1|Anapc4|Plk1|Psmd10|Stub1|Gltscr2|Senp1|Cdc16|Ubqln1|Ubqln2|Cenpe|Axin1|Rfwd2|Smurf1|Anapc5|Hspa1a|Sumo1|Usp14|Cdc27|Pias1|Psen1|Xpo1|Ube3a|Prickle1|Ptk2|Anapc7|Fzr1|Sumo2|Cdc23|Cul3|Uchl5|Park2	124	1531|1315|1955|1973|2907|3795|1639|447|1741|3525|349|847|617|3311|2885|1839|1981|1679|1247|217|1309|3017|3543|2425|2129|3823|2825|2861|1931|3327|3637|2733|1645|611|877|3459|1293|857|3295|1007|1519|1687|1685	9.48e-13		GO:2000058	1.21772e+16	0
481	75	GO Biological Process		Posttranscriptional regulation of gene expression	8.71e-11	Akt1|Hnrnpa0|Ddx49|Shmt1|Gle1|Gnb2l1|Dhfr|Ngdn|Ncbp2|Eif4a2|Polr2d|Etf1|Pa2g4|Shmt2|Paip1|Clp1|Nat10|Eif6|Serp1|Eif4e|Ncbp1|Magoh|Trnau1ap|Sepsecs|Eif3c|Dkc1|Nudt21|Aars|Tob1|Gemin5|Dhx9|Cnot3|Rbm8a|Eprs|Hnrnpu|Eif4g1|Foxo3|Axin2|Itga2|Pcbp1|Nsun3|Cnot10|Ep300|Pum3|Rxra|Ybx1|Xpo5|Rqcd1|Polr2g|Tufm|Cnot1|Eif3b|Mtor|Fus|Cnot8|Nsun2|Ckap5|Hnrnpc|Hnrnpa2b1|Pus7|Cnot7|Tpr|Cpeb3|Cnot6l|Hnrnpm|Cnot6|Cno…	124	1531|2813|2209|3731|1849|3795|1357|3751|531|1537|831|1643|691|955|1691|2833|695|197|2203|3391|3143|2131|2783|589|2119|1339|1399|3229|2805|3239|2023|1237|2217|2077|2559|2373|1715|3653|2889|3837|3223|1677|2229|1923|1203|561|3677|1943|2495|2653|1161|3349|1833|271|631|629|3509|1335|2095|353|653|3557|1699|3277|1905|3821|2103|1209|2623|2601|3235|2525|757|3473|1865	1.25e-12		GO:0010608	1.206e+16	0
270	54	GO Biological Process		Regulation of cellular protein catabolic process	8.8e-12	Akt1|Rad23a|Cdc20|Ubqln4|Psme3|Ubb|Sumo3|Gnb2l1|Psmc1|Atxn3|Rbx1|Hsp90ab1|Bag6|Psmd14|Aurka|Rad23b|Psmc2|Dvl1|Anapc4|Psmc4|Plk1|Psmd10|Stub1|Psmf1|Gltscr2|Senp1|Cdc16|Ubqln1|Ubqln2|Cenpe|Btrc|Axin1|Rfwd2|Smurf1|Anapc5|Hspa1a|Sumo1|Usp14|Cdc27|Hsp90aa1|Pias1|Psen1|Xpo1|Ube3a|Prickle1|Ptk2|Anapc7|Fzr1|Sumo2|Cdc23|Cul3|Psme1|Uchl5|Park2	124	1531|1315|1955|1973|1313|3765|2907|3795|3273|1003|1639|447|1741|173|3525|349|2749|847|617|1843|3311|2885|1839|3265|1981|1679|1247|217|1309|3017|1219|3543|2425|2129|3823|2825|2861|1931|3327|973|3637|2733|1645|611|877|3459|1293|857|3295|1007|1519|1869|1687|1685	1.27e-12		GO:1903362	1.20555e+16	0
25	19	Reactome Pathways		Deadenylation of mRNA	9.07e-11	Pan2|Eif4a2|Paip1|Eif4e|Pan3|Cnot3|Eif4g1|Cnot10|Rqcd1|Cnot1|Cnot8|Tnks1bp1|Cnot4|Cnot7|Cnot6l|Cnot6|Cnot11|Eif4a1|Eif4b	124	3429|1537|1691|3391|2863|1237|2373|1677|1943|1161|631|1333|3179|653|3277|3821|2103|2601|3235	1.01e-11		MMU-429947	1.20424e+16	0
1675	170	GO Biological Process		Positive regulation of protein metabolic process	1e-11	Akt1|Cdkn1b|Dvl3|Rad23a|Mapk14|Pias4|Cd44|Prdx2|Cdc20|Ctnnb1|Hspa8|Sdc4|Dlg4|Dvl2|Psme3|Ubb|Hdac2|Ube2d1|Apaf1|Sumo3|Ppp2ca|Gnb2l1|Itgb3|Psmc1|Atxn3|Cartpt|Myc|Rbx1|Itga5|Pak2|Hcls1|Senp2|Sod1|Cdkn1a|Hsp90ab1|Xdh|Polr2d|Cdh2|Csnk2b|Bag6|Incenp|Paip1|Casp12|Hspd1|Casp8|Rassf5|Psmd14|Nat10|Fbn1|Usp50|Aurka|Ptpn1|Eif6|Src|Serp1|Cks1b|Bcl10|Casp9|Psmc2|Prkag2|Dvl1|Mapre3|Anapc4|Ruvbl1|Psmc4|Eif3c|Bax…	124	1531|2675|723|1315|3495|3115|1893|1215|1955|2177|393|189|3603|377|1313|3765|2697|1521|2255|2907|3701|3795|2433|3273|1003|1655|177|1639|2575|539|1465|1553|2949|155|447|1471|831|905|1725|1741|639|1691|2017|2891|2075|3729|173|695|769|2535|3525|3077|197|287|2203|2043|3519|2803|2749|2929|847|439|617|2485|1843|2119|3633|3311|651|2885|685|2023|3039|1839|3033|1981|2475|1679|2501|2373|1247|1513|2995|217|3…	1.46e-12		GO:0051247	12	0
50	24	Reactome Pathways		ECM proteoglycans	1.03e-10	Col6a1|Col6a2|Col1a1|Col5a3|Sparc|Itgb3|Col2a1|Itga8|Col5a1|Itgb6|Itgav|Col9a2|Col1a2|Itga9|Col9a1|Itga2|Col6a3|Itgb5|Col5a2|Col3a1|Itgb1|Itga7|Itga2b|Col9a3	124	807|935|3321|821|3713|2433|2571|3869|161|2045|2125|2207|2109|3237|1815|2889|717|2471|1455|2945|283|795|3025|2233	1.15e-11		MMU-3000178	1.19872e+16	0
143	39	GO Biological Process		Regulation of proteasomal ubiquitin-dependent protein catabolic process	1.07e-10	Akt1|Rad23a|Cdc20|Ubqln4|Gnb2l1|Rbx1|Hsp90ab1|Bag6|Aurka|Rad23b|Dvl1|Anapc4|Plk1|Psmd10|Stub1|Gltscr2|Senp1|Cdc16|Ubqln1|Ubqln2|Cenpe|Axin1|Rfwd2|Anapc5|Hspa1a|Sumo1|Usp14|Cdc27|Pias1|Psen1|Xpo1|Prickle1|Anapc7|Fzr1|Sumo2|Cdc23|Cul3|Uchl5|Park2	124	1531|1315|1955|1973|3795|1639|447|1741|3525|349|847|617|3311|2885|1839|1981|1679|1247|217|1309|3017|3543|2425|3823|2825|2861|1931|3327|3637|2733|1645|877|1293|857|3295|1007|1519|1687|1685	1.56e-12		GO:0032434	1197061622231479	0
4646	365	GO Biological Process		Localization	1.14e-10	Cdh1|Rab5b|Itgb7|Cct3|Kpnb1|Col1a1|Itga3|Jup|Akt1|Ppard|Prpf6|Cse1l|Cdkn1b|Ranbp2|Kpna1|Hspb1|Cd44|Cdt1|Ctnnb1|Bcl2l1|Phax|Nutf2|Xpo6|Nxf1|Nedd8|Cad|Zfyve20|Cybb|Hspa8|Pds5b|Sdc4|Top2b|Rab5a|Tomm34|Kpna2|Dlg4|Ndel1|Rab5c|Dvl2|Ubb|Gle1|Lims1|Cdk1|Sumo3|Gnb2l1|Ube2b|Sdc1|Itgb3|Cct6b|Ddx5|Nup85|Pafah1b1|Aurkb|Dnaaf2|Atxn3|Cartpt|Vcl|Kpna3|Pinx1|Dpysl2|Pabpn1|Cct5|Rad21|Myc|Itga5|Cldn1|Nde1|Arl6|Ncbp…	124	499|221|1599|2445|3403|3321|3317|643|1531|3381|513|3427|2675|709|2089|3097|1893|3651|2177|1757|2117|3071|2303|1387|195|1579|2655|1805|393|3741|189|1711|849|253|1915|3603|921|265|377|3765|1849|1491|2553|2907|3795|3029|2625|2433|2377|3457|3369|3425|615|1473|1003|1655|2497|3291|357|1147|3847|3067|1089|177|2575|2537|3323|475|531|541|1277|1553|2949|155|3397|1431|1471|3855|831|905|1099|1635|1741|3465|3…	1.68e-12		GO:0051179	1.19431e+16	0
121	36	GO Biological Process		Positive regulation of proteasomal protein catabolic process	1.19e-10	Akt1|Rad23a|Cdc20|Gnb2l1|Psmc1|Atxn3|Rbx1|Bag6|Aurka|Psmc2|Dvl1|Anapc4|Psmc4|Plk1|Psmd10|Stub1|Gltscr2|Cdc16|Ubqln1|Ubqln2|Cenpe|Axin1|Rfwd2|Anapc5|Hspa1a|Sumo1|Cdc27|Pias1|Psen1|Prickle1|Anapc7|Fzr1|Sumo2|Cdc23|Cul3|Park2	124	1531|1315|1955|3795|3273|1003|1639|1741|3525|2749|847|617|1843|3311|2885|1839|1981|1247|217|1309|3017|3543|2425|3823|2825|2861|3327|3637|2733|877|1293|857|3295|1007|1519|1685	1.77e-12		GO:1901800	1192445303860747	0
949	112	Reactome Pathways		Innate Immune System	1.39e-10	Rab5b|Kpnb1|Jup|Mapk14|Cd44|Psmb4|Ctnnb1|Psmd2|Bcl2l1|Ppp2cb|Acaa1b|Zfyve20|Psmb1|Cybb|Hspa8|Psmd3|Psmd11|Cyb5r3|Psmb6|Rab5c|Psme3|Ubb|Ube2d1|Apaf1|Ppp2ca|Psmc5|Psmd12|Psma6|Psmc1|Psmd6|Vcl|Psmc6|Psmb5|Crebbp|Pak2|Igf2r|Hsp90ab1|Psmb8|Csnk2b|Capn1|Prdx4|Pa2g4|Psmd13|Casp8|Psmd1|Psmb7|Psmd5|Psmd14|Itgav|Cat|Psma7|Src|Bcl10|Psmb2|Casp9|Psmc2|Cul1|Casp2|Psmc4|Psma1|Psmd10|Lamp1|Psmb10|Psma4|Cct2|Dhx…	124	221|3403|643|3495|1893|3355|2177|2967|1757|2123|2149|2655|285|1805|393|2101|1087|1433|1001|265|1313|3765|1521|2255|3701|2363|3453|2093|3273|1503|2497|2411|3841|2663|539|3397|447|1101|1725|2417|3629|691|1795|2075|1749|2155|1103|173|2125|823|3263|287|3519|1855|2803|2749|2085|1047|1843|2441|2885|2829|2415|2987|947|2023|3449|3265|3565|359|2475|2603|3157|2991|1995|2909|2229|151|3451|1107|719|1601|1383…	1.56e-11		MMU-168249	1.1857e+16	0
1096	126	GO Biological Process		Organonitrogen compound biosynthetic process	1.56e-10	Haao|Akt1|Rps11|Rps5|Qars|Cars|Cad|Qdpr|Adss|Shmt1|Rars|Dalrd3|Gfpt2|Gnb2l1|Pfas|Mthfd1|Dhfr|Glud1|Tars|Umps|Eif4a2|Gart|Csad|Aars2|Etf1|Nars|Papss2|Aldh18a1|Got1|Shmt2|Cps1|Atic|Iars2|Aldh9a1|Fpgs|Kynu|Gatm|Hdc|Eif6|Serp1|Gmps|Hao2|Papss1|Eif4e|Rars2|Ctps|Trnau1ap|Sepsecs|Paics|Oasl2|Asns|Eif3c|Acsl4|Ctps2|Acsl1|Got2|Aars|Acat1|Pts|Rsl24d1|Rpsa|Gemin5|Lars2|Mrps2|Mars|Dpyd|Got1l1|Eprs|Acsl5|Gls2…	124	3257|1531|2545|3611|805|3147|1579|1573|3679|3731|1813|2315|3867|3795|533|2167|1357|2353|3035|1277|1537|2459|225|469|1643|3517|2357|3231|1191|955|2841|1019|1555|2865|3059|1105|867|2517|197|2203|3661|3021|2013|3391|775|2249|2783|589|1377|1187|3763|2119|207|1181|685|965|3229|487|593|2197|2561|3239|485|453|3605|1913|1971|2077|523|815|2373|1137|3549|2027|2867|3497|1571|1385|1787|407|1305|2667|2549|326…	2.32e-12		GO:1901566	1.18069e+16	0
363	63	GO Biological Process		Regulation of chromosome organization	1.71e-10	Cct3|Cdt1|Ctnnb1|Anapc1|Ube2b|Pttg1|Aurkb|Pinx1|Cct5|Rad21|Myc|Ndc80|Cdca5|Tnks2|Sgol2|Parp1|Nat10|Bub1|Src|Anapc4|Mad1l1|Cct7|Plk1|Dkc1|Tnks|Zw10|Cct2|Bub1b|Wapal|Gnl3|Senp6|Hnrnpu|Cdc16|Nek6|Axin2|Cenpe|Ep300|Top2a|Mthfr|Birc5|Bub3|Cdc26|Pih1d1|Anapc5|Hdac8|Ube2c|Spdl1|Cdc27|Cdc6|Mad2l1|Trp53|Kpna7|Hnrnpc|Gnl3l|Hnrnpa2b1|Anapc7|Tcp1|Tpr|Cdc23|Cul3|Hnrnpd|Cct4|Noc2l	124	2445|3651|2177|951|3029|2975|615|357|3067|1089|177|1431|1435|1359|3719|871|695|2679|287|617|1987|2567|3311|1339|3819|3803|947|975|3799|2501|3417|2559|1247|1513|3653|3017|2229|1479|1571|1425|2301|2323|3483|3823|937|3685|2191|3327|3207|3703|2319|1587|1335|3189|2095|1293|1597|3557|1007|1519|3473|941|2455	2.56e-12		GO:0033044	1.1767e+16	0
23	19	GO Biological Process		Calcium-independent cell-cell adhesion via plasma membrane cell-adhesion molecules	2.34e-10	Cldn7|Cldn1|Cldn6|Cldn18|Cldn22|Cldn5|Cldn11|Cldn23|Cldn8|Cldn4|Cldn2|Cldn14|Cldn17|Cldn19|Cldn3|Cldn9|Cldn10|Cldn15|Cldn16	124	3511|2537|721|1719|1051|3431|401|1509|797|2855|1329|3101|3181|461|2371|811|2849|1739|163	3.52e-12		GO:0016338	1.16308e+16	0
978	116	GO Biological Process		Regulation of protein localization	2.68e-10	Cdh1|Cct3|Itga3|Jup|Akt1|Ppard|Dvl3|Mapk14|Cdt1|Ctnnb1|Bcl2l1|Nutf2|Dlg4|Ndel1|Cdk1|Sumo3|Ppp2ca|Gnb2l1|Itgb3|Cartpt|Glud1|Vcl|Pinx1|Cct5|Hcls1|Hsp90ab1|Ndc80|Kif5b|Cdh2|Cdca5|Cpt1a|Rassf5|Stx6|Parp1|Ptpn1|Src|Nmd3|Serp1|Larp7|Hadh|Dnaja1|Dvl1|Ran|Aacs|Cct7|Ipo5|Plk1|Cask|Acsl4|Dkc1|Vps4a|Cldn18|Cct2|Nupl1|Hnrnpk|Wapal|Acsl3|Nup54|Gnl3|Tesk1|Exoc4|Ppp3ca|Cdc42|Epb4.1l2|Nup62|Polr1a|Dlg1|Gja1|Ep30…	124	499|2445|3317|643|1531|3381|723|3495|3651|2177|1757|3071|3603|921|2553|2907|3701|3795|2433|1655|2353|2497|357|3067|1465|447|1431|3855|905|1435|2361|3729|649|871|3077|287|2139|2203|243|1747|165|847|3249|167|2567|1125|3311|1429|207|1339|3491|1719|947|2407|3039|3799|1609|391|2501|2963|1623|2991|1995|1401|293|403|3041|2729|2229|1425|781|1713|3757|3677|1093|937|283|2193|973|3297|1529|2733|1827|1281|27…	4.06e-12		GO:0032880	1157186520597121	0
65	26	Reactome Pathways		Estrogen-dependent gene expression	2.82e-10	Gtf2f1|Polr2e|Ncoa2|Polr2i|Ddx5|Polr2h|Myc|Crebbp|Hsp90ab1|Polr2d|Polr2b|Carm1|Polr2j|Polr2l|Polr2f|Polr2a|Polr2k|Ep300|Ncoa1|Gtf2f2|Hsp90aa1|Polr2g|Med1|Prmt1|Polr2c|Kat5	124	2349|1731|323|1937|3457|2047|177|2663|447|831|1369|2133|1653|2225|1323|2699|1627|2229|3351|2757|973|2495|585|3481|2329|1071	3.19e-11		MMU-9018519	1154975089168064	0
930	112	GO Biological Process		Response to organic cyclic compound	3.06e-10	Cdh1|Col1a1|Jup|Ddx18|Akt1|Ppard|Cdkn1b|Ppp5c|Ncoa2|Ctnnb1|Bcl2l1|Nedd8|Cad|Endog|Cybb|Adss|Top2b|Dlg4|Sparc|Shmt1|Hdac2|Cdk1|Sdc1|Ddx5|Dhfr|Dpysl2|Cldn1|Pak2|Sod1|Cdkn1a|Hsp90ab1|Gldc|Cpt1a|Casp7|Got1|Cdk2|Shmt2|Hspd1|Cps1|Parp1|Kynu|Itga6|Cat|Rae1|Src|Eif4e|Dnaja1|Psmb2|Casp9|Ran|Aldh2|Aacs|Asns|Acsl1|Got2|Acat1|Carm1|Rora|Acsbg1|Gabrb3|Dhx9|Hnrnpk|Dpyd|Aifm1|Ddx21|Acsl3|Hnrnpu|Ctnna1|Foxo3|Pol…	124	499|3321|643|1351|1531|3381|2675|2931|323|2177|1757|195|1579|1809|1805|3679|1711|3603|3713|3731|2697|2553|2625|3457|1357|1147|2537|539|2949|155|447|1543|2361|1009|1191|655|955|2891|2841|871|1105|3559|823|2993|287|3391|165|1855|2803|3249|1045|167|3763|685|965|487|2133|2183|3051|1027|2023|3039|1913|3033|1155|1609|2559|3673|1715|2699|2855|2889|1127|3497|2729|2801|2229|3209|1385|1219|827|1203|1907|17…	4.65e-12		GO:0014070	1151427857351842	0
111	34	GO Biological Process		Positive regulation of ubiquitin-dependent protein catabolic process	3.06e-10	Akt1|Rad23a|Cdc20|Sumo3|Gnb2l1|Rbx1|Aurka|Dvl1|Anapc4|Plk1|Psmd10|Stub1|Gltscr2|Cdc16|Ubqln1|Ubqln2|Cenpe|Axin1|Rfwd2|Smurf1|Anapc5|Hspa1a|Sumo1|Cdc27|Pias1|Psen1|Prickle1|Ptk2|Anapc7|Fzr1|Sumo2|Cdc23|Cul3|Park2	124	1531|1315|1955|2907|3795|1639|3525|847|617|3311|2885|1839|1981|1247|217|1309|3017|3543|2425|2129|3823|2825|2861|3327|3637|2733|877|3459|1293|857|3295|1007|1519|1685	4.68e-12		GO:2000060	1151427857351842	0
157	40	GO Biological Process		Positive regulation of cellular protein catabolic process	3.13e-10	Akt1|Rad23a|Cdc20|Sumo3|Gnb2l1|Psmc1|Atxn3|Rbx1|Bag6|Aurka|Psmc2|Dvl1|Anapc4|Psmc4|Plk1|Psmd10|Stub1|Gltscr2|Cdc16|Ubqln1|Ubqln2|Cenpe|Axin1|Rfwd2|Smurf1|Anapc5|Hspa1a|Sumo1|Cdc27|Hsp90aa1|Pias1|Psen1|Prickle1|Ptk2|Anapc7|Fzr1|Sumo2|Cdc23|Cul3|Park2	124	1531|1315|1955|2907|3795|3273|1003|1639|1741|3525|2749|847|617|1843|3311|2885|1839|1981|1247|217|1309|3017|3543|2425|2129|3823|2825|2861|3327|973|3637|2733|877|3459|1293|857|3295|1007|1519|1685	4.8e-13		GO:1903364	1.15045e+16	0
4041	325	GO Biological Process		Regulation of gene expression	3.71e-10	Cdh1|Col1a1|Itga3|Jup|Akt1|Pwp1|Ppard|Prpf6|Gtf2f1|Cdkn1b|Dvl3|Mapk14|U2af2|Pias4|Hspb1|Cd44|Prdx2|Pan2|Ncoa2|Qars|Gmnn|Sod2|Ctnnb1|Lsm2|Hnrnpa0|Ddx49|Nutf2|Ppp2cb|Nedd8|Cybb|Hspa8|Shmt1|Aatf|Dvl2|Gle1|Hdac2|Lims1|Cdk1|Ccar1|Ppp2ca|Gnb2l1|Ube2b|Pttg1|Itgb3|Psmc5|Ddx5|Nup85|Aurkb|Psma6|Smn1|Cartpt|Dimt1|Dhfr|Cenpk|Psmc6|Bap1|Ngdn|Rad21|Myc|Phf5a|Col2a1|Crebbp|Ncbp2|Hcls1|Senp2|Eif4a2|Sod1|Cdkn1a|H…	124	499|3321|3317|643|1531|2147|3381|513|2349|2675|723|3495|2955|3115|3097|1893|1215|3429|323|805|995|1253|2177|3177|2813|2209|3071|2123|195|1805|393|3731|785|377|1849|2697|1491|2553|3259|3701|3795|3029|2975|2433|2363|3457|3369|615|2093|569|1655|1469|1357|1413|2411|3201|3751|1089|177|1541|2571|2663|531|1465|1553|1537|2949|155|447|1471|1405|831|1643|3293|3195|3743|3689|655|691|955|1691|2891|2937|2075|…	5.73e-12		GO:0010468	1.14306e+16	0
79	29	GO Biological Process		Integrin-mediated signaling pathway	5.24e-10	Itgb7|Itga3|Itgb3|Itga5|Itgb8|Itga8|Itgb6|Itgav|Itga6|Src|Tln1|Ilk|Itga11|Itga9|Itga2|Cdc42|Itgb5|Rcc2|Itga1|Isg15|Pxn|Col3a1|Itgb1|Itga7|Itga2b|Itga4|Itgb4|Ptk2|Cul3	124	1599|3317|2433|2575|3743|3869|2045|2125|3559|287|495|651|2331|3237|2889|1995|2471|2019|3325|3243|2489|2945|283|795|3025|3753|2481|3459|1519	8.13e-12		GO:0007229	1.12807e+16	0
1600	162	GO Biological Process		Positive regulation of cellular protein metabolic process	5.24e-10	Akt1|Cdkn1b|Dvl3|Rad23a|Mapk14|Pias4|Cd44|Prdx2|Cdc20|Ctnnb1|Hspa8|Sdc4|Dlg4|Dvl2|Psme3|Ubb|Hdac2|Ube2d1|Apaf1|Sumo3|Ppp2ca|Gnb2l1|Itgb3|Psmc1|Atxn3|Cartpt|Myc|Rbx1|Itga5|Pak2|Hcls1|Senp2|Sod1|Cdkn1a|Hsp90ab1|Xdh|Polr2d|Cdh2|Csnk2b|Bag6|Incenp|Paip1|Casp12|Hspd1|Casp8|Rassf5|Psmd14|Nat10|Fbn1|Usp50|Aurka|Ptpn1|Eif6|Src|Serp1|Cks1b|Bcl10|Casp9|Psmc2|Prkag2|Dvl1|Mapre3|Anapc4|Ruvbl1|Psmc4|Eif3c|Bax…	124	1531|2675|723|1315|3495|3115|1893|1215|1955|2177|393|189|3603|377|1313|3765|2697|1521|2255|2907|3701|3795|2433|3273|1003|1655|177|1639|2575|539|1465|1553|2949|155|447|1471|831|905|1725|1741|639|1691|2017|2891|2075|3729|173|695|769|2535|3525|3077|197|287|2203|2043|3519|2803|2749|2929|847|439|617|2485|1843|2119|3633|3311|651|2885|685|2023|1839|3033|1981|2475|1679|2501|2373|1247|1513|2995|217|3653|2…	8.18e-12		GO:0032270	1.12807e+16	0
152	39	GO Biological Process		Regulation of rna splicing	5.25e-10	U2af2|Hspa8|Ddx5|Smn1|Larp7|Ncbp1|Magoh|Srsf9|Rbm19|Hnrnpk|Rbm8a|Hnrnpu|Rbmxl1|Rbm25|Polr2a|Ddx17|Srsf4|Nup98|Srsf7|Prdx6|Snrnp70|Sf3b4|Hnrnph1|Rrp1b|Srsf2|Fus|Srsf5|Hnrnph2|Hnrnpa2b1|Rbmx|Srsf3|Srsf6|Srsf1|Ptbp1|Rps13|Rnps1|Hnrnpf|Hnrnpl|Rbm5	124	2955|393|3457|569|243|3143|2131|2031|1347|3039|2217|2559|3683|2635|2699|1127|2847|2379|3301|1383|371|3357|2921|1647|3545|271|2659|667|2095|2011|1311|1091|1911|2623|1663|507|961|1865|679	8.22e-12		GO:0043484	1.12798e+16	0
195	44	GO Biological Process		Protein-containing complex localization	6.52e-10	Nxf1|Dlg4|Gle1|Nup85|Pabpn1|Kif5b|Polr2d|Seh1l|Arl3|Rae1|Eif6|Nmd3|Ncbp1|Nol6|Sdad1|Ran|Shfm1|Xpot|Hnrnpu|Ddx19a|Nup133|Nup88|Nup160|Nup107|Dlg1|Nup214|Rcc2|Rrs1|Birc5|Abce1|Dlg3|Ssb|Xpo1|Dlg2|Nup93|Hnrnpa2b1|Lsg1|Srsf3|Tpr|Ndc1|Mcm3ap|Nup155|Rab11a|Rasl2-9	124	1387|3603|1849|3369|3847|3855|831|3465|991|2993|197|2139|3143|345|3091|3249|813|479|2559|577|2857|3591|3705|1917|3041|3335|2019|547|1425|3267|341|231|1645|1245|2283|2095|3047|1311|3557|3761|1079|1275|3721|3443	1.03e-11		GO:0031503	1118575240426808	0
155	38	KEGG Pathways		Cell adhesion molecules	7.25e-10	Cdh1|Itgb7|Cldn13|Sdc4|Cldn7|Sdc1|Cldn1|Cldn6|Cdh2|Itgb8|Itga8|Itgav|Itga6|Cldn22|Cldn5|Cldn11|Itga9|Cldn23|Cldn8|Cldn4|Cldn2|Cldn14|Cldn34c4|Ocln|Cldn17|Cldn24|Cdh3|Cldn19|Itgb1|Cldn3|Cldn9|Cldn10|Itga4|Cldn15|Cldn34d|Cntnap2|Cldn16|Cldn20	124	499|1599|3771|189|3511|2625|2537|721|905|3743|3869|2125|3559|1051|3431|401|3237|1509|797|2855|1329|3101|1753|583|3181|571|2245|461|283|2371|811|2849|3753|1739|3079|997|163|2551	5.67e-11		mmu04514	1.11397e+16	0
398	65	GO Biological Process		Cell-cell adhesion	7.51e-10	Cdh1|Itgb7|Jup|Cd44|Ctnnb1|Dlg4|Cldn7|Lims1|Itgb3|Vcl|Itga5|Cldn1|Cldn6|Cdh2|Lims2|Itgav|Itga6|Src|Tln1|Parva|Cldn18|Rpsa|Col16a1|Kirrel2|Tln2|Cldn22|Cldn5|Cldn11|Ctnna1|Cldn23|Cldn8|Cldn4|Cldn2|Cdc42|Cldn14|Dlg1|Ctnnd1|Cldn17|Itgb5|Cdh3|Cldn19|Dlg3|Itgb1|Cldn3|Cldn9|Itga7|Tjp2|Cldn10|Psen1|Itga2b|Cdk5r1|Itga4|Ctnna3|Col13a1|Dlg2|Kirrel|Cldn15|Bcl2|Col19a1|Arvcf|Mllt4|Ctnna2|Cldn16|Pard3|Kirrel3	124	499|1599|643|1893|2177|3603|3511|1491|2433|2497|2575|2537|721|905|1745|2125|3559|287|495|2419|1719|2561|201|223|3581|1051|3431|401|3673|1509|797|2855|1329|1995|3101|3041|2897|3181|2471|2245|461|341|283|2371|811|795|3153|2849|2733|3025|1827|3753|1633|1577|1245|1651|1739|3045|1317|1853|1501|2289|163|385|641	1.19e-11		GO:0098609	1.11244e+16	0
62	26	GO Biological Process		Glutamine family amino acid metabolic process	8.35e-10	Ftcd|Cad|Gfpt2|Pfas|Glud1|Aldh18a1|Got1|Cps1|Gad2|Fpgs|Gmps|Ctps|Asns|Ctps2|Got2|Aldh4a1|Gls2|Nags|Otc|Oat|Glul|Ass1|Gfpt1|Gls|Asl|Adssl1	124	931|1579|3867|533|2353|3231|1191|2841|3805|3059|3661|2249|3763|1181|965|917|815|2027|3497|2307|3757|1615|1043|3787|3261|375	1.33e-11		GO:0009064	1.10783e+16	0
21	17	Reactome Pathways		Inactivation of APC/C via direct inhibition of the APC/C complex	8.75e-10	Cdc20|Anapc1|Ube2d1|Ube2e1|Anapc2|Anapc4|Bub1b|Cdc16|Anapc10|Bub3|Cdc26|Anapc5|Ube2c|Cdc27|Mad2l1|Anapc7|Cdc23	124	1955|951|1521|2507|2037|617|975|1247|767|2301|2323|3823|3685|3327|3703|1293|1007	9.94e-11		MMU-141430	1.1058e+16	0
40	21	Reactome Pathways		Senescence-Associated Secretory Phenotype (SASP)	9.14e-10	Cdkn1b|Anapc1|Ubb|Ube2d1|Ube2e1|Cdkn1a|Cdk2|Anapc2|Anapc4|Cdc16|Anapc10|Cdc26|Anapc5|Ube2c|Cdc27|Rps27a|Anapc7|Fzr1|Ubc|Uba52|Cdc23	124	2675|951|3765|1521|2507|155|655|2037|617|1247|767|2323|3823|3685|3327|1629|1293|857|743|1263|1007	1.05e-10		MMU-2559582	1103905380426617	0
105	32	GO Biological Process		Microtubule cytoskeleton organization involved in mitosis	1.82e-09	Kpnb1|Cdc20|Ndel1|Pafah1b1|Aurkb|Nde1|Ndc80|Dctn2|Aurka|Plk1|Zw10|Aaas|Tubg2|Tubg1|Cenpe|Map10|Gja1|Cenph|Birc5|Rcc1|Itgb1|Spdl1|Mad2l1|Ckap5|Nuf2|Spc25|Dctn1|Kif2a|Cenpa|Clasp2|Rab11a|Clasp1	124	3403|1955|921|3425|615|3323|1431|967|3525|3311|3803|3783|3871|2751|3017|693|2729|665|1425|635|283|2191|3703|3509|3445|793|2205|2195|799|1637|3721|2613	2.91e-11		GO:1902850	1.07399e+16	0
98	31	GO Biological Process		Positive regulation of proteasomal ubiquitin-dependent protein catabolic process	1.88e-09	Akt1|Rad23a|Cdc20|Gnb2l1|Rbx1|Aurka|Dvl1|Anapc4|Plk1|Psmd10|Stub1|Gltscr2|Cdc16|Ubqln1|Ubqln2|Cenpe|Axin1|Rfwd2|Anapc5|Hspa1a|Sumo1|Cdc27|Pias1|Psen1|Prickle1|Anapc7|Fzr1|Sumo2|Cdc23|Cul3|Park2	124	1531|1315|1955|3795|1639|3525|847|617|3311|2885|1839|1981|1247|217|1309|3017|3543|2425|3823|2825|2861|3327|3637|2733|877|1293|857|3295|1007|1519|1685	3.02e-11		GO:0032436	1072584215073632	0
278	50	Reactome Pathways		Axon guidance	3.38e-09	Col6a1|Col6a2|Col5a3|Mapk14|Ubb|Itgb3|Dpysl2|Col2a1|Itga5|Pak2|Hsp90ab1|Csnk2b|Dpysl3|Dpysl4|Col5a1|Itgav|Src|Tln1|Col9a2|Col4a1|Col4a2|Itga9|Tuba1c|Col9a1|Cdc42|Col6a3|Actg1|Tuba1b|Rac1|Col5a2|Col4a4|Col3a1|Dpysl5|Itgb1|Hsp90aa1|Tuba1a|Actb|Psen1|Itga2b|Cdk5r1|Sptbn1|Rps27a|Ptk2|Arhgef7|Col4a5|Col4a3|Crmp1|Ubc|Uba52|Col9a3	124	807|935|821|3495|3765|2433|1147|2571|2575|539|447|1725|2643|1773|161|2125|287|495|2207|2239|2237|3237|235|1815|1995|717|719|959|781|1455|3709|2945|2583|283|973|2627|3297|2733|3025|1827|1619|1629|3459|3371|1363|2765|313|743|1263|2233	3.93e-10		MMU-422475	1.04711e+16	0
234	47	GO Biological Process		Positive regulation of protein catabolic process	3.62e-09	Akt1|Cdkn1b|Rad23a|Cdc20|Sumo3|Gnb2l1|Psmc1|Atxn3|Rbx1|Bag6|Aurka|Psmc2|Dvl1|Anapc4|Psmc4|Plk1|Psmd10|Stub1|Gltscr2|Cdc16|Ubqln1|Ubqln2|Cenpe|Gja1|Axin1|Rfwd2|Smurf1|Anapc5|Hspa1a|Sumo1|Smurf2|Cdc27|Hsp90aa1|Pias1|Psen1|Prickle1|Ptk2|Hecw1|Rab7|Anapc7|Fzr1|Sumo2|Cdc23|Cul3|Oaz2|Oaz1|Park2	124	1531|2675|1315|1955|2907|3795|3273|1003|1639|1741|3525|2749|847|617|1843|3311|2885|1839|1981|1247|217|1309|3017|2729|3543|2425|2129|3823|2825|2861|787|3327|973|3637|2733|877|3459|3169|3019|1293|857|3295|1007|1519|1871|325|1685	5.85e-11		GO:0045732	1.04413e+16	0
135	34	Reactome Pathways		ESR-mediated signaling	4.24e-09	Akt1|Gtf2f1|Cdkn1b|Ppp5c|Polr2e|Hspb1|Ncoa2|Polr2i|Ddx5|Polr2h|Myc|Crebbp|Hsp90ab1|Polr2d|Src|Polr2b|Carm1|Polr2j|Polr2l|Polr2f|Foxo3|Polr2a|Polr2k|Ep300|Ncoa1|Gtf2f2|Hsp90aa1|Polr2g|Xpo1|Med1|Prmt1|Polr2c|Ptk2|Kat5	124	1531|2349|2675|2931|1731|3097|323|1937|3457|2047|177|2663|447|831|287|1369|2133|1653|2225|1323|1715|2699|1627|2229|3351|2757|973|2495|1645|585|3481|2329|3459|1071	4.98e-10		MMU-8939211	1.03726e+16	0
186	40	Reactome Pathways		Signaling by Nuclear Receptors	4.24e-09	Akt1|Ppard|Gtf2f1|Cdkn1b|Ppp5c|Polr2e|Hspb1|Ncoa2|Polr2i|Ddx5|Polr2h|Myc|Crebbp|Hsp90ab1|Polr2d|Cpt1a|Src|Polr2b|Carm1|Polr2j|Polr2l|Polr2f|Foxo3|Polr2a|Polr2k|Ep300|Tbl1xr1|Rxra|Ncoa1|Tbl1x|Gtf2f2|Hsp90aa1|Polr2g|Xpo1|Med1|Prmt1|Polr2c|Ptk2|Nr1h3|Kat5	124	1531|3381|2349|2675|2931|1731|3097|323|1937|3457|2047|177|2663|447|831|2361|287|1369|2133|1653|2225|1323|1715|2699|1627|2229|2609|1203|3351|3809|2757|973|2495|1645|585|3481|2329|3459|3471|1071	4.99e-10		MMU-9006931	1.03726e+16	0
28	18	KEGG Pathways		RNA polymerase	4.27e-09	Polr2e|Polr2i|Twistnb|Polr2h|Polr2d|Polr3a|Polr2b|Polr2j|Polr2l|Polr2f|Polr2a|Polr2k|Polr1a|Polr3b|Polr1c|Polr2g|Polr1b|Polr2c	124	1731|1937|1977|2047|831|3613|1369|1653|2225|1323|2699|1627|403|1883|3687|2495|233|2329	3.48e-10		mmu03020	1.03696e+16	0
2535	223	GO Biological Process		Cellular response to chemical stimulus	4.69e-09	Cdh1|Col6a1|Npepps|Col1a1|Jup|Ddx18|Akt1|Ppard|Cdkn1b|Ppp5c|Mapk14|Hspb1|Cd44|Prdx2|Ncoa2|Sod2|Ctnnb1|Bcl2l1|Acaa1b|Cad|Endog|Cybb|Hspa8|Qdpr|Top2b|Prpf8|Dlg4|Sparc|Shmt1|Ndel1|Hdac2|Lims1|Cdk1|Apaf1|Ppp2ca|Gfpt2|Gnb2l1|Twistnb|Itgb3|Ddx5|Nup85|Atxn3|Pabpn1|Myc|Col2a1|Cldn1|Crebbp|Pak2|Umps|Hcls1|Eif4a2|Sod1|Hsp90ab1|Kif5b|Csnk2b|Bag6|Dpysl3|Gldc|Cpt1a|Capn1|Stip1|Prdx3|Casp7|Got1|Prdx4|Cdk2|Shmt…	124	499|807|3489|3321|643|1351|1531|3381|2675|2931|3495|3097|1893|1215|323|1253|2177|1757|2149|1579|1809|1805|393|1573|1711|1037|3603|3713|3731|921|2697|1491|2553|2255|3701|3867|3795|1977|2433|3457|3369|1003|3847|177|2571|2537|2663|539|1277|1465|1537|2949|447|3855|1725|1741|2643|1543|2361|2417|3167|3195|1009|1191|3629|655|955|2017|2891|2841|1019|871|1183|3559|823|769|2993|3077|287|2203|3391|3519|165|…	7.6e-12		GO:0070887	1.03288e+16	0
89	29	GO Biological Process		Dicarboxylic acid metabolic process	5.85e-09	Haao|Ftcd|Adss|Shmt1|Mthfd1|Dhfr|Glud1|Aldh18a1|Got1|Shmt2|Atic|Gad2|Fpgs|Kynu|Got2|Got1l1|Aldh4a1|Gls2|Nags|Pcx|Mthfd2l|Oat|Glul|Ass1|Acly|Gls|Mthfd1l|Asl|Adssl1	124	3257|931|3679|3731|2167|1357|2353|3231|1191|955|1019|3805|3059|1105|965|1971|917|815|2027|833|1787|2307|3757|1615|3423|3787|2971|3261|375	9.52e-11		GO:0043648	1023284413391782	0
21	16	Reactome Pathways		NCAM1 interactions	7.48e-09	Col6a1|Col6a2|Col5a3|Col2a1|Col5a1|Col9a2|Col4a1|Col4a2|Col9a1|Col6a3|Col5a2|Col4a4|Col3a1|Col4a5|Col4a3|Col9a3	124	807|935|821|2571|161|2207|2239|2237|1815|717|1455|3709|2945|1363|2765|2233	8.86e-10		MMU-419037	1.01261e+16	0
107	30	Reactome Pathways		Nucleotide Excision Repair	7.86e-09	Rad23a|Polr2e|Ubb|Polr2i|Sumo3|Polr2h|Rbx1|Polr2d|Parp1|Rad23b|Polr2b|Ruvbl1|Polr2j|Polr2l|Polr2f|Parp2|Polr2a|Polr2k|Ep300|Pias3|Sumo1|Polr2g|Pias1|Actb|Rps27a|Polr2c|Cops2|Ubc|Uba52|Ube2i	124	1315|1731|3765|1937|2907|2047|1639|831|871|349|1369|2485|1653|2225|1323|1511|2699|1627|2229|1789|2861|2495|3637|3297|1629|2329|2097|743|1263|2287	9.36e-10		MMU-5696398	1.01046e+16	0
46	22	GO Biological Process		Maturation of ssu-rrna	7.87e-09	Nob1|Ngdn|Dcaf13|Bysl|Wdr46|Nat10|Nol10|Nop14|Tsr1|Kri1|Pwp2|Utp6|Cirh1a|Ddx52|Wdr3|Rcl1|Rrs1|Utp3|Nhp2l1|Utp23|Tbl3|Gm5616	124	1467|3751|925|609|895|695|1119|3873|1213|3671|2819|1419|1909|1241|2275|1515|547|889|3163|1205|1457|573	1.29e-10		GO:0030490	1.0104e+16	0
355	57	KEGG Pathways		PI3K-Akt signaling pathway	8.53e-09	Col6a1|Col6a2|Itgb7|Col1a1|Itga3|Akt1|Cdkn1b|Bcl2l1|Ppp2cb|Ppp2ca|Itgb3|Myc|Col2a1|Itga5|Cdkn1a|Hsp90ab1|Itgb8|Cdk2|Itga8|Itgb6|Itgav|Itga6|Itga10|Eif4e|Col9a2|Casp9|Col1a2|Col4a1|Col4a2|Itga11|Mcl1|Itga9|Foxo3|Col9a1|Itga2|Col6a3|Itgb5|Rxra|Itga1|Rac1|Col4a4|Itgb1|Ccnd1|Hsp90aa1|Itga7|Col4a6|Itga2b|Mtor|Itga4|Itgb4|Trp53|Ptk2|Bcl2|Col4a5|Col4a3|Eif4b|Col9a3	124	807|935|1599|3321|3317|1531|2675|1757|2123|3701|2433|177|2571|2575|155|447|3743|655|3869|2045|2125|3559|2785|3391|2207|2803|2109|2239|2237|2331|1493|3237|1715|1815|2889|717|2471|1203|3325|781|3709|283|3255|973|795|2895|3025|1833|3753|2481|2319|3459|3045|1363|2765|3235|2233	7.19e-10		mmu04151	1.00691e+16	0
457	68	GO Biological Process		Positive regulation of catabolic process	9.33e-09	Akt1|Cdkn1b|Rad23a|Cdc20|Endog|Sumo3|Gnb2l1|Psmc1|Atxn3|Myc|Rbx1|Bag6|Cpt1a|Aurka|Ptpn1|Psmc2|Dvl1|Anapc4|Psmc4|Bax|Plk1|Psmd10|Tob1|Stub1|Gltscr2|Acsl5|Cdc16|Ubqln1|Foxo3|Ubqln2|Cenpe|Gja1|Fabp1|Sctr|Axin1|Rfwd2|Tlr9|Smurf1|Anapc5|Hspa1a|Sumo1|Smurf2|Cdc27|Hsp90aa1|Polr2g|Cnot1|Pias1|Psen1|Gck|Cnot8|Prickle1|Ptk2|Hecw1|Rab7|Kat5|Hdac6|Anapc7|Fzr1|Sumo2|Cnot7|Cpeb3|Cnot6l|Cdc23|Cul3|Hnrnpd|Oaz2|O…	124	1531|2675|1315|1955|1809|2907|3795|3273|1003|177|1639|1741|2361|3525|3077|2749|847|617|1843|3633|3311|2885|2805|1839|1981|523|1247|217|1715|1309|3017|2729|3641|3623|3543|2425|1713|2129|3823|2825|2861|787|3327|973|2495|1161|3637|2733|1873|631|877|3459|3169|3019|1071|1201|1293|857|3295|653|1699|3277|1007|1519|3473|1871|325|1685	1.53e-10		GO:0009896	100301183562535	0
31	19	GO Biological Process		Pteridine-containing compound metabolic process	9.83e-09	Ftcd|Mthfd2|Qdpr|Shmt1|Mthfd1|Dhfr|Gart|Shmt2|Atic|Fpgs|Pts|Dmgdh|Spr|Mthfr|Mthfd2l|Mthfs|Mtr|Sardh|Mthfd1l	124	931|2467|1573|3731|2167|1357|2459|955|1019|3059|593|3733|3549|1571|1787|2529|2771|1975|2971	1.62e-10		GO:0042558	1.00074e+16	0
1836	174	GO Biological Process		Organic substance transport	1.02e-08	Rab5b|Kpnb1|Col1a1|Akt1|Ppard|Cse1l|Ranbp2|Kpna1|Hspb1|Phax|Nutf2|Xpo6|Nxf1|Zfyve20|Hspa8|Rab5a|Tomm34|Kpna2|Rab5c|Gle1|Ddx5|Nup85|Pafah1b1|Cartpt|Kpna3|Pabpn1|Myc|Arl6|Ncbp2|Senp2|Cdkn1a|Kif5b|Polr2d|Tap2|Slc23a1|Seh1l|Arl3|Alyref|Rabgef1|Hspd1|Stx6|Ahctf1|Nup35|Kif18a|Slc23a2|Rae1|Rab22a|Chmp4c|Eif6|Kpna4|Nmd3|Serp1|Ncbp1|Nol6|Magoh|Sdad1|Ran|Pan3|Sec61a1|Nup210|Magohb|Sec13|Ipo5|Bax|Acsl4|Tnks…	124	221|3403|3321|1531|3381|3427|709|2089|3097|2117|3071|2303|1387|2655|393|849|253|1915|265|1849|3457|3369|3425|1655|3291|3847|177|475|531|1553|155|3855|831|1099|1635|3465|991|1925|3689|2891|649|829|1183|3563|2577|2993|3145|3095|197|2135|2139|2203|3143|345|2131|3091|3249|2863|2483|2383|199|1345|1125|3633|207|3819|685|965|3491|3803|3467|2715|707|3477|2023|2407|813|3033|2003|479|2217|3783|1609|391|523…	1.7e-11		GO:0071702	9991399828238082	0
322	55	GO Biological Process		Positive regulation of cellular protein localization	1.2e-09	Cdh1|Cct3|Itga3|Jup|Akt1|Mapk14|Cdt1|Nutf2|Dlg4|Cdk1|Gnb2l1|Pinx1|Cct5|Hcls1|Hsp90ab1|Ndc80|Kif5b|Parp1|Src|Nmd3|Larp7|Ran|Cct7|Ipo5|Dkc1|Cct2|Hnrnpk|Acsl3|Gnl3|Cdc42|Epb4.1l2|Nup62|Dlg1|Ep300|Cenpq|Itgb1|Pard6a|Hsp90aa1|Psen1|Cdk5r1|Sptbn1|Epb4.1|Gnl3l|Dctn1|Tcp1|Tpr|Hnrnpm|Iqgap1|Rab11a|Card10|Nutf2-ps1|Cct4|Oaz2|Oaz1|Park2	124	499|2445|3317|643|1531|3495|3651|3071|3603|2553|3795|357|3067|1465|447|1431|3855|871|287|2139|243|3249|2567|1125|1339|947|3039|1609|2501|1995|1401|293|3041|2229|1093|283|2193|973|2733|1827|1619|2761|3189|2205|1597|3557|1905|3607|3721|3337|3387|941|1871|325|1685	2.01e-10		GO:1903829	9920818753952376	0
1987	184	GO Biological Process		Cellular response to organic substance	1.34e-08	Cdh1|Col6a1|Col1a1|Jup|Ddx18|Akt1|Ppard|Cdkn1b|Mapk14|Hspb1|Cd44|Ncoa2|Sod2|Ctnnb1|Bcl2l1|Cad|Endog|Cybb|Hspa8|Top2b|Prpf8|Sparc|Shmt1|Ndel1|Hdac2|Lims1|Apaf1|Ppp2ca|Gfpt2|Gnb2l1|Twistnb|Itgb3|Ddx5|Nup85|Atxn3|Pabpn1|Myc|Col2a1|Cldn1|Crebbp|Pak2|Hcls1|Eif4a2|Sod1|Hsp90ab1|Kif5b|Csnk2b|Bag6|Dpysl3|Gldc|Cpt1a|Stip1|Casp7|Got1|Cdk2|Shmt2|Casp12|Hspd1|Cps1|Atic|Parp1|Nup35|Itga6|Cat|Fbn1|Rae1|Ptpn1|S…	124	499|807|3321|643|1351|1531|3381|2675|3495|3097|1893|323|1253|2177|1757|1579|1809|1805|393|1711|1037|3713|3731|921|2697|1491|2255|3701|3867|3795|1977|2433|3457|3369|1003|3847|177|2571|2537|2663|539|1465|1537|2949|447|3855|1725|1741|2643|1543|2361|3167|1009|1191|655|955|2017|2891|2841|1019|871|1183|3559|823|769|2993|3077|287|2203|3391|3519|165|349|2803|3091|3249|167|2109|3763|1125|3633|651|229|2239…	2.24e-10		GO:0071310	9872895201635192	0
354	58	GO Biological Process		Positive regulation of cell cycle	1.35e-08	Akt1|Cdkn1b|Rad23a|Cdt1|Cdk1|Ube2b|Pafah1b1|Aurkb|Rad21|Myc|Crebbp|Cdkn1a|Hsp90ab1|Ndc80|Cdca5|Sgol2|Src|Larp7|Cks1b|Eif4e|Smarcd3|Mapre3|Anapc4|Asns|Casp2|Rrp8|Psmd10|Mybbp1a|Hnrnpu|Eif4g1|Cdc16|Cdc42|Nup62|Cenpe|Map10|Lsm10|Cast|Rcc2|Birc5|Anapc5|Ube2c|Srpk2|Cdc27|Cdc6|Ccnd1|Cdc25a|Vps4b|Mad2l1|Cdk5r1|Orc1|Med1|Trp53|Ranbp1|Anapc7|Tpr|Cdc23|Rab11a|Cul3	124	1531|2675|1315|3651|2553|3029|3425|615|1089|177|2663|155|447|1431|1435|3719|287|243|2043|3391|2843|439|617|3763|1047|753|2885|2015|2559|2373|1247|1995|293|3017|693|2431|549|2019|1425|3823|3685|1767|3327|3207|3255|3031|3571|3703|1827|731|585|2319|1175|1293|3557|1007|3721|1519	2.27e-10		GO:0045787	9869666231504992	0
386	61	GO Biological Process		Regulation of translation	1.4e-09	Akt1|Shmt1|Gle1|Gnb2l1|Dhfr|Ngdn|Ncbp2|Eif4a2|Polr2d|Etf1|Pa2g4|Shmt2|Paip1|Nat10|Eif6|Serp1|Eif4e|Ncbp1|Magoh|Trnau1ap|Sepsecs|Eif3c|Aars|Tob1|Gemin5|Dhx9|Cnot3|Rbm8a|Eprs|Eif4g1|Foxo3|Itga2|Pcbp1|Nsun3|Cnot10|Ep300|Pum3|Rxra|Ybx1|Rqcd1|Polr2g|Tufm|Cnot1|Eif3b|Mtor|Cnot8|Pus7|Cnot7|Tpr|Cpeb3|Cnot6l|Cnot6|Cnot11|Matr3|Ptbp1|Eif4a1|Eif4b|Nolc1|Nsun4|Hnrnpd|Hnrnpl	124	1531|3731|1849|3795|1357|3751|531|1537|831|1643|691|955|1691|695|197|2203|3391|3143|2131|2783|589|2119|3229|2805|3239|2023|1237|2217|2077|2373|1715|2889|3837|3223|1677|2229|1923|1203|561|1943|2495|2653|1161|3349|1833|631|353|653|3557|1699|3277|3821|2103|1209|2623|2601|3235|2525|757|3473|1865	2.38e-10		GO:0006417	9853871964321762	0
88	27	Reactome Pathways		Cell-Cell communication	1.52e-08	Cdh1|Jup|Ctnnb1|Lims1|Cdh2|Lims2|Itga6|Parva|Ilk|Arhgef6|Kirrel2|Ctnna1|Tesk1|Ctnnd1|Actg1|Cdh3|Pxn|Col17a1|Itgb1|Pard6a|Actb|Itgb4|Kirrel|Mllt4|Pard3|Iqgap1|Kirrel3	124	499|643|2177|1491|905|1745|3559|2419|651|2277|223|3673|2963|2897|719|2245|2489|2725|283|2193|3297|2481|1651|1501|385|3607|641	1.82e-09		MMU-1500931	9818156412055228	0
1370	140	GO Biological Process		Response to endogenous stimulus	1.62e-08	Cdh1|Col6a1|Col1a1|Itga3|Jup|Akt1|Ppard|Cdkn1b|Cd44|Ncoa2|Ctnnb1|Bcl2l1|Cad|Cybb|Qdpr|Top2b|Sparc|Shmt1|Ndel1|Hdac2|Apaf1|Sdc1|Itgb3|Ddx5|Col2a1|Cldn1|Hcls1|Sod1|Cdkn1a|Csnk2b|Capn1|Casp7|Got1|Cdk2|Shmt2|Hspd1|Cps1|Parp1|Cat|Gatm|Fbn1|Ptpn1|Eif6|Src|Hadh|Eif4e|Dnaja1|Casp9|Ran|Col1a2|Asns|Ipo5|Cstf2|Col4a1|Col4a2|Acsl1|Got2|Acat1|Carm1|Rora|Acsbg1|Col16a1|Mars|Gabrb3|Hnrnpk|Aifm1|Cldn5|Smc1a|Eprs…	124	499|807|3321|3317|643|1531|3381|2675|1893|323|2177|1757|1579|1805|1573|1711|3713|3731|921|2697|2255|2625|2433|3457|2571|2537|1465|2949|155|1725|2417|1009|1191|655|955|2891|2841|871|823|867|769|3077|197|287|1747|3391|165|2803|3249|2109|3763|1125|229|2239|2237|685|965|487|2133|2183|3051|201|3605|1027|3039|3033|3431|2947|2077|2559|3673|1715|2855|2889|1127|2385|3497|2729|2801|2229|3451|2145|1789|2471…	2.74e-10		GO:0009719	9790484985457368	0
144	34	Reactome Pathways		Degradation of the extracellular matrix	1.88e-08	Cdh1|Col6a1|Col6a2|Col1a1|Capns1|Col5a3|Cd44|Col2a1|Capn1|Col5a1|Fbn1|Col1a2|Col4a1|Col4a2|Col26a1|Col6a3|Cast|Col8a2|Col12a1|Col5a2|Col4a4|Col11a2|Col3a1|Col8a1|Col11a1|Col4a6|Col15a1|Col18a1|Col13a1|Col10a1|Col7a1|Col4a5|Col4a3|Col19a1	124	499|807|935|3321|2253|821|1893|2571|2417|161|769|2109|2239|2237|1407|717|549|1673|2619|1455|3709|673|2945|2565|1123|2895|1877|1703|1577|2633|2607|1363|2765|1317	2.26e-09		MMU-1474228	9725842150736320	0
68	25	GO Biological Process		Ribosomal small subunit biogenesis	2.39e-08	Nob1|Rps5|Ngdn|Dcaf13|Bysl|Wdr46|Nat10|Rpsa|Nol10|Nop14|Tsr1|Kri1|Pwp2|Utp6|Cirh1a|Ddx52|Wdr3|Rcl1|Rrs1|Utp3|Nhp2l1|Utp23|Tbl3|Gm5616|Rps27	124	1467|3611|3751|925|609|895|695|2561|1119|3873|1213|3671|2819|1419|1909|1241|2275|1515|547|889|3163|1205|1457|573|1967	4.08e-10		GO:0042274	9621602099051862	0
111	31	GO Biological Process		Regulation of mrna splicing, via spliceosome	2.69e-08	U2af2|Hspa8|Ddx5|Larp7|Ncbp1|Magoh|Srsf9|Rbm19|Hnrnpk|Rbm8a|Hnrnpu|Rbmxl1|Rbm25|Ddx17|Srsf4|Nup98|Srsf7|Prdx6|Snrnp70|Sf3b4|Srsf2|Srsf5|Hnrnpa2b1|Rbmx|Srsf3|Srsf6|Srsf1|Ptbp1|Rnps1|Hnrnpl|Rbm5	124	2955|393|3457|243|3143|2131|2031|1347|3039|2217|2559|3683|2635|1127|2847|2379|3301|1383|371|3357|3545|2659|2095|2011|1311|1091|1911|2623|507|1865|679	4.61e-10		GO:0048024	9570247719997592	0
3265	267	GO Biological Process		Regulation of nucleobase-containing compound metabolic process	2.79e-08	Cdh1|Cct3|Col1a1|Jup|Akt1|Pwp1|Ppard|Prpf6|Gtf2f1|Cdkn1b|Dvl3|Mapk14|U2af2|Pias4|Prdx2|Ncoa2|Cdt1|Qars|Gmnn|Sod2|Ctnnb1|Bcl2l1|Hnrnpa0|Rbm28|Ddx49|Ubqln4|Nedd8|Endog|Hspa8|Top2b|Aatf|Dvl2|Hdac2|Lims1|Apaf1|Ccar1|Ppp2ca|Ube2b|Pttg1|Psmc5|Ddx5|Nup85|Aurkb|Psma6|Smn1|Dimt1|Cenpk|Psmc6|Bap1|Pinx1|Cct5|Rad21|Myc|Phf5a|Crebbp|Ncbp2|Hcls1|Senp2|Eif4a2|Cdkn1a|Hsp90ab1|Cebpz|Cdx1|Tnks2|Prdx3|Cdk2|Pa2g4|Wd…	124	499|2445|3321|643|1531|2147|3381|513|2349|2675|723|3495|2955|3115|1215|323|3651|805|995|1253|2177|1757|2813|2789|2209|1973|195|1809|393|1711|785|377|2697|1491|2255|3259|3701|3029|2975|2363|3457|3369|615|2093|569|1469|1413|2411|3201|357|3067|1089|177|1541|2663|531|1465|1553|1537|155|447|1405|3293|1359|3195|655|691|2937|829|837|871|3869|1183|3559|695|823|197|287|2139|243|2043|3519|3143|2131|2749|29…	4.81e-10		GO:0019219	9554395796726400	0
2895	243	GO Biological Process		Negative regulation of metabolic process	3.06e-08	Cdh1|Akt1|Pwp1|Ppard|Cdkn1b|Ppp5c|U2af2|Pias4|Hspb1|Cd44|Pan2|Ncoa2|Qars|Gmnn|Ctnnb1|Lsm2|Bcl2l1|Hnrnpa0|Nutf2|Ubqln4|Hspa8|Dlg4|Shmt1|Aatf|Hdac2|Lims1|Ccar1|Ppp2ca|Gnb2l1|Ube2b|Pttg1|Itgb3|Psmc5|Ddx5|Pafah1b1|Aurkb|Gtpbp4|Dhfr|Bap1|Pinx1|Myc|Crebbp|Ncbp2|Pak2|Hcls1|Senp2|Eif4a2|Sod1|Cdkn1a|Hsp90ab1|Xdh|Polr2d|Etf1|Bag6|Tnks2|Prdx3|Got1|Itgb8|Rabgef1|Cdk2|Pa2g4|Hspd1|Parp1|Anapc2|Clp1|Itgav|Nat10…	124	499|1531|2147|3381|2675|2931|2955|3115|3097|1893|3429|323|805|995|2177|3177|1757|2813|3071|1973|393|3603|3731|785|2697|1491|3259|3701|3795|3029|2975|2433|2363|3457|3425|615|3121|1357|3201|357|177|2663|531|539|1465|1553|1537|2949|155|447|1471|831|1643|1741|1359|3195|1191|3743|3689|655|691|2891|871|2037|2833|2125|695|1533|3525|3077|197|287|243|3391|3143|165|2131|2929|847|1303|3171|2031|1343|2863|19…	5.3e-11		GO:0009892	951427857351842	0
50	21	KEGG Pathways		Fatty acid degradation	3.21e-08	Acat2|Acaa1b|Ehhadh|Cpt1a|Aldh9a1|Hadh|Cpt2|Aldh2|Acsl4|Acsl1|Acat1|Acsbg1|Aldh1b1|Acsbg2|Acsl3|Acsl5|Acox1|Aldh3a2|Acsl6|Hadhb|Aldh7a1	124	1267|2149|1415|2361|2865|1747|2137|1045|207|685|487|3051|361|2231|1609|523|3657|1607|1765|1257|1197	2.89e-09		mmu00071	9493494967595128	0
19	15	KEGG Pathways		One carbon pool by folate	3.21e-08	Ftcd|Mthfd2|Shmt1|Mthfd1|Dhfr|Gart|Shmt2|Atic|Amt|Mthfr|Mthfd2l|Mthfs|Mtr|Mthfsl|Mthfd1l	124	931|2467|3731|2167|1357|2459|955|1019|3501|1571|1787|2529|2771|3333|2971	2.8e-10		mmu00670	9493494967595128	0
20	15	Reactome Pathways		Conversion from APC/C:Cdc20 to APC/C:Cdh1 in late anaphase	3.86e-08	Cdc20|Anapc1|Ube2d1|Ube2e1|Anapc2|Anapc4|Cdc16|Anapc10|Cdc26|Anapc5|Ube2c|Cdc27|Anapc7|Fzr1|Cdc23	124	1955|951|1521|2507|2037|617|1247|767|2323|3823|3685|3327|1293|857|1007	4.67e-09		MMU-176407	9413412695328246	0
20	15	Reactome Pathways		Phosphorylation of the APC/C	3.86e-08	Anapc1|Ube2d1|Cdk1|Ube2e1|Anapc2|Anapc4|Plk1|Cdc16|Anapc10|Cdc26|Anapc5|Ube2c|Cdc27|Anapc7|Cdc23	124	951|1521|2553|2507|2037|617|3311|1247|767|2323|3823|3685|3327|1293|1007	4.67e-09		MMU-176412	9413412695328246	0
20	15	Reactome Pathways		Regulation of lipid metabolism by PPARalpha	3.86e-08	Ncoa2|Crebbp|Smarcd3|Carm1|Tgs1|Fabp1|Tbl1xr1|Rxra|Ncoa1|Tbl1x|Helz2|Med1|Ppara|Chd9|Ncoa6	124	323|2663|2843|2133|319|3641|2609|1203|3351|3809|2055|585|1367|3287|3191	4.67e-09		MMU-400206	9413412695328246	0
510	71	GO Biological Process		Response to extracellular stimulus	4.58e-08	Col1a1|Akt1|Ppard|Ppan|Sod2|Cad|Sparc|Apaf1|Cartpt|Sod1|Cdkn1a|Seh1l|Cps1|Kynu|Itga6|Cat|Gatm|Src|Bcl10|Hmgcl|Prkag2|Aacs|Asns|Rrp8|Acsl4|Tnks|Acsl1|Acat1|Mars|Dpyd|Aifm1|Wdr59|Mybbp1a|Acsl3|Eif4g1|Foxo3|Lamp2|Itga2|Otc|Stat1|Tbl1xr1|Pik3r4|Dhodh|Sctr|Postn|Gss|Ncoa1|Glul|Srsf2|Ccnd1|Skp2|Lars|Mtor|Acacb|Itga4|Ass1|Gck|Trp53|Ppara|Mkks|Sord|Oxct1|Bcl2|Fstl1|Pik3c3|Ppargc1a|Prkag1|Hnrnpl|Adssl1|Hm…	124	3321|1531|3381|835|1253|1579|3713|2255|1655|2949|155|3465|2841|1105|3559|823|867|287|3519|3769|2929|167|3763|753|207|3819|685|487|3605|1913|3033|2053|2015|1609|2373|1715|3157|2889|3497|2801|2609|151|1385|3623|827|1305|3351|3757|3545|3255|1603|1261|1833|2817|3753|1615|1873|2319|1367|923|3089|1551|3045|1319|3813|1325|2935|1865|375|1969|1149	7.95e-10		GO:0009991	9339134521996132	0
58	23	GO Biological Process		Cellular amino acid biosynthetic process	4.87e-08	Cad|Shmt1|Mthfd1|Glud1|Aldh18a1|Got1|Shmt2|Asns|Got2|Dpyd|Got1l1|Gls2|Nags|Otc|Mthfr|Mthfd2l|Oat|Glul|Gad1|Mtr|Ass1|Gls|Asl	124	1579|3731|2167|2353|3231|1191|955|3763|965|1913|1971|815|2027|3497|1571|1787|2307|3757|1581|2771|1615|3787|3261	8.5e-11		GO:0008652	9312471038785366	0
812	96	GO Biological Process		Response to hormone	5e-09	Col1a1|Itga3|Akt1|Ppard|Cdkn1b|Ncoa2|Ctnnb1|Cad|Cybb|Qdpr|Sparc|Ndel1|Sdc1|Ddx5|Cldn1|Hcls1|Cdkn1a|Csnk2b|Capn1|Got1|Cdk2|Hspd1|Cps1|Parp1|Cat|Gatm|Fbn1|Ptpn1|Eif6|Src|Hadh|Eif4e|Dnaja1|Casp9|Ran|Asns|Acsl1|Got2|Acat1|Carm1|Rora|Acsbg1|Mars|Hnrnpk|Aifm1|Eprs|Hnrnpu|Ctnna1|Foxo3|Cldn4|Itga2|Ddx17|Otc|Gja1|Stat1|Ep300|Rab31|Pias3|Yap1|Rab13|Rxra|Ncoa1|Pxn|Uprt|Tbl1x|Casp3|Ccnd1|Hsp90aa1|Safb|Hdac4|…	124	3321|3317|1531|3381|2675|323|2177|1579|1805|1573|3713|921|2625|3457|2537|1465|155|1725|2417|1191|655|2891|2841|871|823|867|769|3077|197|287|1747|3391|165|2803|3249|3763|685|965|487|2133|2183|3051|3605|3039|3033|2077|2559|3673|1715|2855|2889|1127|3497|2729|2801|2229|3451|1789|3209|789|1203|3351|2489|3141|3809|1361|3255|973|159|2913|1829|239|1833|1615|1873|855|611|585|1367|3459|923|2659|3089|1551|2…	8.76e-10		GO:0009725	9301029995663980	0
389	60	GO Biological Process		Positive regulation of cellular catabolic process	5e-09	Akt1|Rad23a|Cdc20|Endog|Sumo3|Gnb2l1|Psmc1|Atxn3|Myc|Rbx1|Bag6|Cpt1a|Aurka|Ptpn1|Psmc2|Dvl1|Anapc4|Psmc4|Bax|Plk1|Psmd10|Tob1|Stub1|Gltscr2|Acsl5|Cdc16|Ubqln1|Foxo3|Ubqln2|Cenpe|Fabp1|Axin1|Rfwd2|Tlr9|Smurf1|Anapc5|Hspa1a|Sumo1|Cdc27|Hsp90aa1|Polr2g|Cnot1|Pias1|Psen1|Gck|Cnot8|Prickle1|Ptk2|Kat5|Hdac6|Anapc7|Fzr1|Sumo2|Cnot7|Cpeb3|Cnot6l|Cdc23|Cul3|Hnrnpd|Park2	124	1531|1315|1955|1809|2907|3795|3273|1003|177|1639|1741|2361|3525|3077|2749|847|617|1843|3633|3311|2885|2805|1839|1981|523|1247|217|1715|1309|3017|3641|3543|2425|1713|2129|3823|2825|2861|3327|973|2495|1161|3637|2733|1873|631|877|3459|1071|1201|1293|857|3295|653|1699|3277|1007|1519|3473|1685	8.79e-10		GO:0031331	9301029995663980	0
41	20	GO Biological Process		mRNA export from nucleus	5.79e-08	Nxf1|Gle1|Nup85|Pabpn1|Polr2d|Rae1|Ncbp1|Shfm1|Ddx19a|Nup133|Nup88|Nup160|Nup107|Nup214|Nup93|Hnrnpa2b1|Srsf3|Tpr|Mcm3ap|Nup155	124	1387|1849|3369|3847|831|2993|3143|813|577|2857|3591|3705|1917|3335|2283|2095|1311|3557|1079|1275	1.02e-09		GO:0006406	9237321436272564	0
391	60	GO Biological Process		Regulation of binding	5.94e-08	Akt1|Gtf2f1|Cdt1|Gmnn|Ctnnb1|Ppp2cb|Hdac2|Sumo3|Ppp2ca|Gnb2l1|Aurkb|Gtpbp4|Pinx1|Myc|Senp2|Cdkn1a|Hsp90ab1|Cdca5|Parp1|Mapre1|Aurka|Src|Nmd3|Larp7|Ncbp1|Smarcd3|Dvl1|Mapre3|Ran|Eif3c|Bax|Plk1|Tnks|Carm1|Dhx9|Hnrnpk|Wapal|Stub1|Cldn5|Eif4g1|Ppp3ca|Itga2|Cdc42|Ep300|Eno1|Hdac8|Sumo1|Hdac4|Actb|Psen1|Itga4|Epb4.1|Hdac5|Ppara|Arhgef7|Gnl3l|Crmp1|Rapgef2|Hnrnpl|Park2	124	1531|2349|3651|995|2177|2123|2697|2907|3701|3795|615|3121|357|177|1553|155|447|1435|871|3609|3525|287|2139|243|3143|2843|847|439|3249|2119|3633|3311|3819|2133|2023|3039|3799|1839|3431|2373|2991|2889|1995|2229|3139|937|2861|2913|3297|2733|3753|2761|1951|1367|3371|3189|313|1049|1865|1685	1.06e-09		GO:0051098	9226213555018804	0
1236	128	GO Biological Process		Positive regulation of cellular component organization	6.53e-08	Cct3|Itga3|Cdkn1b|Dvl3|Ddx56|Mapk14|Hspb1|Pan2|Cdc20|Cdt1|Ctnnb1|Bcl2l1|Endog|Sdc4|Dlg4|Ndel1|Dvl2|Lims1|Gnb2l1|Ube2b|Sdc1|Psmc5|Pafah1b1|Aurkb|Psmc6|Cct5|Rad21|Cldn1|Hcls1|Kif5b|Dpysl3|Cdca5|Tnks2|Sgol2|Anapc2|Itga6|Usp50|Mapre1|Src|Psmc2|Dvl1|Anapc4|Pan3|Cct7|Psmc4|Bax|Ilk|Cask|Dkc1|Tnks|Col16a1|Cct2|Hnrnpk|Stub1|Cldn5|Gnl3|Hnrnpu|Eif4g1|Cdc16|Tesk1|Ppp3ca|Itga2|Cdc42|Nup62|Cenpe|Dlg1|Ep300|Rab…	124	2445|3317|2675|723|3393|3495|3097|3429|1955|3651|2177|1757|1809|189|3603|921|377|1491|3795|3029|2625|2363|3425|615|2411|3067|1089|2537|1465|3855|2643|1435|1359|3719|2037|3559|2535|3609|287|2749|847|617|2863|2567|1843|3633|651|1429|1339|3819|201|947|3039|1839|3431|2501|2559|2373|1247|2963|2991|2889|1995|293|3017|3041|2229|3451|1107|3111|1907|1425|3527|781|461|3483|2129|3823|2489|2825|3685|2757|575…	1.17e-09		GO:0051130	9185086818724926	0
31	18	GO Biological Process		Maturation of lsu-rrna	6.84e-08	Rrp15|Ddx18|Ftsj3|Gtpbp4|Bop1|Wdr12|Nifk|Eif6|Rpf1|Mak16|Rpf2|Nop2|Nsa2|Nhp2l1|Pes1|Rsl1d1|Nhp2|Gm5616	124	1565|1351|2369|3121|2499|2105|3401|197|3631|2965|563|2689|3081|3163|3601|1921|2853|573	1.23e-09		GO:0000470	9164943898279884	0
67	23	Reactome Pathways		Cell junction organization	7.36e-08	Cdh1|Jup|Ctnnb1|Lims1|Cdh2|Lims2|Itga6|Parva|Ilk|Arhgef6|Ctnna1|Tesk1|Ctnnd1|Actg1|Cdh3|Pxn|Col17a1|Itgb1|Pard6a|Actb|Itgb4|Mllt4|Pard3	124	499|643|2177|1491|905|1745|3559|2419|651|2277|3673|2963|2897|719|2245|2489|2725|283|2193|3297|2481|1501|385	9.04e-09		MMU-446728	9133122185662500	0
240	45	GO Biological Process		Organic acid biosynthetic process	7.71e-08	Haao|Cad|Shmt1|Mthfd1|Dhfr|Glud1|Gart|Csad|Aldh18a1|Got1|Shmt2|Atic|Fpgs|Kynu|Gatm|Hao2|Prkag2|Asns|Got2|Acsbg1|Dpyd|Got1l1|Acsbg2|Acsl3|Gls2|Nags|Otc|Mthfr|Mthfd2l|Oat|Mthfs|Glul|Gad1|Mtr|Acaca|Acacb|Ass1|Acly|Nr1h3|Gls|Mthfd1l|Asl|Carns1|Prkag1|Prkag3	124	3257|1579|3731|2167|1357|2353|2459|225|3231|1191|955|1019|3059|1105|867|3021|2929|3763|965|3051|1913|1971|2231|1609|815|2027|3497|1571|1787|2307|2529|3757|1581|2771|239|2817|1615|3423|3471|3787|2971|3261|1617|2935|1149	1.39e-09		GO:0016053	9112945621949044	0
3522	281	GO Biological Process		Establishment of localization	7.95e-08	Rab5b|Cct3|Kpnb1|Col1a1|Akt1|Ppard|Cse1l|Cdkn1b|Ranbp2|Kpna1|Hspb1|Cdt1|Ctnnb1|Bcl2l1|Phax|Nutf2|Xpo6|Nxf1|Cad|Zfyve20|Cybb|Hspa8|Rab5a|Tomm34|Kpna2|Dlg4|Ndel1|Rab5c|Ubb|Gle1|Lims1|Ube2b|Itgb3|Cct6b|Ddx5|Nup85|Pafah1b1|Cartpt|Kpna3|Pinx1|Dpysl2|Pabpn1|Cct5|Myc|Cldn1|Nde1|Arl6|Ncbp2|Umps|Senp2|Sod1|Cdkn1a|Igf2r|Ndc80|Xdh|Kif5b|Polr2d|Tap2|Slc23a1|Bag6|Seh1l|Incenp|Cdca5|Arl3|Alyref|Rabgef1|Cdk2|Dc…	124	221|2445|3403|3321|1531|3381|3427|2675|709|2089|3097|3651|2177|1757|2117|3071|2303|1387|1579|2655|1805|393|849|253|1915|3603|921|265|3765|1849|1491|3029|2433|2377|3457|3369|3425|1655|3291|357|1147|3847|3067|177|2537|3323|475|531|1277|1553|2949|155|3397|1431|1471|3855|831|1099|1635|1741|3465|639|1435|991|1925|3689|655|967|2891|1777|649|829|3869|1183|2125|3563|2577|3385|2993|3145|3095|197|287|2135|…	1.44e-09		GO:0051234	909963287134353	0
472	67	GO Biological Process		Response to nutrient levels	8.02e-08	Col1a1|Akt1|Ppard|Sod2|Cad|Sparc|Apaf1|Cartpt|Sod1|Cdkn1a|Seh1l|Cps1|Kynu|Cat|Gatm|Src|Bcl10|Hmgcl|Prkag2|Aacs|Asns|Rrp8|Acsl4|Tnks|Acsl1|Acat1|Mars|Dpyd|Aifm1|Wdr59|Mybbp1a|Acsl3|Eif4g1|Foxo3|Lamp2|Itga2|Otc|Stat1|Tbl1xr1|Pik3r4|Dhodh|Sctr|Postn|Gss|Ncoa1|Glul|Srsf2|Ccnd1|Lars|Mtor|Acacb|Ass1|Gck|Trp53|Ppara|Mkks|Sord|Oxct1|Bcl2|Fstl1|Pik3c3|Ppargc1a|Prkag1|Hnrnpl|Adssl1|Hmgcs1|Prkag3	124	3321|1531|3381|1253|1579|3713|2255|1655|2949|155|3465|2841|1105|823|867|287|3519|3769|2929|167|3763|753|207|3819|685|487|3605|1913|3033|2053|2015|1609|2373|1715|3157|2889|3497|2801|2609|151|1385|3623|827|1305|3351|3757|3545|3255|1261|1833|2817|1615|1873|2319|1367|923|3089|1551|3045|1319|3813|1325|2935|1865|375|1969|1149	1.46e-09		GO:0031667	9095825631715836	0
152	35	GO Biological Process		Cell cycle checkpoint	1.15e-07	Mapk14|Cdt1|Bcl2l1|Top2b|Cdk1|Aurkb|Cdkn1a|Ndc80|Bub1|Chmp4c|Kntc1|Mad1l1|Casp2|Plk1|Brcc3|Vps4a|Zw10|Bub1b|Gltscr2|Taok1|Cenpe|Top2a|Birc5|Bub3|Spdl1|Cdc6|Ccnd1|Mad2l1|Orc1|Zwint|Trp53|Nsun2|Zwilch|Fzr1|Tpr	124	3495|3651|1757|1711|2553|615|155|1431|2679|3095|3083|1987|1047|3311|3087|3491|3803|975|1981|465|3017|1479|1425|2301|2191|3207|3255|3703|731|1659|2319|629|3835|857|3557	2.1e-10		GO:0000075	8939302159646388	0
2646	224	GO Biological Process		Negative regulation of macromolecule metabolic process	1.19e-07	Cdh1|Akt1|Pwp1|Ppard|Cdkn1b|Ppp5c|U2af2|Pias4|Hspb1|Cd44|Pan2|Ncoa2|Qars|Gmnn|Ctnnb1|Lsm2|Bcl2l1|Hnrnpa0|Nutf2|Ubqln4|Hspa8|Dlg4|Shmt1|Aatf|Hdac2|Lims1|Ccar1|Ppp2ca|Gnb2l1|Ube2b|Pttg1|Itgb3|Psmc5|Ddx5|Pafah1b1|Aurkb|Gtpbp4|Dhfr|Bap1|Pinx1|Myc|Crebbp|Ncbp2|Pak2|Hcls1|Senp2|Eif4a2|Cdkn1a|Hsp90ab1|Xdh|Polr2d|Etf1|Bag6|Tnks2|Prdx3|Itgb8|Rabgef1|Cdk2|Pa2g4|Parp1|Anapc2|Clp1|Itgav|Nat10|Aurka|Ptpn1|Eif…	124	499|1531|2147|3381|2675|2931|2955|3115|3097|1893|3429|323|805|995|2177|3177|1757|2813|3071|1973|393|3603|3731|785|2697|1491|3259|3701|3795|3029|2975|2433|2363|3457|3425|615|3121|1357|3201|357|177|2663|531|539|1465|1553|1537|155|447|1471|831|1643|1741|1359|3195|3743|3689|655|691|871|2037|2833|2125|695|3525|3077|197|287|243|3391|3143|165|2131|2929|847|1303|3171|2031|1343|2863|199|3633|3311|753|651|…	2.19e-09		GO:0010605	8924453038607469	0
44	20	GO Biological Process		Spliceosomal complex assembly	1.51e-07	Sf3a1|Luc7l3|Gemin2|Sf3b1|Ncbp1|Sf3a3|Rbmxl1|Luc7l2|Gemin6|Snrpc|Srpk2|Zrsr2|Rbmx|Luc7l|Prpf39|Srpk1|Sf3a2|Srsf6|Srsf1|Rbm5	124	1989|471|1411|2893|3143|2781|3683|2281|2025|1641|1767|907|2011|3205|355|2389|2223|1091|1911|679	2.78e-09		GO:0000245	8821023052706831	0
1493	145	GO Biological Process		Cellular response to stress	1.77e-07	Npepps|Akt1|Ppard|Ppp5c|Rad23a|Mapk14|Prdx2|Sod2|Bcl2l1|Ubqln4|Ppp2cb|Endog|Cybb|Hspa8|Ube2a|Pds5b|Top2b|Aatf|Polr2i|Hdac2|Cdk1|Apaf1|Ube2b|Pttg1|Atxn3|Cartpt|Dhfr|Psmc6|Rad21|Myc|Rbx1|Pak2|Sod1|Cdkn1a|Hsp90ab1|Polr2d|Bag6|Seh1l|Cdca5|Capn1|Smc3|Prdx3|Cdk2|Casp12|Hspd1|Parp1|Psmd14|Ptpn1|Src|Serp1|Dnaja1|Rad23b|Casp9|Prkag2|Apitd1|Pds5a|Aldh2|Asns|Casp2|Ruvbl1|Bax|Plk1|Rrp8|Brcc3|Gsr|Rora|Ascc3|M…	124	3489|1531|3381|2931|1315|3495|1215|1253|1757|1973|2123|1809|1805|393|2719|3741|1711|785|1937|2697|2553|2255|3029|2975|1003|1655|1357|2411|1089|177|1639|539|2949|155|447|831|1741|3465|1435|2417|3123|3195|655|2017|2891|871|173|3077|287|2203|165|349|2803|2929|3589|1303|1045|3763|1047|2485|3633|3311|753|3087|2997|2183|457|3605|2023|1839|813|3033|2053|1981|1493|2947|2015|2475|2373|1511|3673|1513|217|1…	3.29e-09		GO:0033554	8752026733638193	0
39	18	Reactome Pathways		NCAM signaling for neurite out-growth	1.82e-07	Col6a1|Col6a2|Col5a3|Col2a1|Col5a1|Col9a2|Col4a1|Col4a2|Col9a1|Col6a3|Col5a2|Col4a4|Col3a1|Sptbn1|Ptk2|Col4a5|Col4a3|Col9a3	124	807|935|821|2571|161|2207|2239|2237|1815|717|1455|3709|2945|1619|3459|1363|2765|2233	2.24e-08		MMU-375165	8739928612014924	0
44	19	KEGG Pathways		Aminoacyl-tRNA biosynthesis	1.86e-07	Qars|Cars|Rars|Tars|Aars2|Nars|Iars2|Rars2|Sepsecs|Aars|Lars2|Mars|Eprs|Vars2|Vars|Sars2|Lars|Sars|Iars	124	805|3147|1813|3035|469|3517|1555|775|589|3229|485|3605|2077|1137|2851|2339|1261|2251|1307	1.74e-08		mmu00970	8730487055782084	0
238	44	GO Biological Process		Carboxylic acid biosynthetic process	1.89e-07	Haao|Cad|Shmt1|Mthfd1|Dhfr|Glud1|Gart|Aldh18a1|Got1|Shmt2|Atic|Fpgs|Kynu|Gatm|Hao2|Prkag2|Asns|Got2|Acsbg1|Dpyd|Got1l1|Acsbg2|Acsl3|Gls2|Nags|Otc|Mthfr|Mthfd2l|Oat|Mthfs|Glul|Gad1|Mtr|Acaca|Acacb|Ass1|Acly|Nr1h3|Gls|Mthfd1l|Asl|Carns1|Prkag1|Prkag3	124	3257|1579|3731|2167|1357|2353|2459|3231|1191|955|1019|3059|1105|867|3021|2929|3763|965|3051|1913|1971|2231|1609|815|2027|3497|1571|1787|2307|2529|3757|1581|2771|239|2817|1615|3423|3471|3787|2971|3261|1617|2935|1149	3.52e-09		GO:0046394	8723538195826755	0
5108	376	GO Biological Process		Negative regulation of biological process	1.9e-08	Cdh1|Col1a1|Itga3|Jup|Akt1|Pwp1|Ppard|Cdkn1b|Ppp5c|Mapk14|U2af2|Pias4|Hspb1|Cd44|Prdx2|Pan2|Psmb4|Ncoa2|Cdt1|Qars|Gmnn|Sod2|Ctnnb1|Lsm2|Bcl2l1|Hnrnpa0|Nutf2|Ubqln4|Ppp2cb|Hspa8|Pds5b|Sdc4|Top2b|Dlg4|Cldn7|Sparc|Shmt1|Aatf|Psme3|Hdac2|Lims1|Cdk1|Herc4|Ccar1|Ppp2ca|Gnb2l1|Ube2b|Pttg1|Itgb3|Psmc5|Ddx5|Pafah1b1|Aurkb|Gtpbp4|Psmc1|Cartpt|Dhfr|Bap1|Pinx1|Rad21|Myc|Col2a1|Itga5|Crebbp|Ncbp2|Pak2|Hcls1|S…	124	499|3321|3317|643|1531|2147|3381|2675|2931|3495|2955|3115|3097|1893|1215|3429|3355|323|3651|805|995|1253|2177|3177|1757|2813|3071|1973|2123|393|3741|189|1711|3603|3511|3713|3731|785|1313|2697|1491|2553|3233|3259|3701|3795|3029|2975|2433|2363|3457|3425|615|3121|3273|1655|1357|3201|357|1089|177|2571|2575|2663|531|539|1465|1553|1537|2949|155|447|1431|1471|831|905|1099|1643|1725|1741|1745|2643|1359|2…	3.56e-09		GO:0048519	8721246399047171	0
438	63	GO Biological Process		Regulation of cellular amide metabolic process	1.96e-07	Akt1|Shmt1|Gle1|Gnb2l1|Dhfr|Ngdn|Ncbp2|Eif4a2|Polr2d|Etf1|Pa2g4|Shmt2|Paip1|Nat10|Eif6|Serp1|Eif4e|Ncbp1|Magoh|Trnau1ap|Sepsecs|Eif3c|Aars|Tob1|Gemin5|Dhx9|Cnot3|Rbm8a|Eprs|Eif4g1|Foxo3|Itga2|Pcbp1|Nsun3|Cnot10|Ep300|Pum3|Rxra|Ybx1|Rqcd1|Casp3|Polr2g|Tufm|Cnot1|Eif3b|Mtor|Trp53|Cnot8|Pus7|Cnot7|Tpr|Cpeb3|Cnot6l|Cnot6|Cnot11|Matr3|Ptbp1|Eif4a1|Eif4b|Nolc1|Nsun4|Hnrnpd|Hnrnpl	124	1531|3731|1849|3795|1357|3751|531|1537|831|1643|691|955|1691|695|197|2203|3391|3143|2131|2783|589|2119|3229|2805|3239|2023|1237|2217|2077|2373|1715|2889|3837|3223|1677|2229|1923|1203|561|1943|1361|2495|2653|1161|3349|1833|2319|631|353|653|3557|1699|3277|3821|2103|1209|2623|2601|3235|2525|757|3473|1865	3.68e-09		GO:0034248	8707743928643523	0
19	14	Reactome Pathways		Processing of Intronless Pre-mRNAs	1.98e-07	Pabpn1|Ncbp2|Clp1|Cstf3|Ncbp1|Cstf2|Nudt21|Cpsf7|Cpsf2|Cpsf3|Cpsf1|Papola|Cstf1|Pcf11	124	3847|531|2833|3777|3143|229|1399|559|3285|3537|3567|2597|711|3037	2.46e-08		MMU-77595	8703334809738468	0
484	67	GO Biological Process		Microtubule cytoskeleton organization	2.07e-07	Kpnb1|Cdc20|Ctnnb1|Ndel1|Ube2b|Pafah1b1|Aurkb|Dnaaf2|Atxn3|Smn1|Nde1|Spag6|Sgol1|Ndc80|Incenp|Cdk2|Dctn2|Kif18a|Mapre1|Aurka|Dvl1|Mapre3|Plk1|Tnks|Zw10|Dnah1|Aaas|Tubg2|Tubg1|Tuba1c|Taok1|Nup62|Cenpe|Kif2b|Map10|Kif2c|Dlg1|Espl1|Gja1|Lrguk|Dnah5|Axin1|Cenph|Tuba1b|Birc5|Rcc1|Itgb1|Spdl1|Pard6a|Tuba1a|Mad2l1|Cgn|Ptk2|Ckap5|Nuf2|Clip1|Spc25|Dctn1|Crmp1|Ranbp1|Kif2a|Cenpa|Pard3|Dnah8|Clasp2|Rab11a|C…	124	3403|1955|2177|921|3029|3425|615|1473|1003|569|3323|541|473|1431|639|655|967|3563|3609|3525|847|439|3311|3819|3803|2479|3783|3871|2751|235|465|293|3017|909|693|2989|3041|1265|2729|3281|1525|3543|665|959|1425|635|283|2191|2193|2627|3703|2827|3459|3509|3445|171|793|2205|313|1175|2195|799|385|2269|1637|3721|2613	3.9e-10		GO:0000226	8684029654543082	0
15	13	Reactome Pathways		Nucleobase biosynthesis	2.17e-07	Cad|Adss|Pfas|Umps|Gart|Atic|Gmps|Paics|Dhodh|Impdh1|Impdh2|Ppat|Adssl1	124	1579|3679|533|1277|2459|1019|3661|1377|1385|407|245|737|375	2.71e-08		MMU-8956320	866354026615147	0
279	48	GO Biological Process		Ribonucleotide metabolic process	2.18e-07	Gmpr|Gmpr2|Eno2|Cad|Adss|Pfas|Umps|Ehhadh|Gart|Hsd17b4|Papss2|Atic|Kynu|Gmps|Papss1|Ctps|Hmgcl|Paics|Ran|Acsl4|Ctps2|Acsl1|Acat1|Rora|Acsl3|Acsl5|Uckl1|Eno4|Lrguk|Dhodh|Eno3|Impdh1|Eno1|Impdh2|Mpp5|Uprt|Hmgcs2|Acaca|Acacb|Oxct2a|Gck|Acly|Acsl6|Mpp6|Guk1|Adssl1|Hmgcs1|Prkag3	124	637|3695|1991|1579|3679|533|1277|1415|2459|2787|2357|1019|1105|3661|2013|2249|3769|1377|3249|207|1181|685|487|2183|1609|523|2867|1083|3281|1385|2341|407|3139|245|2443|3141|3015|239|2817|3811|1873|3423|1765|255|1505|375|1969|1149	4.13e-09		GO:0009259	8661543506395395	0
29	16	Reactome Pathways		mRNA Capping	2.41e-07	Gtf2f1|Polr2e|Polr2i|Polr2h|Ncbp2|Polr2d|Ncbp1|Polr2b|Polr2j|Polr2l|Polr2f|Polr2a|Polr2k|Gtf2f2|Polr2g|Polr2c	124	2349|1731|1937|2047|531|831|3143|1369|1653|2225|1323|2699|1627|2757|2495|2329	3.02e-08		MMU-72086	8617982957425131	0
20	15	GO Biological Process		Glutamine metabolic process	2.46e-07	Cad|Gfpt2|Pfas|Glud1|Cps1|Gmps|Ctps|Asns|Ctps2|Gls2|Glul|Gfpt1|Gls|Asl|Adssl1	124	1579|3867|533|2353|2841|3661|2249|3763|1181|815|3757|1043|3787|3261|375	4.67e-09		GO:0006541	8609064892896621	0
20	15	GO Biological Process		Tetrahydrofolate metabolic process	2.46e-07	Ftcd|Mthfd2|Shmt1|Mthfd1|Dhfr|Gart|Shmt2|Atic|Dmgdh|Mthfr|Mthfd2l|Mthfs|Mtr|Sardh|Mthfd1l	124	931|2467|3731|2167|1357|2459|955|1019|3733|1571|1787|2529|2771|1975|2971	4.67e-09		GO:0046653	8609064892896621	0
40	19	GO Biological Process		tRNA aminoacylation for protein translation	2.51e-07	Qars|Cars|Rars|Dalrd3|Tars|Aars2|Nars|Iars2|Rars2|Aars|Lars2|Mars|Eprs|Vars2|Vars|Sars2|Lars|Sars|Iars	124	805|3147|1813|2315|3035|469|3517|1555|775|3229|485|3605|2077|1137|2851|2339|1261|2251|1307	4.81e-09		GO:0006418	8600326278518962	0
40	19	GO Biological Process		Ribonucleoside monophosphate metabolic process	2.51e-07	Gmpr2|Cad|Adss|Pfas|Umps|Gart|Atic|Gmps|Paics|Uckl1|Lrguk|Dhodh|Impdh1|Impdh2|Mpp5|Uprt|Mpp6|Guk1|Adssl1	124	3695|1579|3679|533|1277|2459|1019|3661|1377|2867|3281|1385|407|245|2443|3141|255|1505|375	4.81e-09		GO:0009161	8600326278518962	0
241	44	GO Biological Process		Regulation of protein modification by small protein conjugation or removal	2.6e-08	Akt1|U2af2|Pias4|Cdc20|Ctnnb1|Ubb|Ube2d1|Gtpbp4|Pinx1|Rbx1|Senp2|Hsp90ab1|Rassf5|Bcl10|Dnaja1|Plk1|Psmd10|Stub1|Gltscr2|Gnl3|Ubqln1|Pias3|Axin1|Isg15|Hdac8|Hsp90aa1|Sae1|Skp2|Hdac4|Pias1|Psen1|Mad2l1|Mtor|Uba2|Ube3a|Prickle1|Gnl3l|Xiap|Ube2l3|Fzr1|Sumo2|Cul3|Ube2i|Park2	124	1531|2955|3115|1955|2177|3765|1521|3121|357|1639|1553|447|3729|3519|165|3311|2885|1839|1981|2501|217|1789|3543|3243|937|973|517|1603|2913|3637|2733|3703|1833|729|611|877|3189|423|2835|857|3295|1519|2287|1685	5.02e-09		GO:1903320	8585026652029182	0
116	30	GO Biological Process		Mitotic cell cycle checkpoint	2.63e-07	Bcl2l1|Top2b|Cdk1|Aurkb|Cdkn1a|Ndc80|Bub1|Chmp4c|Kntc1|Mad1l1|Casp2|Plk1|Vps4a|Zw10|Bub1b|Gltscr2|Taok1|Cenpe|Top2a|Birc5|Bub3|Spdl1|Cdc6|Ccnd1|Mad2l1|Orc1|Zwint|Trp53|Zwilch|Tpr	124	1757|1711|2553|615|155|1431|2679|3095|3083|1987|1047|3311|3491|3803|975|1981|465|3017|1479|1425|2301|2191|3207|3255|3703|731|1659|2319|3835|3557	5.09e-09		GO:0007093	8580044251510243	0
252	45	GO Biological Process		Positive regulation of cell cycle process	2.96e-07	Akt1|Cdt1|Cdk1|Ube2b|Aurkb|Rad21|Crebbp|Cdkn1a|Ndc80|Cdca5|Sgol2|Larp7|Smarcd3|Anapc4|Casp2|Rrp8|Mybbp1a|Hnrnpu|Eif4g1|Cdc16|Cdc42|Nup62|Cenpe|Map10|Lsm10|Rcc2|Birc5|Anapc5|Ube2c|Cdc27|Cdc6|Ccnd1|Cdc25a|Vps4b|Mad2l1|Cdk5r1|Orc1|Med1|Trp53|Ranbp1|Anapc7|Tpr|Cdc23|Rab11a|Cul3	124	1531|3651|2553|3029|615|1089|2663|155|1431|1435|3719|243|2843|617|1047|753|2015|2559|2373|1247|1995|293|3017|693|2431|2019|1425|3823|3685|3327|3207|3255|3031|3571|3703|1827|731|585|2319|1175|1293|3557|1007|3721|1519	5.76e-09		GO:0090068	8528708288941061	0
25	16	GO Biological Process		Folic acid-containing compound metabolic process	2.99e-07	Ftcd|Mthfd2|Shmt1|Mthfd1|Dhfr|Gart|Shmt2|Atic|Fpgs|Dmgdh|Mthfr|Mthfd2l|Mthfs|Mtr|Sardh|Mthfd1l	124	931|2467|3731|2167|1357|2459|955|1019|3059|3733|1571|1787|2529|2771|1975|2971	5.85e-09		GO:0006760	852432881167557	0
35	17	Reactome Pathways		TP53 Regulates Transcription of Cell Cycle Genes	3.05e-07	Cdkn1b|Cdk1|Cdkn1a|Cdk2|Aurka|Bax|Cnot3|Cnot10|Rqcd1|Cnot1|Cnot8|Tnks1bp1|Cnot4|Cnot7|Cnot6l|Cnot6|Cnot11	124	2675|2553|155|655|3525|3633|1237|1677|1943|1161|631|1333|3179|653|3277|3821|2103	3.84e-08		MMU-6791312	8515700160653215	0
53	21	GO Biological Process		Alpha-amino acid biosynthetic process	3.52e-07	Cad|Shmt1|Mthfd1|Glud1|Aldh18a1|Got1|Shmt2|Asns|Got2|Got1l1|Gls2|Nags|Otc|Mthfr|Mthfd2l|Oat|Glul|Mtr|Ass1|Gls|Asl	124	1579|3731|2167|2353|3231|1191|955|3763|965|1971|815|2027|3497|1571|1787|2307|3757|2771|1615|3787|3261	6.91e-09		GO:1901607	8453457336521868	0
206	40	GO Biological Process		Carboxylic acid catabolic process	3.85e-07	Haao|Ftcd|Ppard|Cd44|Acat2|Acaa1b|Qdpr|Shmt1|Blmh|Glud1|Ehhadh|Csad|Hsd17b4|Gldc|Cpt1a|Got1|Shmt2|Gad2|Kynu|Hao1|Hdc|Hadh|Decr1|Cpt2|Hmgcl|Got2|Acat1|Amt|Acsbg2|Aldh4a1|Gls2|Otc|Acox1|Pex5|Oat|Sardh|Gls|Hadhb|Il4i1|Acox2	124	3257|931|3381|1893|1267|2149|1573|3731|755|2353|1415|225|2787|1543|2361|1191|955|3805|1105|1701|2517|1747|3745|2137|3769|965|487|3501|2231|917|815|3497|3657|809|2307|1975|3787|1257|3023|3283	7.58e-09		GO:0046395	8414539270491499	0
54	20	Reactome Pathways		Deadenylation-dependent mRNA decay	4.05e-07	Pan2|Lsm2|Eif4a2|Paip1|Eif4e|Pan3|Cnot3|Eif4g1|Cnot10|Rqcd1|Cnot1|Cnot8|Tnks1bp1|Cnot4|Cnot7|Cnot6l|Cnot6|Cnot11|Eif4a1|Eif4b	124	3429|3177|1537|1691|3391|2863|1237|2373|1677|1943|1161|631|1333|3179|653|3277|3821|2103|2601|3235	5.13e-08		MMU-429914	8392544976785331	0
88	25	KEGG Pathways		Hypertrophic cardiomyopathy	4.09e-07	Itgb7|Itga3|Itgb3|Itga5|Itgb8|Itga8|Itgb6|Itgav|Itga6|Itga10|Prkag2|Itga11|Itga9|Itga2|Itgb5|Actg1|Itga1|Itgb1|Itga7|Actb|Itga2b|Itga4|Itgb4|Prkag1|Prkag3	124	1599|3317|2433|2575|3743|3869|2045|2125|3559|2785|2929|2331|3237|2889|2471|719|3325|283|795|3297|3025|3753|2481|2935|1149	3.94e-08		mmu05410	8388276691992658	0
264	44	Reactome Pathways		Metabolism of carbohydrates	5.08e-07	Ranbp2|Eno2|Cd44|Sdc4|Sdc1|Nup85|Nup153|Seh1l|Papss2|Dcxr|Got1|Nup35|Rae1|Papss1|Nup210|Sec13|Got2|Nupl1|Aaas|Nup54|Nup43|Nup133|Nup88|Nup62|Nup160|Nupl2|Nup107|Pcx|Nup188|Nup214|Nup98|Gckr|Eno3|Eno1|Gck|Akr1b3|Nup93|Sord|Pom121|Tpr|Ndc1|Nup155|Nup37|Nup50	124	709|1991|1893|189|2625|3369|2717|3465|2357|1859|1191|1183|2993|2013|2383|1345|965|2407|3783|391|2173|2857|3591|293|3705|2543|1917|833|2869|3335|2379|1285|2341|3139|1873|855|2283|3089|2743|3557|3761|1275|1437|3663	6.46e-08		MMU-71387	8294136287716081	0
440	62	GO Biological Process		Nucleobase-containing small molecule metabolic process	5.59e-07	Gmpr|Haao|Gmpr2|Eno2|Cad|Adss|Shmt1|Gfpt2|Pfas|Mthfd1|Dpys|Umps|Ehhadh|Gart|Xdh|Hsd17b4|Papss2|Cps1|Atic|Kynu|Gmps|Papss1|Ctps|Hmgcl|Paics|Ran|Oasl2|Acsl4|Ctps2|Acsl1|Acat1|Rora|Dpyd|Acsl3|Acsl5|Uckl1|Eno4|Lrguk|Dhodh|Mthfd2l|Eno3|Impdh1|Oas1a|Eno1|Impdh2|Mpp5|Uprt|Hmgcs2|Acaca|Mtor|Acacb|Oxct2a|Gck|Acly|Acsl6|Gfpt1|Mthfd1l|Mpp6|Guk1|Adssl1|Hmgcs1|Prkag3	124	637|3257|3695|1991|1579|3679|3731|3867|533|2167|1053|1277|1415|2459|1471|2787|2357|2841|1019|1105|3661|2013|2249|3769|1377|3249|1187|207|1181|685|487|2183|1913|1609|523|2867|1083|3281|1385|1787|2341|407|2549|3139|245|2443|3141|3015|239|1833|2817|3811|1873|3423|1765|1043|2971|255|1505|375|1969|1149	1.11e-08		GO:0055086	8252588192113576	0
6908	478	GO Biological Process		Response to stimulus	5.96e-07	Cdh1|Haao|Rab5b|Col6a1|Col6a2|Itgb7|Kpnb1|Npepps|Col1a1|Itga3|Jup|Ddx18|Akt1|Ppard|Gtf2f1|Cdkn1b|Ppp5c|Ranbp2|Dvl3|Rad23a|Kpna1|Ppan|Mapk14|Pias4|Hspb1|Cd44|Prdx2|Ncoa2|Cdt1|Sod2|Ctnnb1|Bcl2l1|Hnrnpa0|Ubqln4|Ppp2cb|Nedd8|Acaa1b|Cad|Endog|Cybb|Hspa8|Qdpr|Adss|Ube2a|Pds5b|Sdc4|Mpp2|Top2b|Rab5a|Prpf8|Kpna2|Dlg4|Cldn7|Sparc|Shmt1|Aatf|Ndel1|Rab5c|Dvl2|Polr2i|Hdac2|Lims1|Cdk1|Apaf1|Ppp2ca|Gfpt2|Gnb2l1…	124	499|3257|221|807|935|1599|3403|3489|3321|3317|643|1351|1531|3381|2349|2675|2931|709|723|1315|2089|835|3495|3115|3097|1893|1215|323|3651|1253|2177|1757|2813|1973|2123|195|2149|1579|1809|1805|393|1573|3679|2719|3741|189|3853|1711|849|1037|1915|3603|3511|3713|3731|785|921|265|377|1937|2697|1491|2553|2255|3701|3867|3795|3029|2975|1977|2625|2433|3457|3369|755|615|533|1473|1003|1655|1357|2353|2411|3201…	1.19e-08		GO:0050896	8224753740259765	0
201	39	GO Biological Process		Protein polyubiquitination	6.6e-08	Ctnnb1|Anapc1|Ube2a|Ube2d1|Ube2b|Ube2e1|Rbx1|Tnks2|Anapc2|Ubox5|Anapc4|Cul1|Tnks|Skp1a|Stub1|Cdc16|Anapc10|Btrc|Axin1|Magel2|Cdc26|Smurf1|Anapc5|Ube2c|Smurf2|Cdc27|Skp2|Ube4b|Ube3a|Hecw1|Bcl2|Hdac6|Ube2l3|Ube4a|Anapc7|Cdc23|Rnf146|Cul3|Park2	124	2177|951|2719|1521|3029|2507|1639|1359|2037|1743|617|2085|3819|3449|1839|1247|767|1219|3543|3527|2323|2129|3823|3685|787|3327|1603|1875|611|3169|3045|1201|2835|911|1293|1007|3105|1519|1685	1.33e-08		GO:0000209	818045606445813	0
55	20	KEGG Pathways		Valine, leucine and isoleucine degradation	6.7e-08	Acat2|Acaa1b|Ehhadh|Aldh9a1|Hadh|Hmgcl|Aldh2|Aacs|Acat1|Aldh1b1|Lao1|Aldh3a2|Hmgcs2|Oxct2a|Oxct2b|Oxct1|Hadhb|Il4i1|Aldh7a1|Hmgcs1	124	1267|2149|1415|2865|1747|3769|1045|167|487|361|3529|1607|3015|3811|3791|1551|1257|3023|1197|1969	6.66e-08		mmu00280	8173925197299173	0
139	32	GO Biological Process		Regulation of protein localization to nucleus	7.5e-08	Cdh1|Jup|Akt1|Mapk14|Nutf2|Cdk1|Sumo3|Ppp2ca|Pinx1|Hcls1|Hsp90ab1|Rassf5|Parp1|Src|Nmd3|Larp7|Ran|Ipo5|Cldn18|Nupl1|Nup54|Nup62|Polr1a|Ep300|Glul|Hsp90aa1|Psen1|Tpr|Hnrnpm|Nolc1|Card10|Nutf2-ps1	124	499|643|1531|3495|3071|2553|2907|3701|357|1465|447|3729|871|287|2139|243|3249|1125|1719|2407|391|293|403|2229|3757|973|2733|3557|1905|2525|3337|3387	1.52e-08		GO:1900180	81249387366083	0
748	87	GO Biological Process		Protein modification by small protein conjugation or removal	9.03e-07	Akt1|Ranbp2|Pias4|Cdc20|Ctnnb1|Nedd8|Anapc1|Ube2a|Ubb|Ube2d1|Herc4|Sumo3|Gnb2l1|Ube2b|Atxn3|Ube2e1|Bap1|Dcaf13|Rbx1|Senp2|Tnks2|Rabgef1|Shmt2|Psmd14|Anapc2|Ubox5|Usp50|Anapc4|Cul1|Plk1|Brcc3|Tnks|Ubd|Skp1a|Stub1|Senp1|Senp6|Cdc16|Anapc10|Cdc42|Pias3|Btrc|Axin1|Mysm1|Herc2|Rfwd2|Magel2|Cdc26|Smurf1|Anapc5|Ube2c|Sumo1|Usp14|Smurf2|Cdc27|Mkrn3|Sae1|Skp2|Hdac4|Pias1|Ube4b|Uba2|Rps27a|Ube3a|Med1|Cops2…	124	1531|709|3115|1955|2177|195|951|2719|3765|1521|3233|2907|3795|3029|1003|2507|3201|925|1639|1553|1359|3689|955|173|2037|1743|2535|617|2085|3311|3087|3819|211|3449|1839|1679|3417|1247|767|1995|1789|1219|3543|2073|1903|2425|3527|2323|2129|3823|3685|2861|1931|787|3327|3011|517|1603|2913|3637|1875|729|1629|611|585|2097|3169|3413|3045|1271|3179|423|1201|2835|1657|911|1293|857|3295|743|1263|1007|3105|15…	1.84e-08		GO:0070647	8044312249686494	0
33	16	Reactome Pathways		Formation of the Early Elongation Complex	1.01e-06	Gtf2f1|Polr2e|Polr2i|Polr2h|Ncbp2|Polr2d|Ncbp1|Polr2b|Polr2j|Polr2l|Polr2f|Polr2a|Polr2k|Gtf2f2|Polr2g|Polr2c	124	2349|1731|1937|2047|531|831|3143|1369|1653|2225|1323|2699|1627|2757|2495|2329	1.29e-07		MMU-113418	7995678626217357	0
556	71	GO Biological Process		Response to inorganic substance	1.26e-06	Cdh1|Haao|Col1a1|Akt1|Cdkn1b|Ppp5c|Prdx2|Sod2|Ppp2cb|Endog|Cybb|Qdpr|Adss|Top2b|Dlg4|Sparc|Hdac2|Cdk1|Ppp2ca|Sdc1|Glud1|Bap1|Cldn1|Gart|Sod1|Xdh|Capn1|Prdx3|Got1|Hspd1|Cps1|Atic|Parp1|Itgav|Cat|Gatm|Src|Kpna4|Casp9|Aifm1|Hnrnpa1|Ppp3ca|Ddi1|Otc|Fabp1|Ep300|Bak1|Gss|Tlr9|Sumo1|Casp3|Ccnd1|Mtr|Sod3|Ddi2|Ass1|Akr1b3|Fus|Dlg2|Ube3a|Trp53|Sord|Bcl2|Hdac6|Ranbp1|Prdx1|Ppargc1a|Iqgap1|Hnrnpd|Hmgcs1|Park2	124	499|3257|3321|1531|2675|2931|1215|1253|2123|1809|1805|1573|3679|1711|3603|3713|2697|2553|3701|2625|2353|3201|2537|2459|2949|1471|2417|3195|1191|2891|2841|1019|871|2125|823|867|287|2135|2803|3033|2003|2991|213|3497|3641|2229|1907|1305|1713|2861|1361|3255|2771|2883|1281|1615|855|271|1245|611|2319|3089|3045|1201|1175|3377|1325|3607|3473|1969|1685	2.59e-08		GO:0010035	7899629454882438	0
361	54	GO Biological Process		Nucleotide metabolic process	1.29e-06	Gmpr|Haao|Gmpr2|Eno2|Cad|Adss|Shmt1|Pfas|Mthfd1|Umps|Ehhadh|Gart|Hsd17b4|Papss2|Atic|Kynu|Gmps|Papss1|Ctps|Hmgcl|Paics|Ran|Oasl2|Acsl4|Ctps2|Acsl1|Acat1|Rora|Acsl3|Acsl5|Uckl1|Eno4|Lrguk|Dhodh|Mthfd2l|Eno3|Impdh1|Oas1a|Eno1|Impdh2|Mpp5|Uprt|Hmgcs2|Acaca|Acacb|Oxct2a|Gck|Acly|Acsl6|Mpp6|Guk1|Adssl1|Hmgcs1|Prkag3	124	637|3257|3695|1991|1579|3679|3731|533|2167|1277|1415|2459|2787|2357|1019|1105|3661|2013|2249|3769|1377|3249|1187|207|1181|685|487|2183|1609|523|2867|1083|3281|1385|1787|2341|407|2549|3139|245|2443|3141|3015|239|2817|3811|1873|3423|1765|255|1505|375|1969|1149	2.65e-08		GO:0009117	7889410289700751	0
318	50	GO Biological Process		Small molecule catabolic process	1.3e-07	Haao|Ftcd|Ppard|Gmpr2|Cd44|Acat2|Acaa1b|Qdpr|Shmt1|Blmh|Glud1|Ehhadh|Csad|Hsd17b4|Gldc|Cpt1a|Got1|Shmt2|Gad2|Kynu|Hao1|Hdc|Hadh|Decr1|Cpt2|Hmgcl|Aldh2|Got2|Acat1|Amt|Dpyd|Akr1b8|Aldh1b1|Acsbg2|Aldh4a1|Gls2|Otc|Acox1|Pex5|Eno1|Oat|Oxct2a|Oxct2b|Sardh|Sord|Oxct1|Gls|Hadhb|Il4i1|Acox2	124	3257|931|3381|3695|1893|1267|2149|1573|3731|755|2353|1415|225|2787|1543|2361|1191|955|3805|1105|1701|2517|1747|3745|2137|3769|1045|965|487|3501|1913|3755|361|2231|917|815|3497|3657|809|3139|2307|3811|3791|1975|3089|1551|3787|1257|3023|3283	2.69e-08		GO:0044282	7886056647693163	0
1083	112	GO Biological Process		Regulation of cellular localization	1.32e-06	Cdh1|Cct3|Itga3|Jup|Akt1|Dvl3|Mapk14|Cdt1|Ctnnb1|Bcl2l1|Nutf2|Rab5a|Dlg4|Ndel1|Cdk1|Sumo3|Ppp2ca|Gnb2l1|Itgb3|Aurkb|Pinx1|Cct5|Ncbp2|Hcls1|Hsp90ab1|Ndc80|Kif5b|Cdh2|Cdca5|Rabgef1|Rassf5|Stx6|Parp1|Itgav|Ptpn1|Src|Nmd3|Larp7|Dnaja1|Dvl1|Ran|Mad1l1|Cct7|Ipo5|Bax|Plk1|Cask|Dkc1|Lamp1|Vps4a|Cldn18|Reep2|Cct2|Dhx9|Nupl1|Hnrnpk|Wapal|Acsl3|Nup54|Gnl3|Hnrnpu|Cdc42|Epb4.1l2|Nup62|Nat8l|Polr1a|Dlg1|Gja1|N…	124	499|2445|3317|643|1531|723|3495|3651|2177|1757|3071|849|3603|921|2553|2907|3701|3795|2433|615|357|3067|531|1465|447|1431|3855|905|1435|3689|3729|649|871|2125|3077|287|2139|243|165|847|3249|1987|2567|1125|3633|3311|1429|1339|2829|3491|1719|2715|947|2023|2407|3039|3799|1609|391|2501|2559|1995|1401|293|713|403|3041|2729|3335|2229|1235|3111|1907|1425|781|2245|3757|3677|1093|937|283|2193|973|3297|2733…	2.74e-08		GO:0060341	7879426068794151	0
188	37	GO Biological Process		Nucleotide biosynthetic process	1.34e-06	Haao|Cad|Adss|Shmt1|Pfas|Mthfd1|Umps|Gart|Papss2|Atic|Kynu|Gmps|Papss1|Ctps|Paics|Oasl2|Acsl4|Ctps2|Acsl1|Acat1|Acsl5|Uckl1|Lrguk|Dhodh|Mthfd2l|Impdh1|Oas1a|Impdh2|Mpp5|Uprt|Acaca|Acacb|Acly|Acsl6|Mpp6|Guk1|Adssl1	124	3257|1579|3679|3731|533|2167|1277|2459|2357|1019|1105|3661|2013|2249|1377|1187|207|1181|685|487|523|2867|3281|1385|1787|407|2549|245|2443|3141|239|2817|3423|1765|255|1505|375	2.79e-08		GO:0009165	7872895201635193	0
231	40	KEGG Pathways		Human T-cell leukemia virus 1 infection	1.43e-06	Akt1|Cdc20|Bcl2l1|Anapc1|Pttg1|Myc|Crebbp|Cdkn1a|Cdk2|Anapc2|mCG_49183|Tln1|Anapc4|Ran|Mad1l1|Bax|Bub1b|Tln2|Cdc16|Anapc10|Ppp3ca|Dlg1|Espl1|Ep300|Ppp3cc|Bub3|Cdc26|Anapc5|Cdc27|Ccnd1|Mad2l1|Xpo1|Trp53|Kat5|Xiap|Ranbp1|Anapc7|Cdc23|Ppp3cb|Rasl2-9	124	1531|1955|1757|951|2975|177|2663|155|655|2037|869|495|617|3249|1987|3633|975|3581|1247|767|2991|3041|1265|2229|3111|2301|2323|3823|3327|3255|3703|1645|2319|1071|423|1175|1293|1007|2925|3443	1.47e-07		mmu05166	7844663962534939	0
488	63	Reactome Pathways		Developmental Biology	1.43e-06	Col6a1|Col6a2|Jup|Akt1|Capns1|Col5a3|Mapk14|Ctnnb1|Dlg4|Ubb|Itgb3|Dpysl2|Col2a1|Itga5|Pak2|Cdkn1a|Hsp90ab1|Cdh2|Csnk2b|Dpysl3|Capn1|Cdk2|Dpysl4|Col5a1|Itgav|Src|Tln1|Col9a2|Col4a1|Col4a2|Itga9|Ctnna1|Foxo3|Tuba1c|Col9a1|Cdc42|Col6a3|Actg1|Rxra|Tuba1b|Rac1|Col5a2|Col4a4|Col3a1|Dpysl5|Itgb1|Hsp90aa1|Tuba1a|Actb|Psen1|Itga2b|Cdk5r1|Sptbn1|Rps27a|Ptk2|Arhgef7|Col4a5|Col4a3|Crmp1|Ubc|Uba52|Ctnna2|Col9…	124	807|935|643|1531|2253|821|3495|2177|3603|3765|2433|1147|2571|2575|539|155|447|905|1725|2643|2417|655|1773|161|2125|287|495|2207|2239|2237|3237|3673|1715|235|1815|1995|717|719|1203|959|781|1455|3709|2945|2583|283|973|2627|3297|2733|3025|1827|1619|1629|3459|3371|1363|2765|313|743|1263|2289|2233	1.83e-07		MMU-1266738	7844663962534939	0
218	40	GO Biological Process		Negative regulation of mitotic cell cycle	1.59e-06	Cdkn1b|Cdt1|Ctnnb1|Bcl2l1|Top2b|Cdk1|Pttg1|Aurkb|Pinx1|Rad21|Cdkn1a|Ndc80|Bub1|Chmp4c|Kntc1|Mad1l1|Casp2|Plk1|Tnks|Vps4a|Zw10|Bub1b|Gltscr2|Taok1|Cenpe|Dlg1|Top2a|Birc5|Bub3|Spdl1|Cdc6|Ccnd1|Mad2l1|Nle1|Orc1|Zwint|Trp53|Bcl2|Zwilch|Tpr	124	2675|3651|2177|1757|1711|2553|2975|615|357|1089|155|1431|2679|3095|3083|1987|1047|3311|3819|3491|3803|975|1981|465|3017|3041|1479|1425|2301|2191|3207|3255|3703|1863|731|1659|2319|3045|3835|3557	3.32e-08		GO:0045930	7798602875679548	0
53	19	Reactome Pathways		Formation of TC-NER Pre-Incision Complex	1.66e-06	Polr2e|Ubb|Polr2i|Polr2h|Rbx1|Polr2d|Polr2b|Polr2j|Polr2l|Polr2f|Polr2a|Polr2k|Ep300|Polr2g|Rps27a|Polr2c|Cops2|Ubc|Uba52	124	1731|3765|1937|2047|1639|831|1369|1653|2225|1323|2699|1627|2229|2495|1629|2329|2097|743|1263	2.15e-07		MMU-6781823	7779891911959945	0
29	15	Reactome Pathways		MET activates PTK2 signaling	1.66e-06	Col1a1|Itga3|Col5a3|Col2a1|Col5a1|Src|Col1a2|Col27a1|Itga2|Col5a2|Col11a2|Col3a1|Itgb1|Col11a1|Ptk2	124	3321|3317|821|2571|161|287|2109|963|2889|1455|673|2945|283|1123|3459	2.14e-07		MMU-8874081	7779891911959945	0
16	13	GO Biological Process		Anaphase-promoting complex-dependent catabolic process	2.23e-06	Cdc20|Anapc1|Anapc4|Cdc16|Anapc10|Cdc26|Anapc5|Ube2c|Cdc27|Anapc7|Fzr1|Cdc23|Cul3	124	1955|951|617|1247|767|2323|3823|3685|3327|1293|857|1007|1519	4.68e-08		GO:0031145	7651695136951839	0
30	15	Reactome Pathways		B-WICH complex positively regulates rRNA expression	2.35e-06	Polr2e|Twistnb|Polr2h|Sf3b1|Ddx21|Polr2l|Polr2f|Mybbp1a|Polr2k|Polr1a|Ep300|Polr1c|Actb|Polr1b|Polr1e	124	1731|1977|2047|2893|1155|2225|1323|2015|1627|403|2229|3687|3297|233|2029	3.06e-07		MMU-5250924	7628932137728264	0
90	24	KEGG Pathways		Progesterone-mediated oocyte maturation	2.42e-06	Akt1|Mapk14|Anapc1|Cdk1|Hsp90ab1|Cdk2|Anapc2|Bub1|Aurka|Anapc4|Mad1l1|Plk1|Cdc16|Anapc10|Cdc26|Anapc5|Cdc27|Cdc25a|Hsp90aa1|Mad2l1|Anapc7|Fzr1|Cpeb3|Cdc23	124	1531|3495|951|2553|447|655|2037|2679|3525|617|1987|3311|1247|767|2323|3823|3327|3031|973|3703|1293|857|1699|1007	2.56e-07		mmu04914	7616184634019569	0
326	50	GO Biological Process		Purine-containing compound metabolic process	2.71e-06	Gmpr|Gmpr2|Eno2|Adss|Shmt1|Pfas|Mthfd1|Ehhadh|Gart|Xdh|Hsd17b4|Papss2|Atic|Kynu|Gmps|Papss1|Hmgcl|Paics|Ran|Oasl2|Acsl4|Acsl1|Acat1|Rora|Dpyd|Acsl3|Acsl5|Eno4|Lrguk|Mthfd2l|Gckr|Eno3|Impdh1|Oas1a|Eno1|Impdh2|Mpp5|Hmgcs2|Acaca|Acacb|Oxct2a|Gck|Acly|Acsl6|Mthfd1l|Mpp6|Guk1|Adssl1|Hmgcs1|Prkag3	124	637|3695|1991|3679|3731|533|2167|1415|2459|1471|2787|2357|1019|1105|3661|2013|3769|1377|3249|1187|207|685|487|2183|1913|1609|523|1083|3281|1787|1285|2341|407|2549|3139|245|2443|3015|239|2817|3811|1873|3423|1765|2971|255|1505|375|1969|1149	5.74e-08		GO:0072521	7567030709125595	0
30	15	KEGG Pathways		beta-Alanine metabolism	2.82e-06	Dpys|Ehhadh|Aldh9a1|Gad2|Aldh2|Dpyd|Aldh1b1|Acox1|Cndp1|Aldh3a2|Gadl1|Gad1|Cndp2|Carns1|Aldh7a1	124	1053|1415|2865|3805|1045|1913|361|3657|481|1607|205|1581|3421|1617|1197	3.06e-07		mmu00410	7549750891680639	0
114	28	GO Biological Process		Cell-matrix adhesion	2.85e-06	Itgb7|Ctnnb1|Lims1|Itgb3|Itgb8|Itga8|Itgb6|Itgav|Itga6|Src|Ilk|Itga11|Col16a1|Itga2|Itgb5|Rcc2|Itga1|Pxn|Col3a1|Itgb1|Cttn|Itga2b|Itga4|Cd63|Col13a1|Itgb4|Bcl2|Col19a1	124	1599|2177|1491|2433|3743|3869|2045|2125|3559|287|651|2331|201|2889|2471|2019|3325|2489|2945|283|3061|3025|3753|3099|1577|2481|3045|1317	6.06e-08		GO:0007160	754515513999149	0
31	16	GO Biological Process		Spliceosomal snrnp assembly	2.99e-06	Prpf6|Snrpd1|Lsm2|Prpf8|Snrpf|Snrpd3|Gemin2|Smn1|Gemin5|Snrpd2|Gemin6|Snrpc|Ddx20|Snrpb|Gemin7|Snrpe	124	513|1631|3177|1037|2979|387|1411|569|3239|763|2025|1641|2291|279|3513|1495	6.38e-08		GO:0000387	752432881167557	0
31	16	GO Biological Process		Negative regulation of sister chromatid segregation	2.99e-06	Pttg1|Aurkb|Rad21|Bub1|Mad1l1|Plk1|Tnks|Zw10|Bub1b|Wapal|Cenpe|Birc5|Bub3|Spdl1|Mad2l1|Tpr	124	2975|615|1089|2679|1987|3311|3819|3803|975|3799|3017|1425|2301|2191|3703|3557	6.38e-08		GO:0033046	752432881167557	0
167	34	GO Biological Process		Positive regulation of mitotic cell cycle	3.18e-06	Akt1|Cdt1|Cdk1|Pafah1b1|Aurkb|Crebbp|Ndc80|Cdca5|Larp7|Eif4e|Smarcd3|Anapc4|Asns|Hnrnpu|Eif4g1|Cdc16|Nup62|Cenpe|Lsm10|Rcc2|Birc5|Anapc5|Ube2c|Cdc27|Ccnd1|Cdc25a|Vps4b|Mad2l1|Ranbp1|Anapc7|Tpr|Cdc23|Rab11a|Cul3	124	1531|3651|2553|3425|615|2663|1431|1435|243|3391|2843|617|3763|2559|2373|1247|293|3017|2431|2019|1425|3823|3685|3327|3255|3031|3571|3703|1175|1293|3557|1007|3721|1519	6.83e-08		GO:0045931	7497572880015567	0
135	29	KEGG Pathways		Apoptosis	3.83e-06	Akt1|Bcl2l1|Endog|Apaf1|Capn1|Casp7|Casp12|Casp8|Parp1|Casp9|Dffb|Casp2|Bax|Aifm1|Mcl1|Parp2|Tuba1c|Actg1|Tuba1b|Bak1|Birc5|Htra2|Casp3|Tuba1a|Bcl2a1a|Actb|Trp53|Bcl2|Xiap	124	1531|1757|1809|2255|2417|1009|2017|2075|871|2803|3833|1047|3633|3033|1493|1511|235|719|959|1907|1425|575|1361|2627|1135|3297|2319|3045|423	4.26e-07		mmu04210	7416801226031378	0
1486	139	GO Biological Process		Regulation of apoptotic process	4.16e-06	Cdh1|Akt1|Ppard|Cdkn1b|Kpna1|Pias4|Hspb1|Cd44|Prdx2|Qars|Sod2|Ctnnb1|Bcl2l1|Endog|Hspa8|Cldn7|Aatf|Psme3|Ubb|Hdac2|Lims1|Cdk1|Apaf1|Ccar1|Ppp2ca|Gnb2l1|Ube2b|Aurkb|Myc|Col2a1|Itga5|Pak2|Hcls1|Sod1|Cdkn1a|Igf2r|Hsp90ab1|Xdh|Bag6|Lims2|Capn1|Prdx3|Pa2g4|Casp12|Hspd1|Casp8|Rassf5|Parp1|Itgav|Itga6|Cat|Bub1|Aurka|Ptpn1|Src|Bcl10|Dnaja1|Utp11l|Casp9|Aldh2|Asns|Casp2|Ruvbl1|Bax|Plk1|Ilk|Psmd10|Aars|Ubd…	124	499|1531|3381|2675|2089|3115|3097|1893|1215|805|1253|2177|1757|1809|393|3511|785|1313|3765|2697|1491|2553|2255|3259|3701|3795|3029|615|177|2571|2575|539|1465|2949|155|3397|447|1471|1741|1745|2417|3195|691|2017|2891|2075|3729|871|2125|3559|823|2679|3525|3077|287|3519|165|2779|2803|1045|3763|1047|2485|3633|3311|651|2885|3229|211|1027|3039|3033|1981|1493|2015|523|1679|815|577|2635|3673|217|1715|1995…	8.97e-08		GO:0042981	7380906669373257	0
1661	151	GO Biological Process		Regulation of cell death	4.43e-06	Cdh1|Akt1|Ppard|Cdkn1b|Ppp5c|Kpna1|Pias4|Hspb1|Cd44|Prdx2|Qars|Sod2|Ctnnb1|Bcl2l1|Endog|Hspa8|Cldn7|Aatf|Psme3|Ubb|Hdac2|Lims1|Cdk1|Apaf1|Ccar1|Ppp2ca|Gnb2l1|Ube2b|Itgb3|Aurkb|Psmc1|Myc|Col2a1|Itga5|Pak2|Hcls1|Sod1|Cdkn1a|Igf2r|Hsp90ab1|Xdh|Bag6|Lims2|Capn1|Prdx3|Pa2g4|Casp12|Hspd1|Casp8|Rassf5|Parp1|Itgav|Itga6|Cat|Bub1|Aurka|Ptpn1|Src|Bcl10|Dnaja1|Utp11l|Casp9|Aldh2|Asns|Casp2|Ruvbl1|Bax|Plk1|I…	124	499|1531|3381|2675|2931|2089|3115|3097|1893|1215|805|1253|2177|1757|1809|393|3511|785|1313|3765|2697|1491|2553|2255|3259|3701|3795|3029|2433|615|3273|177|2571|2575|539|1465|2949|155|3397|447|1471|1741|1745|2417|3195|691|2017|2891|2075|3729|871|2125|3559|823|2679|3525|3077|287|3519|165|2779|2803|1045|3763|1047|2485|3633|3311|651|2885|3229|211|707|1027|3039|3033|1981|1493|2015|523|1679|815|2373|577…	9.59e-08		GO:0010941	735359627377693	0
85	24	GO Biological Process		Positive regulation of mitotic cell cycle phase transition	4.5e-07	Akt1|Cdt1|Cdk1|Crebbp|Cdca5|Larp7|Smarcd3|Anapc4|Eif4g1|Cdc16|Cenpe|Lsm10|Rcc2|Birc5|Anapc5|Ube2c|Cdc27|Ccnd1|Cdc25a|Vps4b|Anapc7|Cdc23|Rab11a|Cul3	124	1531|3651|2553|2663|1435|243|2843|617|2373|1247|3017|2431|2019|1425|3823|3685|3327|3255|3031|3571|1293|1007|3721|1519	9.78e-08		GO:1901992	7346787486224656	0
468	62	GO Biological Process		Small molecule biosynthetic process	4.61e-06	Haao|Gmpr2|Cad|Qdpr|Cyb5r3|Shmt1|Mthfd1|Dhfr|Glud1|Gart|Csad|Aldh18a1|Got1|Shmt2|Atic|Fpgs|Kynu|Gatm|Gmps|Hao2|Hmgcl|Prkag2|Asns|Got2|Acat1|Pts|Acsbg1|Dpyd|Got1l1|Acsbg2|Acsl3|Gls2|Spr|Nags|Otc|Pcx|Mthfr|Mthfd2l|Impdh1|Impdh2|Oat|Mthfs|Glul|Hmgcs2|Gad1|Mtr|Acaca|Acacb|Ass1|Akr1b3|Acly|Sord|Nr1h3|Gls|Mthfd1l|Ppargc1a|Asl|Guk1|Carns1|Prkag1|Hmgcs1|Prkag3	124	3257|3695|1579|1573|1433|3731|2167|1357|2353|2459|225|3231|1191|955|1019|3059|1105|867|3661|3021|3769|2929|3763|965|487|593|3051|1913|1971|2231|1609|815|3549|2027|3497|833|1571|1787|407|245|2307|2529|3757|3015|1581|2771|239|2817|1615|855|3423|3089|3471|3787|2971|1325|3261|1505|1617|2935|1969|1149	1e-08		GO:0044283	7336299074610352	0
27	15	GO Biological Process		Protein k11-linked ubiquitination	4.63e-06	Anapc1|Ube2a|Ube2b|Anapc2|Anapc4|Cdc16|Anapc10|Cdc26|Anapc5|Ube2c|Cdc27|Ube2l3|Anapc7|Cdc23|Park2	124	951|2719|3029|2037|617|1247|767|2323|3823|3685|3327|2835|1293|1007|1685	1.01e-07		GO:0070979	7334419008982047	0
333	50	GO Biological Process		Peptide biosynthetic process	4.96e-06	Akt1|Rps11|Rps5|Qars|Cars|Rars|Dalrd3|Gnb2l1|Tars|Eif4a2|Aars2|Etf1|Nars|Iars2|Eif6|Hao2|Eif4e|Rars2|Trnau1ap|Sepsecs|Eif3c|Aars|Rsl24d1|Rpsa|Gemin5|Lars2|Mrps2|Mars|Eprs|Eif4g1|Vars2|Gss|Rpl15|Abce1|Vars|Sars2|Lars|Tufm|Eif3b|Sars|Rps27a|Cpeb3|Uba52|Rps13|Eif4a1|Eif4b|Carns1|Iars|Rps27|Fau	124	1531|2545|3611|805|3147|1813|2315|3795|3035|1537|469|1643|3517|1555|197|3021|3391|775|2783|589|2119|3229|2197|2561|3239|485|453|3605|2077|2373|1137|1305|2667|3267|2851|2339|1261|2653|3349|2251|1629|1699|1263|1663|2601|3235|1617|1307|1967|2311	1.09e-07		GO:0043043	7304518323509803	0
5629	398	GO Biological Process		Developmental process	5.21e-06	Cdh1|Col6a1|Col6a2|Itgb7|Col1a1|Itga3|Jup|Akt1|Ppard|Gmpr2|Cdkn1b|Dvl3|Kpna1|Emg1|Ddx56|Mapk14|Pias4|Hspb1|Cd44|Prdx2|Cdc20|Qars|Gmnn|Sod2|Ctnnb1|Bcl2l1|Nxf1|Cad|Endog|Qdpr|Ube2a|Pds5b|Sdc4|Psmd11|Top2b|Dlg4|Sparc|Ndel1|Dvl2|Ubb|Hdac2|Lims1|Cdk1|Apaf1|Herc4|Ppp2ca|Gnb2l1|Ube2b|Sdc1|Itgb3|Ddx5|Nup85|Pafah1b1|Aspa|Aurkb|Pfas|Psma6|Mthfd1|Erh|Marveld2|Smn1|Dhfr|Glud1|Vcl|Dpysl2|Rad21|Myc|Phf5a|Col2a…	124	499|807|935|1599|3321|3317|643|1531|3381|3695|2675|723|2089|1999|3393|3495|3115|3097|1893|1215|1955|805|995|1253|2177|1757|1387|1579|1809|1573|2719|3741|189|1087|1711|3603|3713|921|377|3765|2697|1491|2553|2255|3233|3701|3795|3029|2625|2433|3457|3369|3425|3279|615|533|2093|2167|3161|543|569|1357|2353|2497|1147|1089|177|1541|2571|2575|2537|2663|3323|475|539|541|1277|1465|1553|2459|2949|155|3397|447…	1.15e-07		GO:0032502	7283162276700476	0
27	14	Reactome Pathways		Laminin interactions	5.48e-06	Itga3|Itga6|Col4a1|Col4a2|Itga2|Col4a4|Itgb1|Itga7|Col4a6|Col18a1|Itgb4|Col7a1|Col4a5|Col4a3	124	3317|3559|2239|2237|2889|3709|283|795|2895|1703|2481|2607|1363|2765	7.21e-07		MMU-3000157	7261219441515631	0
27	14	Reactome Pathways		RNA Pol II CTD phosphorylation and interaction with CE	5.48e-06	Gtf2f1|Polr2e|Polr2i|Polr2h|Polr2d|Polr2b|Polr2j|Polr2l|Polr2f|Polr2a|Polr2k|Gtf2f2|Polr2g|Polr2c	124	2349|1731|1937|2047|831|1369|1653|2225|1323|2699|1627|2757|2495|2329	7.21e-07		MMU-77075	7261219441515631	0
1536	139	KEGG Pathways		Metabolic pathways	5.55e-06	Gmpr|Haao|Ftcd|Gmpr2|Eno2|Mthfd2|Qars|Acat2|Akr1b7|Acaa1b|Cad|Qdpr|Adss|Shmt1|Gfpt2|Pafah1b1|Aspa|Pfas|Mthfd1|Dhfr|Glud1|Dpys|Umps|Ehhadh|Gart|Csad|Xdh|Hsd17b4|Gldc|Papss2|Aldh18a1|Dcxr|Got1|Shmt2|Cps1|Atic|Aldh9a1|Gad2|Fpgs|Kynu|Cat|Gatm|Hao1|Hdc|Gmps|Hao2|Hadh|Papss1|Ctps|Hmgcl|H6pd|Sepsecs|Paics|Aldh2|Aacs|Asns|Acsl4|Ctps2|Gsr|Acsl1|Got2|Acat1|Pts|Acsbg1|Amt|Mars|Akr1b10|Dpyd|Dmgdh|Akr1b8|Aldh…	124	637|3257|931|3695|1991|2467|805|1267|1171|2149|1579|1573|3679|3731|3867|3425|3279|533|2167|1357|2353|1053|1277|1415|2459|225|1471|2787|1543|2357|3231|1859|1191|955|2841|1019|2865|3805|3059|1105|823|867|1701|2517|3661|3021|1747|2013|2249|3769|3515|589|1377|1045|167|3763|207|1181|2997|685|965|487|593|3051|3501|3605|2881|1913|3733|3755|361|1971|2231|917|1609|2077|523|815|3549|2027|2867|3497|713|1083…	6.35e-07		mmu01100	7255707016877324	0
3027	240	GO Biological Process		Regulation of rna metabolic process	5.83e-06	Cdh1|Col1a1|Jup|Akt1|Pwp1|Ppard|Prpf6|Gtf2f1|Cdkn1b|Dvl3|Mapk14|U2af2|Pias4|Prdx2|Ncoa2|Qars|Gmnn|Sod2|Ctnnb1|Hnrnpa0|Rbm28|Ddx49|Nedd8|Hspa8|Aatf|Dvl2|Hdac2|Lims1|Ccar1|Ppp2ca|Ube2b|Pttg1|Psmc5|Ddx5|Nup85|Aurkb|Psma6|Smn1|Dimt1|Cenpk|Psmc6|Bap1|Rad21|Myc|Phf5a|Crebbp|Ncbp2|Hcls1|Senp2|Eif4a2|Cebpz|Cdx1|Prdx3|Cdk2|Pa2g4|Wdr75|Ahctf1|Tfb2m|Parp1|Itga8|Nup35|Itga6|Cat|Src|Nmd3|Larp7|Cks1b|Bcl10|Ncb…	124	499|3321|643|1531|2147|3381|513|2349|2675|723|3495|2955|3115|1215|323|805|995|1253|2177|2813|2789|2209|195|393|785|377|2697|1491|3259|3701|3029|2975|2363|3457|3369|615|2093|569|1469|1413|2411|3201|1089|177|1541|2663|531|1465|1553|1537|1405|3293|3195|655|691|2937|829|837|871|3869|1183|3559|823|287|2139|243|2043|3519|3143|2131|2749|2843|847|439|2031|1195|1187|1347|1343|2485|1843|3311|753|651|1429|1…	1.29e-07		GO:0051252	7234331445240986	0
79	23	GO Biological Process		Regulation of telomere maintenance	5.94e-06	Cct3|Ctnnb1|Aurkb|Pinx1|Cct5|Myc|Tnks2|Parp1|Nat10|Src|Cct7|Dkc1|Tnks|Cct2|Gnl3|Hnrnpu|Hdac8|Hnrnpc|Gnl3l|Hnrnpa2b1|Tcp1|Hnrnpd|Cct4	124	2445|2177|615|357|3067|177|1359|871|695|287|2567|1339|3819|947|2501|2559|937|1335|3189|2095|1597|3473|941	1.32e-07		GO:0032204	7226213555018807	0
1510	140	GO Biological Process		Regulation of programmed cell death	5.94e-06	Cdh1|Akt1|Ppard|Cdkn1b|Kpna1|Pias4|Hspb1|Cd44|Prdx2|Qars|Sod2|Ctnnb1|Bcl2l1|Endog|Hspa8|Cldn7|Aatf|Psme3|Ubb|Hdac2|Lims1|Cdk1|Apaf1|Ccar1|Ppp2ca|Gnb2l1|Ube2b|Aurkb|Myc|Col2a1|Itga5|Pak2|Hcls1|Sod1|Cdkn1a|Igf2r|Hsp90ab1|Xdh|Bag6|Lims2|Capn1|Prdx3|Pa2g4|Casp12|Hspd1|Casp8|Rassf5|Parp1|Itgav|Itga6|Cat|Bub1|Aurka|Ptpn1|Src|Bcl10|Dnaja1|Utp11l|Casp9|Aldh2|Asns|Casp2|Ruvbl1|Bax|Plk1|Ilk|Psmd10|Aars|Ubd…	124	499|1531|3381|2675|2089|3115|3097|1893|1215|805|1253|2177|1757|1809|393|3511|785|1313|3765|2697|1491|2553|2255|3259|3701|3795|3029|615|177|2571|2575|539|1465|2949|155|3397|447|1471|1741|1745|2417|3195|691|2017|2891|2075|3729|871|2125|3559|823|2679|3525|3077|287|3519|165|2779|2803|1045|3763|1047|2485|3633|3311|651|2885|3229|211|1027|3039|3033|1981|1493|2015|523|1679|815|577|2635|3673|217|1715|1995…	1.32e-07		GO:0043067	7226213555018807	0
119	28	GO Biological Process		Nucleus organization	6.19e-06	Emg1|Ndel1|Pafah1b1|Seh1l|Ahctf1|Nup35|Usp50|Chmp4c|Plk1|Vps4a|Chmp4b|Psme4|Nup54|Nup133|Nup107|Nup98|Srpk2|Sumo1|Vps4b|Polr1b|Nup93|Pes1|Pom121|Dctn1|Tpr|Ndc1|Nolc1|Nup155	124	1999|921|3425|3465|829|1183|2535|3095|3311|3491|707|2475|391|2857|1917|2379|1767|2861|3571|233|2283|3601|2743|2205|3557|3761|2525|1275	1.39e-07		GO:0006997	7208309350979882	0
282	45	GO Biological Process		Purine nucleotide metabolic process	6.2e-07	Gmpr|Gmpr2|Eno2|Adss|Pfas|Mthfd1|Ehhadh|Gart|Hsd17b4|Papss2|Atic|Kynu|Gmps|Papss1|Hmgcl|Paics|Ran|Oasl2|Acsl4|Acsl1|Acat1|Rora|Acsl3|Acsl5|Eno4|Lrguk|Mthfd2l|Eno3|Impdh1|Oas1a|Eno1|Impdh2|Mpp5|Hmgcs2|Acaca|Acacb|Oxct2a|Gck|Acly|Acsl6|Mpp6|Guk1|Adssl1|Hmgcs1|Prkag3	124	637|3695|1991|3679|533|2167|1415|2459|2787|2357|1019|1105|3661|2013|3769|1377|3249|1187|207|685|487|2183|1609|523|1083|3281|1787|2341|407|2549|3139|245|2443|3015|239|2817|3811|1873|3423|1765|255|1505|375|1969|1149	1.39e-07		GO:0006163	7207608310501746	0
39	17	GO Biological Process		Nucleobase metabolic process	6.27e-06	Gmpr|Gmpr2|Cad|Shmt1|Pfas|Mthfd1|Dpys|Umps|Gart|Xdh|Cps1|Ctps|Ctps2|Dpyd|Dhodh|Mtor|Mthfd1l	124	637|3695|1579|3731|533|2167|1053|1277|2459|1471|2841|2249|1181|1913|1385|1833|2971	1.41e-07		GO:0009112	7202732459169283	0
28	15	GO Biological Process		Cell adhesion mediated by integrin	6.54e-06	Itgb7|Itgb3|Itga5|Itgb8|Itgb6|Itgav|Itga6|Fbn1|Itga11|Col16a1|Itga2|Itgb5|Itgb1|Itga4|Itgb4	124	1599|2433|2575|3743|2045|2125|3559|769|2331|201|2889|2471|283|3753|2481	1.48e-07		GO:0033627	7184422251675733	0
28	15	GO Biological Process		mRNA cis splicing, via spliceosome	6.54e-06	Ncbp2|Ncbp1|Srsf9|Rbm19|Srsf4|Snrpc|Srsf7|Prpf40a|Srsf2|Srsf5|Prpf39|Prpf40b|Srsf3|Srsf6|Srsf1	124	531|3143|2031|1347|2847|1641|3301|2933|3545|2659|355|3723|1311|1091|1911	1.48e-07		GO:0045292	7184422251675733	0
52	18	Reactome Pathways		Deposition of new CENPA-containing nucleosomes at the centromere	6.72e-06	Cenpp|Cenpk|Casc5|Apitd1|Cenpc1|Ruvbl1|Cenpu|Cenpn|Cenpt|H2afx|Cenph|Cenpi|Cenpq|Cenpm|Cenpl|Itgb3bp|Cenpo|Cenpa	124	2745|1413|1533|3589|1409|2485|689|1393|1173|957|665|373|1093|893|1301|2261|273|799	8.92e-07		MMU-606279	7172630726946175	0
155	32	GO Biological Process		Viral process	7.02e-06	Pias4|Bcl2l1|Rab5a|Kpna2|Itgb3|Myc|Cldn1|Cldn6|Hsp90ab1|Etf1|Itgav|Cul1|Bax|Vps4a|Chmp4b|Dhx9|Cdc42|Pcbp1|Eea1|Pcx|Pcbp2|Rxra|Bak1|Ssb|Vps4b|Cldn9|Eif3b|Kpna6|Trp53|Rab7|Ptbp1|Ube2i	124	3115|1757|849|1915|2433|177|2537|721|447|1643|2125|2085|3633|3491|707|2023|1995|3837|2909|833|3347|1203|1907|231|3571|811|3349|2797|2319|3019|2623|2287	1.6e-08		GO:0016032	7153662887870195	0
634	75	GO Biological Process		Protein modification by small protein conjugation	7.77e-06	Akt1|Ranbp2|Pias4|Cdc20|Ctnnb1|Nedd8|Anapc1|Ube2a|Ubb|Ube2d1|Herc4|Sumo3|Gnb2l1|Ube2b|Ube2e1|Dcaf13|Rbx1|Tnks2|Rabgef1|Anapc2|Ubox5|Anapc4|Cul1|Plk1|Tnks|Ubd|Skp1a|Stub1|Senp6|Cdc16|Anapc10|Cdc42|Pias3|Btrc|Axin1|Herc2|Rfwd2|Magel2|Cdc26|Smurf1|Anapc5|Ube2c|Sumo1|Smurf2|Cdc27|Mkrn3|Sae1|Skp2|Hdac4|Pias1|Ube4b|Uba2|Rps27a|Ube3a|Med1|Hecw1|Klhl12|Bcl2|Pias2|Cnot4|Xiap|Hdac6|Ube2l3|Wwtr1|Ube4a|Anapc…	124	1531|709|3115|1955|2177|195|951|2719|3765|1521|3233|2907|3795|3029|2507|925|1639|1359|3689|2037|1743|617|2085|3311|3819|211|3449|1839|3417|1247|767|1995|1789|1219|3543|1903|2425|3527|2323|2129|3823|3685|2861|787|3327|3011|517|1603|2913|3637|1875|729|1629|611|585|3169|3413|3045|1271|3179|423|1201|2835|1657|911|1293|857|3295|743|1263|1007|3105|1519|2287|1685	1.78e-07		GO:0032446	7109578981199085	0
361	52	GO Biological Process		RNA biosynthetic process	7.97e-06	Ppard|Gtf2f1|Polr2e|Dvl2|Polr2i|Pttg1|Twistnb|Ddx5|Polr2h|Smn1|Myc|Polr2d|Tfb2m|Gtf3c5|Smarcd3|Dvl1|Sepsecs|Polr2b|Col4a2|Mars|Dhx9|Polr2j|Ddx21|Polr2l|Polr2f|Taf2|Rbmxl1|Adrm1|Foxo3|Polr2a|Polr2k|Ddx17|Nup62|Polr1a|Stat1|Polr3b|Pih1d1|Ncoa1|Polr1c|Gtf2f2|Sars2|Polr2g|Polr1b|Sars|Med1|Trp53|Cnot8|Polr2c|Rbmx|Pias2|Polr1e|Hnrnpd	124	3381|2349|1731|377|1937|2975|1977|3457|2047|569|177|831|837|2969|2843|847|589|1369|2237|3605|2023|1653|1155|2225|1323|3815|3683|2995|1715|2699|1627|1127|293|403|2801|1883|3483|3351|3687|2757|2339|2495|233|2251|585|2319|631|2329|2011|1271|2029|3473	1.83e-07		GO:0032774	7098541678603888	0
293	44	Reactome Pathways		DNA Repair	8.07e-06	Ppp5c|Rad23a|Polr2e|Pias4|Kpna2|Ubb|Polr2i|Sumo3|Ube2b|Polr2h|Rbx1|Polr2d|Cdk2|Parp1|Rad23b|Apitd1|Polr2b|Ruvbl1|Ppp4c|Brcc3|Polr2j|Polr2l|Polr2f|Parp2|Polr2a|H2afx|Polr2k|Ep300|Pias3|Herc2|Isg15|Sumo1|Polr2g|Pias1|Actb|Rps27a|Trp53|Polr2c|Cops2|Kat5|Ufd1l|Ubc|Uba52|Ube2i	124	2931|1315|1731|3115|1915|3765|1937|2907|3029|2047|1639|831|655|871|349|3589|1369|2485|2721|3087|1653|2225|1323|1511|2699|957|1627|2229|1789|1903|3243|2861|2495|3637|3297|1629|2319|2329|2097|1071|1959|743|1263|2287	1.08e-06		MMU-73894	709312646527793	0
40	16	Reactome Pathways		MET promotes cell motility	8.5e-07	Col1a1|Itga3|Col5a3|Col2a1|Col5a1|Src|Col1a2|Col27a1|Itga2|Rac1|Col5a2|Col11a2|Col3a1|Itgb1|Col11a1|Ptk2	124	3321|3317|821|2571|161|287|2109|963|2889|781|1455|673|2945|283|1123|3459	1.14e-06		MMU-8875878	7070581074285707	0
28	14	KEGG Pathways		Butanoate metabolism	8.78e-06	Acat2|Ehhadh|Gad2|Hadh|Hmgcl|Aacs|Acat1|Hmgcs2|Gad1|Oxct2a|Oxct2b|Oxct1|Bdh1|Hmgcs1	124	1267|1415|3805|1747|3769|167|487|3015|1581|3811|3791|1551|1355|1969	1.03e-06		mmu00650	7056505484093897	0
29	15	GO Biological Process		rRNA modification	9.3e-07	Emg1|Ftsj3|Dimt1|Tfb2m|Nop10|Nat10|Gar1|Dkc1|Tfb1m|Fbl|Nop2|Nsun3|Nhp2|Fbll1|Nsun4	124	1999|2369|1469|837|3655|695|1825|1339|3503|581|2689|3223|2853|1481|757	2.14e-07		GO:0000154	7031517051446066	0
29	15	GO Biological Process		Negative regulation of mitotic sister chromatid segregation	9.3e-07	Pttg1|Aurkb|Rad21|Bub1|Mad1l1|Plk1|Tnks|Zw10|Bub1b|Cenpe|Birc5|Bub3|Spdl1|Mad2l1|Tpr	124	2975|615|1089|2679|1987|3311|3819|3803|975|3017|1425|2301|2191|3703|3557	2.14e-07		GO:0033048	7031517051446066	0
116	26	Reactome Pathways		Programmed Cell Death	9.34e-06	Cdh1|Kpnb1|Kpna1|Ctnnb1|Bcl2l1|Ubb|Apaf1|Casp7|Casp8|Casp9|Dffb|Bax|Stub1|Ocln|Ppp3cc|Bak1|Casp3|Hsp90aa1|Tjp2|Tjp1|Rps27a|Ptk2|Bcl2|Xiap|Ubc|Uba52	124	499|3403|2089|2177|1757|3765|2255|1009|2075|2803|3833|3633|1839|583|3111|1907|1361|973|3153|2795|1629|3459|3045|423|743|1263	1.26e-06		MMU-5357801	7029653123769907	0
978	101	GO Biological Process		Regulation of cellular component biogenesis	1.01e-05	Cdkn1b|Pan2|Cdt1|Sdc4|Rab5a|Cldn7|Ndel1|Hdac2|Lims1|Gnb2l1|Sdc1|Psmc5|Dimt1|Vcl|Psmc6|Cldn1|Pak2|Hcls1|Dpysl3|Capn1|Smc3|Wdr75|Parp1|Usp50|Mapre1|Chmp4c|Src|Psmc2|Mapre3|Pan3|Psmc4|Bax|Plk1|Vps4a|Col16a1|Chmp4b|Stub1|Cldn5|Gltscr2|Smc1a|Senp6|Hnrnpu|Eif4g1|Utp15|Wdr43|Bbs10|Tesk1|Lamp2|Cdc42|Nup62|Ubqln2|Stag2|Dlg1|Gja1|Ep300|Psmc3|Rcc2|Actg1|Cgnl1|Bak1|Magel2|Rac1|Pex5|Rcc1|Cldn19|Pih1d1|Pxn|Hsp…	124	2675|3429|3651|189|849|3511|921|2697|1491|3795|2625|2363|1469|2497|2411|2537|539|1465|2643|2417|3123|2937|871|2535|3609|3095|287|2749|439|2863|1843|3633|3311|3491|201|707|1839|3431|1981|2947|3417|2559|2373|627|1785|2923|2963|3157|1995|293|1309|2181|3041|2729|2229|1107|2019|719|3395|1907|3527|781|809|635|461|3483|2489|2825|2757|2861|2371|973|3571|2913|3361|1161|3061|1833|2795|1619|1651|2319|3459|9…	2.35e-07		GO:0044087	6995678626217358	0
140	30	GO Biological Process		Positive regulation of protein modification by small protein conjugation or removal	1.05e-05	Pias4|Cdc20|Ubb|Ube2d1|Rbx1|Senp2|Rassf5|Bcl10|Plk1|Psmd10|Stub1|Gltscr2|Gnl3|Ubqln1|Pias3|Axin1|Sae1|Skp2|Hdac4|Pias1|Uba2|Ube3a|Prickle1|Xiap|Ube2l3|Fzr1|Sumo2|Cul3|Ube2i|Park2	124	3115|1955|3765|1521|1639|1553|3729|3519|3311|2885|1839|1981|2501|217|1789|3543|517|1603|2913|3637|729|611|877|423|2835|857|3295|1519|2287|1685	2.43e-07		GO:1903322	6978810700930062	0
247	41	GO Biological Process		Symbiotic process	1.17e-05	Pias4|Bcl2l1|Hspa8|Rab5a|Kpna2|Itgb3|Myc|Cldn1|Igf2r|Cldn6|Hsp90ab1|Etf1|Hspd1|Itgav|Cul1|Bax|Vps4a|Chmp4b|Dhx9|Cdc42|Pcbp1|Eea1|Pcx|Ep300|Psmc3|Pcbp2|Rxra|Bak1|Rrp1b|Ssb|Vps4b|Cldn9|Eif3b|Kpna6|Hdac1|Trp53|Rab7|Tcp1|Ptbp1|Ube2i|Park2	124	3115|1757|393|849|1915|2433|177|2537|3397|721|447|1643|2891|2125|2085|3633|3491|707|2023|1995|3837|2909|833|2229|1107|3347|1203|1907|1647|231|3571|811|3349|2797|2793|2319|3019|1597|2623|2287|1685	2.74e-07		GO:0044403	6931814138253839	0
132	29	GO Biological Process		Negative regulation of chromosome organization	1.17e-05	Ube2b|Pttg1|Aurkb|Pinx1|Rad21|Tnks2|Parp1|Nat10|Bub1|Src|Mad1l1|Plk1|Tnks|Zw10|Bub1b|Wapal|Hnrnpu|Cenpe|Top2a|Birc5|Bub3|Pih1d1|Hdac8|Spdl1|Mad2l1|Hnrnpc|Gnl3l|Tpr|Noc2l	124	3029|2975|615|357|1089|1359|871|695|2679|287|1987|3311|3819|3803|975|3799|2559|3017|1479|1425|2301|3483|937|2191|3703|1335|3189|3557|2455	2.75e-07		GO:2001251	6931814138253839	0
3294	255	GO Biological Process		Regulation of macromolecule biosynthetic process	1.19e-05	Cdh1|Cct3|Col1a1|Jup|Akt1|Pwp1|Ppard|Prpf6|Gtf2f1|Cdkn1b|Dvl3|Mapk14|Pias4|Prdx2|Ncoa2|Cdt1|Qars|Gmnn|Sod2|Ctnnb1|Nedd8|Hspa8|Shmt1|Aatf|Dvl2|Gle1|Hdac2|Lims1|Cdk1|Ccar1|Ppp2ca|Gnb2l1|Ube2b|Pttg1|Itgb3|Psmc5|Ddx5|Nup85|Aurkb|Psma6|Gtpbp4|Dhfr|Cenpk|Psmc6|Bap1|Pinx1|Ngdn|Cct5|Rad21|Myc|Phf5a|Crebbp|Ncbp2|Hcls1|Senp2|Eif4a2|Cdkn1a|Hsp90ab1|Cebpz|Polr2d|Etf1|Cdx1|Smc3|Prdx3|Cdk2|Pa2g4|Shmt2|Paip1|Wd…	124	499|2445|3321|643|1531|2147|3381|513|2349|2675|723|3495|3115|1215|323|3651|805|995|1253|2177|195|393|3731|785|377|1849|2697|1491|2553|3259|3701|3795|3029|2975|2433|2363|3457|3369|615|2093|3121|1357|1413|2411|3201|357|3751|3067|1089|177|1541|2663|531|1465|1553|1537|155|447|1405|831|1643|3293|3123|3195|655|691|955|1691|2937|829|837|871|3869|1183|2125|3559|695|823|197|287|2139|2203|243|2043|3391|351…	2.81e-07		GO:0010556	6924453038607469	0
61	19	KEGG Pathways		Fatty acid metabolism	1.19e-05	Acat2|Acaa1b|Ehhadh|Hsd17b4|Cpt1a|Hadh|Cpt2|Acsl4|Acsl1|Acat1|Acsbg1|Acsbg2|Acsl3|Acsl5|Acox1|Acaca|Acsl6|Hadhb|Rpp14	124	1267|2149|1415|2787|2361|1747|2137|207|685|487|3051|2231|1609|523|3657|239|1765|1257|1461	1.44e-06		mmu01212	6924453038607469	0
61	20	GO Biological Process		Nucleoside monophosphate metabolic process	1.23e-05	Gmpr2|Cad|Adss|Shmt1|Pfas|Umps|Gart|Atic|Gmps|Paics|Uckl1|Lrguk|Dhodh|Impdh1|Impdh2|Mpp5|Uprt|Mpp6|Guk1|Adssl1	124	3695|1579|3679|3731|533|1277|2459|1019|3661|1377|2867|3281|1385|407|245|2443|3141|255|1505|375	2.91e-07		GO:0009123	6910094888560602	0
30	15	GO Biological Process		Maturation of ssu-rrna from tricistronic rrna transcript (ssu-rrna, 5.8s rrna, lsu-rrna)	1.29e-05	Ngdn|Dcaf13|Bysl|Wdr46|Nol10|Tsr1|Kri1|Pwp2|Utp6|Cirh1a|Rcl1|Rrs1|Utp3|Utp23|Tbl3	124	3751|925|609|895|1119|1213|3671|2819|1419|1909|1515|547|889|1205|1457	3.06e-07		GO:0000462	6889410289700751	0
69	20	KEGG Pathways		Adherens junction	1.35e-05	Cdh1|Ctnnb1|Vcl|Crebbp|Csnk2b|Ptpn1|Src|Ctnna1|Cdc42|Ctnnd1|Ep300|Actg1|Rac1|Actb|Tjp1|Ctnna3|Mllt4|Ctnna2|Pard3|Iqgap1	124	499|2177|2497|2663|1725|3077|287|3673|1995|2897|2229|719|781|3297|2795|1633|1501|2289|385|3607	1.66e-06		mmu04520	6869666231504994	0
116	27	GO Biological Process		mRNA catabolic process	1.4e-06	Pan2|Lsm2|Ddx5|Ncbp2|Polr2d|Etf1|Ncbp1|Magoh|Pan3|Magohb|Cnot3|Rbm8a|Upf2|Cnot10|Rqcd1|Hspa1a|Ssb|Helz2|Polr2g|Cnot1|Mrto4|Cnot8|Cnot7|Cnot6l|Cnot6|Ptbp1|Rnps1	124	3429|3177|3457|531|831|1643|3143|2131|2863|199|1237|2217|3617|1677|1943|2825|231|2055|2495|1161|1337|631|653|3277|3821|2623|507	3.32e-07		GO:0006402	6853871964321762	0
143	30	GO Biological Process		RNA phosphodiester bond hydrolysis	1.57e-05	Nob1|Pan2|Endog|Polr2i|Bop1|Ncbp2|Ncbp1|Pan3|Cstf2|Nudt21|Cpsf7|Tsr1|Cnot3|Kri1|Cpsf2|Rpp38|Rcl1|Cpsf3|Cpsf6|Rrs1|Helz2|Cnot1|Cnot8|Cnot7|Utp23|Cnot6l|Nhp2|Tbl3|Cnot6|Exog	124	1467|3429|1809|1937|2499|531|3143|2863|229|1399|559|1213|1237|3671|3285|687|1515|3537|1235|547|2055|1161|631|653|1205|3277|2853|1457|3821|2767	3.73e-07		GO:0090501	6804100347590766	0
78	21	Reactome Pathways		Signaling by MET	1.6e-06	Col1a1|Itga3|Col5a3|Ubb|Col2a1|Col5a1|Ptpn1|Src|Col1a2|Col27a1|Itga2|Rac1|Col5a2|Col11a2|Col3a1|Itgb1|Col11a1|Rps27a|Ptk2|Ubc|Uba52	124	3321|3317|821|3765|2571|161|3077|287|2109|963|2889|781|1455|673|2945|283|1123|1629|3459|743|1263	2.17e-06		MMU-6806834	6795880017344075	0
171	33	GO Biological Process		Cell-substrate adhesion	1.63e-05	Itgb7|Ppard|Ctnnb1|Lims1|Itgb3|Itga5|Itgb8|Itga8|Itgb6|Itgav|Itga6|Src|Parva|Ilk|Itga11|Col16a1|Itga2|Tgfb1i1|Itgb5|Rcc2|Itga1|Rac1|Pxn|Col3a1|Itgb1|Cttn|Itga2b|Itga4|Cd63|Col13a1|Itgb4|Bcl2|Col19a1	124	1599|3381|2177|1491|2433|2575|3743|3869|2045|2125|3559|287|2419|651|2331|201|2889|2145|2471|2019|3325|781|2489|2945|283|3061|3025|3753|3099|1577|2481|3045|1317	3.9e-08		GO:0031589	6787812395596042	0
12	11	GO Biological Process		Tetrahydrofolate interconversion	1.86e-05	Ftcd|Mthfd2|Shmt1|Mthfd1|Shmt2|Dmgdh|Mthfr|Mthfd2l|Mthfs|Sardh|Mthfd1l	124	931|2467|3731|2167|955|3733|1571|1787|2529|1975|2971	4.45e-07		GO:0035999	6730487055782084	0
316	47	GO Biological Process		Translation	1.87e-05	Akt1|Rps11|Rps5|Qars|Cars|Rars|Dalrd3|Gnb2l1|Tars|Eif4a2|Aars2|Etf1|Nars|Iars2|Eif6|Eif4e|Rars2|Trnau1ap|Sepsecs|Eif3c|Aars|Rsl24d1|Rpsa|Gemin5|Lars2|Mrps2|Mars|Eprs|Eif4g1|Vars2|Rpl15|Abce1|Vars|Sars2|Lars|Tufm|Eif3b|Sars|Rps27a|Cpeb3|Uba52|Rps13|Eif4a1|Eif4b|Iars|Rps27|Fau	124	1531|2545|3611|805|3147|1813|2315|3795|3035|1537|469|1643|3517|1555|197|3391|775|2783|589|2119|3229|2197|2561|3239|485|453|3605|2077|2373|1137|2667|3267|2851|2339|1261|2653|3349|2251|1629|1699|1263|1663|2601|3235|1307|1967|2311	4.49e-07		GO:0006412	6728158393463501	0
20	12	KEGG Pathways		Arginine biosynthesis	2.02e-05	Glud1|Got1|Cps1|Got2|Got1l1|Gls2|Nags|Otc|Glul|Ass1|Gls|Asl	124	2353|1191|2841|965|1971|815|2027|3497|3757|1615|3787|3261	2.56e-06		mmu00220	6694648630553377	0
87	22	KEGG Pathways		PPAR signaling pathway	2.04e-05	Ppard|Acaa1b|Ehhadh|Cpt1a|Cpt2|Ilk|Acsl4|Acsl1|Acsbg1|Acsbg2|Acsl3|Acsl5|Acox1|Fabp1|Rxra|Hmgcs2|Acsl6|Ppara|Nr1h3|Ubc|Acox2|Hmgcs1	124	3381|2149|1415|2361|2137|651|207|685|3051|2231|1609|523|3657|3641|1203|3015|1765|1367|3471|743|3283|1969	2.64e-06		mmu03320	6690369832574101	0
528	63	KEGG Pathways		Pathways in cancer	2.05e-05	Cdh1|Itga3|Jup|Akt1|Ppard|Cdkn1b|Dvl3|Ctnnb1|Bcl2l1|Dvl2|Hdac2|Apaf1|Myc|Rbx1|Crebbp|Cdkn1a|Hsp90ab1|Casp7|Cdk2|Casp8|Rassf5|Itgav|Itga6|Cks1b|Casp9|Dvl1|Cul1|Bax|Col4a1|Col4a2|Skp1a|Ctnna1|Axin2|Itga2|Cdc42|Stat1|Ep300|Axin1|Cks1brt|Rxra|Bak1|Birc5|Rac1|Ncoa1|Col4a4|Itgb1|Casp3|Ccnd1|Hsp90aa1|Skp2|Col4a6|Itga2b|Mtor|Hdac1|Ctnna3|Trp53|Ptk2|Bcl2|Col4a5|Col4a3|Xiap|Tpr|Ctnna2	124	499|3317|643|1531|3381|2675|723|2177|1757|377|2697|2255|177|1639|2663|155|447|1009|655|2075|3729|2125|3559|2043|2803|847|2085|3633|2239|2237|3449|3673|3653|2889|1995|2801|2229|3543|2429|1203|1907|1425|781|3351|3709|283|1361|3255|973|1603|2895|3025|1833|2793|1633|2319|3459|3045|1363|2765|423|3557|2289	2.72e-06		mmu05200	6688246138944246	0
26	14	GO Biological Process		Negative regulation of mitotic sister chromatid separation	2.06e-05	Pttg1|Aurkb|Rad21|Bub1|Mad1l1|Plk1|Zw10|Bub1b|Cenpe|Birc5|Bub3|Spdl1|Mad2l1|Tpr	124	2975|615|1089|2679|1987|3311|3803|975|3017|1425|2301|2191|3703|3557	4.98e-07		GO:2000816	6686132779630847	0
104	24	Reactome Pathways		Chromosome Maintenance	2.07e-05	Cenpp|Cenpk|Cdk2|Ppp6c|Nop10|Casc5|Gar1|Apitd1|Cenpc1|Ruvbl1|Dkc1|Cenpu|Cenpn|Cenpt|H2afx|Cenph|Cenpi|Cenpq|Cenpm|Cenpl|Itgb3bp|Cenpo|Nhp2|Cenpa	124	2745|1413|655|2185|3655|1533|1825|3589|1409|2485|1339|689|1393|1173|957|665|373|1093|893|1301|2261|273|2853|799	2.82e-06		MMU-73886	6684029654543082	0
86	23	GO Biological Process		Alpha-amino acid catabolic process	2.16e-05	Haao|Ftcd|Qdpr|Shmt1|Blmh|Glud1|Csad|Gldc|Got1|Shmt2|Gad2|Kynu|Hdc|Hmgcl|Got2|Acat1|Amt|Aldh4a1|Gls2|Otc|Oat|Sardh|Gls	124	3257|931|1573|3731|755|2353|225|1543|1191|955|3805|1105|2517|3769|965|487|3501|917|815|3497|2307|1975|3787	5.22e-07		GO:1901606	6665546248849069	0
2497	203	GO Biological Process		Negative regulation of cellular metabolic process	2.27e-05	Cdh1|Akt1|Pwp1|Ppard|Cdkn1b|Ppp5c|U2af2|Pias4|Hspb1|Cd44|Ncoa2|Qars|Gmnn|Ctnnb1|Bcl2l1|Hnrnpa0|Ubqln4|Hspa8|Dlg4|Shmt1|Aatf|Hdac2|Lims1|Ccar1|Ppp2ca|Gnb2l1|Ube2b|Pttg1|Itgb3|Psmc5|Ddx5|Pafah1b1|Aurkb|Gtpbp4|Dhfr|Bap1|Pinx1|Myc|Crebbp|Pak2|Hcls1|Senp2|Eif4a2|Cdkn1a|Hsp90ab1|Xdh|Bag6|Tnks2|Prdx3|Rabgef1|Cdk2|Pa2g4|Hspd1|Parp1|Itgav|Nat10|Casc5|Ptpn1|Eif6|Src|Larp7|Eif4e|Dnaja1|Prkag2|Dvl1|Pds5a|Ppe…	124	499|1531|2147|3381|2675|2931|2955|3115|3097|1893|323|805|995|2177|1757|2813|1973|393|3603|3731|785|2697|1491|3259|3701|3795|3029|2975|2433|2363|3457|3425|615|3121|1357|3201|357|177|2663|539|1465|1553|1537|155|447|1471|1741|1359|3195|3689|655|691|2891|871|2125|695|1533|3077|197|287|243|3391|165|2929|847|1303|3171|2031|1343|1013|3633|3311|753|651|1339|2885|3819|2805|707|2023|1237|3039|223|3799|3265…	5.51e-07		GO:0031324	6643974142806878	0
199	34	KEGG Pathways		Proteoglycans in cancer	2.43e-05	Col1a1|Akt1|Mapk14|Cd44|Ctnnb1|Sdc4|Sdc1|Itgb3|Ddx5|Myc|Itga5|Hcls1|Cdkn1a|Itgav|Src|Col1a2|Itga2|Cdc42|Itgb5|Actg1|Rac1|Pxn|Itgb1|Casp3|Ccnd1|Actb|Cttn|Mtor|Ppp1cc|Cd63|Trp53|Ptk2|Eif4b|Iqgap1	124	3321|1531|3495|1893|2177|189|2625|2433|3457|177|2575|1465|155|2125|287|2109|2889|1995|2471|719|781|2489|283|1361|3255|3297|3061|1833|1167|3099|2319|3459|3235|3607	3.29e-06		mmu05205	6614393726401688	0
1711	151	GO Biological Process		Positive regulation of molecular function	2.51e-05	Jup|Akt1|Ppard|Gtf2f1|Cdkn1b|Ranbp2|Dvl3|Mapk14|Prdx2|Cdc20|Cdt1|Gmnn|Ctnnb1|Ppp2cb|Hspa8|Sdc4|Dlg4|Ndel1|Dvl2|Psme3|Hdac2|Lims1|Apaf1|Ppp2ca|Gnb2l1|Itgb3|Aurkb|Psma6|Cartpt|Dhfr|Pinx1|Pabpn1|Myc|Crebbp|Pak2|Arhgap31|Hcls1|Sod1|Cdkn1a|Hsp90ab1|Xdh|Kif5b|Incenp|Prdx3|Casp12|Hspd1|Casp8|Parp1|Psmd14|Itga6|Cat|Fbn1|Usp50|Mapre1|Ptpn1|Src|Nmd3|Cks1b|Bcl10|Ncbp1|Dnaja1|Casp9|Prkag2|Mapre3|Ran|Eif3c|Ba…	124	643|1531|3381|2349|2675|709|723|3495|1215|1955|3651|995|2177|2123|393|189|3603|921|377|1313|2697|1491|2255|3701|3795|2433|615|2093|1655|1357|357|3847|177|2663|539|1667|1465|2949|155|447|1471|3855|639|3195|2017|2891|2075|871|173|3559|823|769|2535|3609|3077|287|2139|2043|3519|3143|165|2803|2929|439|3249|2119|3633|3311|651|1339|2885|3819|685|2133|947|2023|1839|3033|3431|2475|1679|2559|2373|1513|2995…	6.1e-08		GO:0044093	6600326278518962	0
120	27	GO Biological Process		Response to amino acid	2.54e-05	Cdh1|Col6a1|Col1a1|Cdkn1b|Bcl2l1|Cybb|Cps1|Col1a2|Asns|Ipo5|Col4a1|Col16a1|Aifm1|Dhodh|Gss|Col5a2|Col3a1|Casp3|Lars|Mtor|Ass1|Trp53|Pik3c3|Ppargc1a|Cpeb3|Hnrnpd|Park2	124	499|807|3321|2675|1757|1805|2841|2109|3763|1125|2239|201|3033|1385|1305|1455|2945|1361|1261|1833|1615|2319|3813|1325|1699|3473|1685	6.2e-08		GO:0043200	6595166283380062	0
642	74	GO Biological Process		Organelle assembly	2.55e-05	Kpnb1|Ppan|Rps5|Cdc20|Ube2b|Pafah1b1|Aurkb|Dnaaf2|Cenpk|Brix1|Bop1|Arl6|Spag6|Incenp|Arl3|Cdk2|Mapre1|Aurka|Eif6|Apitd1|Mapre3|Cenpc1|Parva|Tnks|Cenpn|Vps4a|Nip7|Rsl24d1|Rpsa|Rpf2|Mrps2|Cenpt|Mis12|Dnah1|Gltscr2|Aaas|Pwp2|Nop2|Bbs10|Ubqln1|Nup62|Ubqln2|Cenpe|Ddx28|Map10|Lrguk|Dnah5|Actg1|Rrs1|Cenph|Birc5|Rcc1|Smurf1|Itgb1|Cep162|Vps4b|Psen1|Nle1|Mrto4|B9d2|Mkks|Rab7|Dctn1|Pik3c3|Kif2a|Wwtr1|Cnot7…	124	3403|835|3611|1955|3029|3425|615|1473|1413|2973|2499|475|541|639|991|655|3609|3525|197|3589|439|1409|2419|3819|1393|3491|3399|2197|2561|563|453|1173|2685|2479|1981|3783|2819|2689|2923|217|293|1309|3017|331|693|3281|1525|719|547|665|1425|635|2129|283|2375|3571|2733|1863|1337|529|923|3019|2205|3813|2195|1657|653|799|2269|1637|3721|757|1967|2613	6.24e-07		GO:0070925	6593459819566044	0
97	23	Reactome Pathways		Metabolism of nucleotides	2.6e-06	Gmpr|Gmpr2|Cad|Adss|Pfas|Dpys|Umps|Gart|Xdh|Atic|Gmps|Ctps|Paics|Ctps2|Gsr|Dpyd|Uckl1|Dhodh|Impdh1|Impdh2|Ppat|Guk1|Adssl1	124	637|3695|1579|3679|533|1053|1277|2459|1471|1019|3661|2249|1377|1181|2997|1913|2867|1385|407|245|737|1505|375	3.56e-06		MMU-15869	6585026652029182	0
58	18	Reactome Pathways		Signaling by PDGF	2.62e-05	Col6a1|Col6a2|Col5a3|Col2a1|Col5a1|Src|Col9a2|Col4a1|Col4a2|Col9a1|Col6a3|Stat1|Col5a2|Col4a4|Col3a1|Col4a5|Col4a3|Col9a3	124	807|935|821|2571|161|287|2207|2239|2237|1815|717|2801|1455|3709|2945|1363|2765|2233	3.6e-07		MMU-186797	6581698708680255	0
129	28	GO Biological Process		Regulation of nucleocytoplasmic transport	2.63e-05	Cdh1|Jup|Mapk14|Nutf2|Cdk1|Ppp2ca|Ncbp2|Hcls1|Hsp90ab1|Ran|Ipo5|Dhx9|Nupl1|Nup54|Nup62|Nup214|Ep300|Cpsf6|Xpo5|Hsp90aa1|Psen1|Ppp1cc|Xpo1|Nsun2|Tpr|Rangap1|Nolc1|Nutf2-ps1	124	499|643|3495|3071|2553|3701|531|1465|447|3249|1125|2023|2407|391|293|3335|2229|1235|3677|973|2733|1167|1645|629|3557|3013|2525|3387	6.46e-07		GO:0046822	6580044251510242	0
72	21	GO Biological Process		Regulation of alternative mrna splicing, via spliceosome	2.71e-05	Ddx5|Magoh|Srsf9|Rbm19|Rbm8a|Hnrnpu|Rbmxl1|Rbm25|Ddx17|Srsf4|Srsf7|Srsf2|Srsf5|Rbmx|Srsf3|Srsf6|Srsf1|Ptbp1|Rnps1|Hnrnpl|Rbm5	124	3457|2131|2031|1347|2217|2559|3683|2635|1127|2847|3301|3545|2659|2011|1311|1091|1911|2623|507|1865|679	6.68e-07		GO:0000381	6567030709125594	0
17	12	GO Biological Process		Nucleobase biosynthetic process	2.74e-05	Cad|Shmt1|Pfas|Mthfd1|Umps|Gart|Cps1|Ctps|Ctps2|Dhodh|Mtor|Mthfd1l	124	1579|3731|533|2167|1277|2459|2841|2249|1181|1385|1833|2971	6.79e-07		GO:0046112	6562249437179613	0
17	12	GO Biological Process		Kinetochore organization	2.74e-05	Cdt1|Cenpk|Ndc80|Apitd1|Cenpc1|Cenpn|Cenpt|Mis12|Cenpe|Cenph|Nuf2|Cenpa	124	3651|1413|1431|3589|1409|1393|1173|2685|3017|665|3445|799	6.79e-07		GO:0051383	6562249437179613	0
722	80	GO Biological Process		Microtubule-based process	2.99e-05	Kpnb1|Hspb1|Cdc20|Ctnnb1|Hspa8|Ndel1|Ubb|Ube2b|Pafah1b1|Aurkb|Dnaaf2|Atxn3|Smn1|Nde1|Spag6|Sod1|Sgol1|Ndc80|Kif5b|Incenp|Arl3|Cdk2|Dctn2|Kif18a|Mapre1|Aurka|Dnaja1|Dvl1|Mapre3|Plk1|Tnks|Zw10|Dnah1|Aaas|Tubg2|Hnrnpu|Tubg1|Tuba1c|Cdc42|Taok1|Nup62|Cenpe|Kif2b|Map10|Eno4|Kif2c|Dlg1|Espl1|Gja1|Lrguk|Dnah5|Axin1|Cenph|Tuba1b|Birc5|Rcc1|Itgb1|Spdl1|Pard6a|Tuba1a|Mad2l1|Dlg2|Cgn|Dnah2|Ptk2|Sord|Ckap5|Nu…	124	3403|3097|1955|2177|393|921|3765|3029|3425|615|1473|1003|569|3323|541|2949|473|1431|3855|639|991|655|967|3563|3609|3525|165|847|439|3311|3819|3803|2479|3783|3871|2559|2751|235|1995|465|293|3017|909|693|1083|2989|3041|1265|2729|3281|1525|3543|665|959|1425|635|283|2191|2193|2627|3703|1245|2827|2327|3459|3089|3509|3445|171|793|2205|313|1175|2195|799|385|2269|1637|3721|2613	7.46e-07		GO:0007017	652432881167557	0
96	24	GO Biological Process		Cellular amino acid catabolic process	3e-06	Haao|Ftcd|Qdpr|Shmt1|Blmh|Glud1|Csad|Gldc|Got1|Shmt2|Gad2|Kynu|Hdc|Hmgcl|Got2|Acat1|Amt|Aldh4a1|Gls2|Otc|Oat|Sardh|Gls|Il4i1	124	3257|931|1573|3731|755|2353|225|1543|1191|955|3805|1105|2517|3769|965|487|3501|917|815|3497|2307|1975|3787|3023	7.51e-07		GO:0009063	6522878745280337	0
3526	267	GO Biological Process		Regulation of biosynthetic process	3.03e-05	Cdh1|Cct3|Col1a1|Jup|Akt1|Pwp1|Ppard|Prpf6|Gtf2f1|Cdkn1b|Ranbp2|Dvl3|Mapk14|Pias4|Prdx2|Ncoa2|Cdt1|Qars|Gmnn|Sod2|Ctnnb1|Bcl2l1|Nedd8|Hspa8|Shmt1|Aatf|Dvl2|Gle1|Hdac2|Lims1|Cdk1|Ccar1|Ppp2ca|Gnb2l1|Ube2b|Pttg1|Itgb3|Psmc5|Ddx5|Nup85|Aurkb|Psma6|Gtpbp4|Dhfr|Cenpk|Psmc6|Bap1|Pinx1|Ngdn|Cct5|Rad21|Myc|Phf5a|Crebbp|Ncbp2|Hcls1|Senp2|Eif4a2|Sod1|Cdkn1a|Hsp90ab1|Cebpz|Polr2d|Etf1|Cdx1|Smc3|Prdx3|Got1|C…	124	499|2445|3321|643|1531|2147|3381|513|2349|2675|709|723|3495|3115|1215|323|3651|805|995|1253|2177|1757|195|393|3731|785|377|1849|2697|1491|2553|3259|3701|3795|3029|2975|2433|2363|3457|3369|615|2093|3121|1357|1413|2411|3201|357|3751|3067|1089|177|1541|2663|531|1465|1553|1537|2949|155|447|1405|831|1643|3293|3123|3195|1191|655|691|955|1691|2891|2937|829|837|871|3869|1183|2125|3559|695|823|197|287|213…	7.62e-07		GO:0009889	6518557371497695	0
12	10	Reactome Pathways		Purine ribonucleoside monophosphate biosynthesis	3.06e-05	Adss|Pfas|Gart|Atic|Gmps|Paics|Impdh1|Impdh2|Ppat|Adssl1	124	3679|533|2459|1019|3661|1377|407|245|737|375	4.23e-06		MMU-73817	651427857351842	0
90	22	KEGG Pathways		Dilated cardiomyopathy	3.19e-05	Itgb7|Itga3|Itgb3|Itga5|Itgb8|Itga8|Itgb6|Itgav|Itga6|Itga10|Itga11|Itga9|Itga2|Itgb5|Actg1|Itga1|Itgb1|Itga7|Actb|Itga2b|Itga4|Itgb4	124	1599|3317|2433|2575|3743|3869|2045|2125|3559|2785|2331|3237|2889|2471|719|3325|283|795|3297|3025|3753|2481	4.42e-06		mmu05414	6496209316942819	0
177	33	GO Biological Process		Regulation of viral process	3.25e-05	Rad23a|Hspa8|Top2b|Kpna2|Ddx5|Crebbp|Igf2r|Chmp4c|Oasl1|Oasl2|Vps4a|Oas3|Chmp4b|Dhx9|Oas2|Pcx|Stat1|Ep300|Top2a|Psmc3|Oas1a|Rrp1b|Isg15|Srpk2|Vps4b|Kpna6|Hdac1|Bcl2|Rab7|Srpk1|Cnot7|Ppia|Park2	124	1315|393|1711|1915|3457|2663|3397|3095|1195|1187|3491|2563|707|2023|1897|833|2801|2229|1479|1107|2549|1647|3243|1767|3571|2797|2793|3045|3019|2389|653|2611|1685	8.2e-08		GO:0050792	6488116639021125	0
33	15	GO Biological Process		Positive regulation of chromosome segregation	3.32e-05	Cdt1|Aurkb|Rad21|Sgol2|Anapc4|Hnrnpu|Cdc16|Cenpe|Rcc2|Anapc5|Cdc27|Cdc6|Anapc7|Cdc23|Cul3	124	3651|615|1089|3719|617|2559|1247|3017|2019|3823|3327|3207|1293|1007|1519	8.41e-07		GO:0051984	6478861916295964	0
1811	157	GO Biological Process		Negative regulation of gene expression	3.52e-05	Cdh1|Akt1|Ppard|Cdkn1b|U2af2|Pias4|Pan2|Ncoa2|Qars|Gmnn|Ctnnb1|Lsm2|Nutf2|Hspa8|Shmt1|Hdac2|Lims1|Ppp2ca|Gnb2l1|Ube2b|Psmc5|Ddx5|Aurkb|Dhfr|Bap1|Myc|Crebbp|Ncbp2|Hcls1|Cdkn1a|Hsp90ab1|Xdh|Polr2d|Etf1|Itgb8|Rabgef1|Cdk2|Pa2g4|Parp1|Anapc2|Clp1|Aurka|Eif6|Src|Larp7|Eif4e|Ncbp1|Magoh|Srsf9|Pan3|Magohb|Plk1|Rrp8|Psmd10|Tob1|Dhx9|Cnot3|Hnrnpk|Cldn5|Gltscr2|Rbm8a|Mybbp1a|Eprs|Hnrnpu|Rbmxl1|Foxo3|H2afx|…	124	499|1531|3381|2675|2955|3115|3429|323|805|995|2177|3177|3071|393|3731|2697|1491|3701|3795|3029|2363|3457|615|1357|3201|177|2663|531|1465|155|447|1471|831|1643|3743|3689|655|691|871|2037|2833|3525|197|287|243|3391|3143|2131|2031|2863|199|3311|753|2885|2805|2023|1237|3039|3431|1981|2217|2015|2077|2559|3683|1715|957|2991|1127|2385|3617|2847|833|3041|2729|1677|549|583|2801|2229|2609|1789|3209|1571|12…	8.94e-07		GO:0010629	645345733652187	0
1075	106	GO Biological Process		Cellular response to endogenous stimulus	3.53e-05	Cdh1|Col6a1|Col1a1|Jup|Akt1|Ppard|Cd44|Ncoa2|Ctnnb1|Bcl2l1|Cad|Cybb|Top2b|Shmt1|Ndel1|Hdac2|Apaf1|Itgb3|Ddx5|Col2a1|Cldn1|Sod1|Csnk2b|Casp7|Got1|Cdk2|Shmt2|Cps1|Parp1|Fbn1|Ptpn1|Src|Eif4e|Dnaja1|Casp9|Ran|Col1a2|Asns|Ipo5|Cstf2|Col4a1|Col4a2|Acsl1|Carm1|Rora|Col16a1|Mars|Gabrb3|Hnrnpk|Aifm1|Cldn5|Smc1a|Eprs|Hnrnpu|Ctnna1|Foxo3|Ddx17|Hivep1|Gja1|Stat1|Rab31|Tgfb1i1|Itgb5|Yap1|Rab13|Postn|Rxra|Tlr9…	124	499|807|3321|643|1531|3381|1893|323|2177|1757|1579|1805|1711|3731|921|2697|2255|2433|3457|2571|2537|2949|1725|1009|1191|655|955|2841|871|769|3077|287|3391|165|2803|3249|2109|3763|1125|229|2239|2237|685|2133|2183|201|3605|1027|3039|3033|3431|2947|2077|2559|3673|1715|1127|2385|2729|2801|3451|2145|2471|3209|789|827|1203|1713|2129|3351|1455|2489|2945|937|1361|159|1261|2913|3297|2733|239|1833|3753|161…	8.99e-07		GO:0071495	6452225294612177	0
59	19	GO Biological Process		Regulation of telomere maintenance via telomere lengthening	3.59e-05	Cct3|Ctnnb1|Aurkb|Pinx1|Cct5|Tnks2|Parp1|Nat10|Src|Cct7|Dkc1|Tnks|Cct2|Hnrnpu|Hnrnpc|Gnl3l|Hnrnpa2b1|Tcp1|Cct4	124	2445|2177|615|357|3067|1359|871|695|287|2567|1339|3819|947|2559|1335|3189|2095|1597|941	9.17e-07		GO:1904356	6444905551421681	0
74	21	GO Biological Process		Mitotic spindle organization	3.91e-05	Kpnb1|Cdc20|Aurkb|Ndc80|Dctn2|Aurka|Aaas|Tubg2|Tubg1|Cenpe|Map10|Cenph|Birc5|Rcc1|Ckap5|Nuf2|Spc25|Kif2a|Clasp2|Rab11a|Clasp1	124	3403|1955|615|1431|967|3525|3783|3871|2751|3017|693|665|1425|635|3509|3445|793|2195|1637|3721|2613	1e-07		GO:0007052	6407823242604133	0
28	14	GO Biological Process		Glutamate metabolic process	4.01e-05	Ftcd|Glud1|Aldh18a1|Got1|Gad2|Fpgs|Got2|Aldh4a1|Gls2|Nags|Oat|Glul|Gls|Asl	124	931|2353|3231|1191|3805|3059|965|917|815|2027|2307|3757|3787|3261	1.03e-06		GO:0006536	6396855627379818	0
3203	246	GO Biological Process		Regulation of cellular macromolecule biosynthetic process	4.44e-05	Cdh1|Cct3|Col1a1|Jup|Akt1|Pwp1|Ppard|Prpf6|Gtf2f1|Cdkn1b|Dvl3|Mapk14|Pias4|Prdx2|Ncoa2|Cdt1|Qars|Gmnn|Sod2|Ctnnb1|Nedd8|Hspa8|Shmt1|Aatf|Dvl2|Gle1|Hdac2|Lims1|Cdk1|Ccar1|Ppp2ca|Gnb2l1|Ube2b|Pttg1|Psmc5|Ddx5|Nup85|Aurkb|Psma6|Gtpbp4|Dhfr|Cenpk|Psmc6|Bap1|Pinx1|Ngdn|Cct5|Rad21|Myc|Phf5a|Crebbp|Ncbp2|Hcls1|Senp2|Eif4a2|Cdkn1a|Hsp90ab1|Cebpz|Polr2d|Etf1|Cdx1|Smc3|Prdx3|Cdk2|Pa2g4|Shmt2|Paip1|Wdr75|Ah…	124	499|2445|3321|643|1531|2147|3381|513|2349|2675|723|3495|3115|1215|323|3651|805|995|1253|2177|195|393|3731|785|377|1849|2697|1491|2553|3259|3701|3795|3029|2975|2363|3457|3369|615|2093|3121|1357|1413|2411|3201|357|3751|3067|1089|177|1541|2663|531|1465|1553|1537|155|447|1405|831|1643|3293|3123|3195|655|691|955|1691|2937|829|837|871|3869|1183|3559|695|823|197|287|2203|243|2043|3391|3519|3143|2131|278…	1.15e-06		GO:2000112	635261702988538	0
230	38	GO Biological Process		Regulation of protein binding	4.47e-05	Akt1|Gtf2f1|Ppp2cb|Ppp2ca|Gnb2l1|Aurkb|Myc|Senp2|Cdkn1a|Hsp90ab1|Mapre1|Aurka|Src|Nmd3|Smarcd3|Dvl1|Mapre3|Ran|Bax|Plk1|Carm1|Hnrnpk|Stub1|Cldn5|Cdc42|Ep300|Hdac4|Actb|Psen1|Itga4|Epb4.1|Hdac5|Ppara|Arhgef7|Gnl3l|Crmp1|Rapgef2|Park2	124	1531|2349|2123|3701|3795|615|177|1553|155|447|3609|3525|287|2139|2843|847|439|3249|3633|3311|2133|3039|1839|3431|1995|2229|2913|3297|2733|3753|2761|1951|1367|3371|3189|313|1049|1685	1.16e-06		GO:0043393	6349692476868063	0
350	49	GO Biological Process		Transcription, dna-templated	4.68e-05	Ppard|Gtf2f1|Polr2e|Dvl2|Polr2i|Pttg1|Twistnb|Ddx5|Polr2h|Smn1|Myc|Polr2d|Tfb2m|Gtf3c5|Smarcd3|Dvl1|Polr2b|Col4a2|Mars|Dhx9|Polr2j|Ddx21|Polr2l|Polr2f|Taf2|Rbmxl1|Adrm1|Foxo3|Polr2a|Polr2k|Ddx17|Nup62|Polr1a|Stat1|Polr3b|Pih1d1|Ncoa1|Polr1c|Gtf2f2|Polr2g|Polr1b|Med1|Trp53|Cnot8|Polr2c|Rbmx|Pias2|Polr1e|Hnrnpd	124	3381|2349|1731|377|1937|2975|1977|3457|2047|569|177|831|837|2969|2843|847|1369|2237|3605|2023|1653|1155|2225|1323|3815|3683|2995|1715|2699|1627|1127|293|403|2801|1883|3483|3351|3687|2757|2495|233|585|2319|631|2329|2011|1271|2029|3473	1.22e-06		GO:0006351	6329754146925877	0
91	23	GO Biological Process		Nuclear-transcribed mrna catabolic process	4.95e-05	Pan2|Ddx5|Ncbp2|Polr2d|Etf1|Ncbp1|Magoh|Pan3|Magohb|Cnot3|Rbm8a|Upf2|Ssb|Helz2|Polr2g|Cnot1|Mrto4|Cnot8|Cnot7|Cnot6l|Cnot6|Ptbp1|Rnps1	124	3429|3457|531|831|1643|3143|2131|2863|199|1237|2217|3617|231|2055|2495|1161|1337|631|653|3277|3821|2623|507	1.29e-06		GO:0000956	6305394801066432	0
14	11	GO Biological Process		Nuclear pore organization	5.09e-05	Seh1l|Ahctf1|Nup35|Nup54|Nup133|Nup107|Nup98|Nup93|Pom121|Tpr|Ndc1	124	3465|829|1183|391|2857|1917|2379|2283|2743|3557|3761	1.34e-06		GO:0006999	6293282217663241	0
61	19	GO Biological Process		Ribosome assembly	5.47e-05	Ppan|Rps5|Brix1|Bop1|Eif6|Nip7|Rsl24d1|Rpsa|Rpf2|Mrps2|Gltscr2|Pwp2|Nop2|Ddx28|Rrs1|Nle1|Mrto4|Nsun4|Rps27	124	835|3611|2973|2499|197|3399|2197|2561|563|453|1981|2819|2689|331|547|1863|1337|757|1967	1.44e-06		GO:0042255	6262012673666569	0
29	14	GO Biological Process		Ribonucleoside monophosphate biosynthetic process	5.52e-05	Cad|Adss|Pfas|Umps|Gart|Atic|Gmps|Paics|Uckl1|Dhodh|Impdh1|Impdh2|Uprt|Adssl1	124	1579|3679|533|1277|2459|1019|3661|1377|2867|1385|407|245|3141|375	1.46e-06		GO:0009156	6258060922270802	0
167	30	KEGG Pathways		Influenza A	5.63e-05	Akt1|Kpna1|Nxf1|Kpna2|Apaf1|Pabpn1|Crebbp|Casp8|Rae1|Casp9|Bax|Oas3|Hnrnpul1|Oas2|Stat1|Ep300|Nup98|Actg1|Bak1|Oas1a|Nxf3|Oas1g|Casp3|Actb|Kpna6|Xpo1|Nxt1|Nxf7|Nxf2|Rab11a	124	1531|2089|1387|1915|2255|3847|2663|2075|2993|2803|3633|2563|1841|1897|2801|2229|2379|719|1907|2549|3173|1769|1361|3297|2797|1645|2437|3217|697|3721	7.97e-06		mmu05164	6249491605148654	0
606	70	GO Biological Process		Positive regulation of organelle organization	5.66e-05	Cct3|Cdkn1b|Pan2|Cdt1|Ctnnb1|Sdc4|Ube2b|Sdc1|Aurkb|Cct5|Rad21|Kif5b|Cdca5|Tnks2|Sgol2|Mapre1|Src|Anapc4|Pan3|Cct7|Bax|Dkc1|Tnks|Cct2|Gnl3|Hnrnpu|Cdc16|Tesk1|Cdc42|Nup62|Cenpe|Dlg1|Ep300|Bak1|Birc5|Magel2|Rac1|Pih1d1|Smurf1|Anapc5|Pxn|Hspa1a|Ube2c|Htra2|Cdc27|Vps4b|Cnot1|Cttn|Mtor|Kirrel|Trp53|Kpna7|Ckap5|Clip1|Dctn1|Hnrnpa2b1|Hdac6|Ranbp1|Anapc7|Tcp1|Ppargc1a|Tpr|Cnot6l|Cnot6|Cdc23|Ptbp1|Cul3|Hnr…	124	2445|2675|3429|3651|2177|189|3029|2625|615|3067|1089|3855|1435|1359|3719|3609|287|617|2863|2567|3633|1339|3819|947|2501|2559|1247|2963|1995|293|3017|3041|2229|1907|1425|3527|781|3483|2129|3823|2489|2825|3685|575|3327|3571|1161|3061|1833|1651|2319|1587|3509|171|2205|2095|1201|1175|1293|1597|1325|3557|3277|3821|1007|2623|1519|3473|941|1685	1.5e-07		GO:0010638	6247183568811729	0
135	28	GO Biological Process		Spindle organization	5.73e-05	Kpnb1|Cdc20|Aurkb|Ndc80|Incenp|Dctn2|Mapre1|Aurka|Mapre3|Tnks|Aaas|Tubg2|Tubg1|Cenpe|Map10|Dlg1|Espl1|Cenph|Birc5|Rcc1|Ckap5|Nuf2|Spc25|Ranbp1|Kif2a|Clasp2|Rab11a|Clasp1	124	3403|1955|615|1431|639|967|3609|3525|439|3819|3783|3871|2751|3017|693|3041|1265|665|1425|635|3509|3445|793|1175|2195|1637|3721|2613	1.52e-06		GO:0007051	624184537803261	0
658	74	GO Biological Process		Regulation of establishment of protein localization	5.97e-05	Cdh1|Cct3|Jup|Ppard|Mapk14|Nutf2|Ndel1|Cdk1|Ppp2ca|Gnb2l1|Itgb3|Cartpt|Glud1|Cct5|Hcls1|Hsp90ab1|Kif5b|Cpt1a|Ptpn1|Src|Serp1|Hadh|Dnaja1|Ran|Aacs|Cct7|Ipo5|Cask|Acsl4|Dkc1|Cct2|Nupl1|Acsl3|Nup54|Exoc4|Ppp3ca|Cdc42|Nup62|Gja1|Ep300|Birc5|Rac1|Tlr9|Glul|Xpo5|Pard6a|Hsp90aa1|Psmd9|Psen1|Cdk5r1|Hdac1|Xpo1|Gck|Nsun2|Oxct1|Hdac9|Nr1h3|Dctn1|Hdac6|Pik3c3|Tcp1|Tpr|Ppia|Hnrnpm|Ppp3cb|Ptbp1|Rangap1|Nolc1|R…	124	499|2445|643|3381|3495|3071|921|2553|3701|3795|2433|1655|2353|3067|1465|447|3855|2361|3077|287|2203|1747|165|3249|167|2567|1125|1429|207|1339|947|2407|1609|391|1623|2991|1995|293|2729|2229|1425|781|1713|3757|3677|2193|973|1529|2733|1827|2793|1645|1873|629|1551|2399|3471|2205|1201|3813|1597|3557|2611|1905|2925|2623|3013|2525|3721|3387|941|1871|325|1685	1.59e-06		GO:0070201	6224025668870631	0
265	41	GO Biological Process		Purine ribonucleotide metabolic process	6.09e-05	Gmpr|Gmpr2|Eno2|Adss|Pfas|Ehhadh|Gart|Hsd17b4|Papss2|Atic|Kynu|Gmps|Papss1|Hmgcl|Paics|Ran|Acsl4|Acsl1|Acat1|Rora|Acsl3|Acsl5|Eno4|Lrguk|Eno3|Impdh1|Eno1|Impdh2|Mpp5|Hmgcs2|Acaca|Acacb|Oxct2a|Gck|Acly|Acsl6|Mpp6|Guk1|Adssl1|Hmgcs1|Prkag3	124	637|3695|1991|3679|533|1415|2459|2787|2357|1019|1105|3661|2013|3769|1377|3249|207|685|487|2183|1609|523|1083|3281|2341|407|3139|245|2443|3015|239|2817|3811|1873|3423|1765|255|1505|375|1969|1149	1.62e-06		GO:0009150	6215382707367125	0
168	30	KEGG Pathways		Protein processing in endoplasmic reticulum	6.18e-05	Rad23a|Ubqln4|Hspa8|Ube2d1|Atxn3|Rbx1|Hsp90ab1|Capn1|Casp12|Dnaja1|Rad23b|Cul1|Sec61a1|Sec13|Bax|Skp1a|Stub1|Ubqln1|Ubqln2|Sec61b|Bak1|Hspa1a|Hsp90aa1|Vimp|Ube4b|Sec61a2|Bcl2|Ufd1l|Sec61g|Park2	124	1315|1973|393|1521|1003|1639|447|2417|2017|165|349|2085|2483|1345|3633|3449|1839|217|1309|2381|1907|2825|973|3127|1875|839|3045|1959|3785|1685	8.94e-06		mmu04141	6209011524911184	0
18	11	Reactome Pathways		TP53 regulates transcription of additional cell cycle genes whose exact role in the p53 pathway remain uncertain	6.18e-05	Cnot3|Cnot10|Rqcd1|Cnot1|Cnot8|Tnks1bp1|Cnot4|Cnot7|Cnot6l|Cnot6|Cnot11	124	1237|1677|1943|1161|631|1333|3179|653|3277|3821|2103	8.58e-06		MMU-6804115	6209011524911184	0
194	34	GO Biological Process		Regulation of symbiotic process	7.09e-05	Rad23a|Hspa8|Top2b|Kpna2|Ddx5|Crebbp|Igf2r|Itgav|Chmp4c|Oasl1|Oasl2|Vps4a|Oas3|Chmp4b|Dhx9|Oas2|Pcx|Stat1|Ep300|Top2a|Psmc3|Oas1a|Rrp1b|Isg15|Srpk2|Vps4b|Kpna6|Hdac1|Bcl2|Rab7|Srpk1|Cnot7|Ppia|Park2	124	1315|393|1711|1915|3457|2663|3397|2125|3095|1195|1187|3491|2563|707|2023|1897|833|2801|2229|1479|1107|2549|1647|3243|1767|3571|2797|2793|3045|3019|2389|653|2611|1685	1.9e-07		GO:0043903	6149353764816934	0
1233	116	GO Biological Process		Cellular macromolecule biosynthetic process	7.11e-05	Akt1|Ppard|Gtf2f1|Rps11|Rps5|Polr2e|Cdt1|Qars|Gmnn|Cars|Rars|Dalrd3|Dvl2|Polr2i|Gfpt2|Gnb2l1|Pttg1|Twistnb|Ddx5|Polr2h|Smn1|Pinx1|Tars|Myc|Eif4a2|Aars2|Hsp90ab1|Polr2d|Etf1|Nars|Tfb2m|Iars2|Gtf3c5|Nop10|Eif6|Serp1|Gar1|Eif4e|Rars2|Trnau1ap|Smarcd3|Apitd1|Dvl1|Sepsecs|Polr2b|Eif3c|Dkc1|Col4a2|Aars|Rsl24d1|Rpsa|Gemin5|Lars2|Mrps2|Mars|Dhx9|Polr2j|Ddx21|Polr2l|Polr2f|Taf2|Eprs|Eif4g1|Vars2|Rbmxl1|Ad…	124	1531|3381|2349|2545|3611|1731|3651|805|995|3147|1813|2315|377|1937|3867|3795|2975|1977|3457|2047|569|357|3035|177|1537|469|447|831|1643|3517|837|1555|2969|3655|197|2203|1825|3391|775|2783|2843|3589|847|589|1369|2119|1339|2237|3229|2197|2561|3239|485|453|3605|2023|1653|1155|2225|1323|3815|2077|2373|1137|3683|2995|1715|2699|1627|1127|293|403|2801|1883|2667|3267|3483|3351|3757|3687|2851|2757|3207|97…	1.91e-06		GO:0034645	6148130399270234	0
137	28	GO Biological Process		Response to acid chemical	7.41e-05	Cdh1|Col6a1|Col1a1|Cdkn1b|Bcl2l1|Cybb|Cps1|Col1a2|Asns|Ipo5|Col4a1|Col16a1|Aifm1|Dhodh|Gss|Col5a2|Col3a1|Casp3|Lars|Mtor|Ass1|Akr1b3|Trp53|Pik3c3|Ppargc1a|Cpeb3|Hnrnpd|Park2	124	499|807|3321|2675|1757|1805|2841|2109|3763|1125|2239|201|3033|1385|1305|1455|2945|1361|1261|1833|1615|855|2319|3813|1325|1699|3473|1685	2e-07		GO:0001101	6130181792020671	0
42	16	GO Biological Process		Regulation of spindle organization	7.41e-05	Smc3|Rae1|Chmp4c|Plk1|Chmp4b|Smc1a|Senp6|Hnrnpu|Nup62|Stag2|Rcc1|Hspa1a|Vps4b|Dctn1|Stag1|Tpr	124	3123|2993|3095|3311|707|2947|3417|2559|293|2181|635|2825|3571|2205|2531|3557	1.99e-06		GO:0090224	6130181792020671	0
30	14	GO Biological Process		Purine ribonucleoside monophosphate metabolic process	7.52e-05	Gmpr2|Adss|Pfas|Gart|Atic|Gmps|Paics|Lrguk|Impdh1|Impdh2|Mpp5|Mpp6|Guk1|Adssl1	124	3695|3679|533|2459|1019|3661|1377|3281|407|245|2443|255|1505|375	2.04e-06		GO:0009167	6123782159408357	0
212	34	KEGG Pathways		Regulation of actin cytoskeleton	8.56e-05	Itgb7|Itga3|Itgb3|Vcl|Itga5|Pak2|Itgb8|Itga8|Itgb6|Itgav|Itga6|Src|Itga10|Arhgef6|Itga11|Itga9|Itga2|Cdc42|Itgb5|Actg1|Itga1|Rac1|Pxn|Itgb1|Pikfyve|Itga7|Actb|Itga2b|Ppp1cc|Itga4|Itgb4|Ptk2|Arhgef7|Iqgap1	124	1599|3317|2433|2497|2575|539|3743|3869|2045|2125|3559|287|2785|2277|2331|3237|2889|1995|2471|719|3325|781|2489|283|3361|795|3297|3025|1167|3753|2481|3459|3371|3607	1.26e-05		mmu04810	6067526235322847	0
25	13	GO Biological Process		Centromere complex assembly	8.95e-05	Cenpp|Cenpk|Apitd1|Cenpc1|Cenpn|Cenpt|Mis12|Cenpe|Cenph|Cenpi|Itgb3bp|Cenpo|Cenpa	124	2745|1413|3589|1409|1393|1173|2685|3017|665|373|2261|273|799	2.43e-06		GO:0034508	6048176964684088	0
25	13	GO Biological Process		Negative regulation of mitotic metaphase/anaphase transition	8.95e-05	Aurkb|Rad21|Bub1|Mad1l1|Plk1|Zw10|Bub1b|Cenpe|Birc5|Bub3|Spdl1|Mad2l1|Tpr	124	615|1089|2679|1987|3311|3803|975|3017|1425|2301|2191|3703|3557	2.43e-06		GO:0045841	6048176964684088	0
64	18	Reactome Pathways		Gap-filling DNA repair synthesis and ligation in TC-NER	9.01e-05	Polr2e|Ubb|Polr2i|Polr2h|Rbx1|Polr2d|Polr2b|Polr2j|Polr2l|Polr2f|Polr2a|Polr2k|Ep300|Polr2g|Rps27a|Polr2c|Ubc|Uba52	124	1731|3765|1937|2047|1639|831|1369|1653|2225|1323|2699|1627|2229|2495|1629|2329|743|1263	1.26e-05		MMU-6782210	6045275209020937	0
20	12	GO Biological Process		Attachment of spindle microtubules to kinetochore	9.38e-05	Cdt1|Sgol1|Ndc80|Seh1l|Casc5|Cenpc1|Mad1l1|Mis12|Cenpe|Kif2c|Bub3|Nuf2	124	3651|473|1431|3465|1533|1409|1987|2685|3017|2989|2301|3445	2.56e-06		GO:0008608	6027797161620936	0
1255	117	GO Biological Process		Macromolecule biosynthetic process	9.53e-05	Akt1|Ppard|Gtf2f1|Rps11|Rps5|Polr2e|Cdt1|Qars|Gmnn|Cars|Rars|Dalrd3|Dvl2|Polr2i|Gfpt2|Gnb2l1|Pttg1|Twistnb|Ddx5|Polr2h|Smn1|Pinx1|Tars|Myc|Eif4a2|Aars2|Hsp90ab1|Polr2d|Etf1|Nars|Tfb2m|Iars2|Gtf3c5|Col5a1|Nop10|Eif6|Serp1|Gar1|Eif4e|Rars2|Trnau1ap|Smarcd3|Apitd1|Dvl1|Sepsecs|Polr2b|Eif3c|Dkc1|Col4a2|Aars|Rsl24d1|Rpsa|Gemin5|Lars2|Mrps2|Mars|Dhx9|Polr2j|Ddx21|Polr2l|Polr2f|Taf2|Eprs|Eif4g1|Vars2|Rb…	124	1531|3381|2349|2545|3611|1731|3651|805|995|3147|1813|2315|377|1937|3867|3795|2975|1977|3457|2047|569|357|3035|177|1537|469|447|831|1643|3517|837|1555|2969|161|3655|197|2203|1825|3391|775|2783|2843|3589|847|589|1369|2119|1339|2237|3229|2197|2561|3239|485|453|3605|2023|1653|1155|2225|1323|3815|2077|2373|1137|3683|2995|1715|2699|1627|1127|293|403|2801|1883|2667|3267|3483|3351|3757|3687|2851|2757|320…	2.61e-06		GO:0009059	6020907099361674	0
1859	158	GO Biological Process		Positive regulation of nucleobase-containing compound metabolic process	9.85e-05	Cdh1|Cct3|Col1a1|Jup|Akt1|Pwp1|Ppard|Prpf6|Gtf2f1|Dvl3|Mapk14|U2af2|Ncoa2|Ctnnb1|Bcl2l1|Endog|Hspa8|Top2b|Aatf|Dvl2|Hdac2|Ccar1|Ube2b|Psmc5|Ddx5|Nup85|Aurkb|Smn1|Dimt1|Cenpk|Psmc6|Cct5|Myc|Phf5a|Crebbp|Ncbp2|Hcls1|Senp2|Hsp90ab1|Cebpz|Cdx1|Tnks2|Cdk2|Wdr75|Tfb2m|Parp1|Itga8|Itga6|Src|Nmd3|Larp7|Bcl10|Ncbp1|Psmc2|Smarcd3|Dvl1|Mapre3|Cct7|Ruvbl1|Psmc4|Bax|Ilk|Cask|Brcc3|Dkc1|Tnks|Nudt21|Carm1|Rora|…	124	499|2445|3321|643|1531|2147|3381|513|2349|723|3495|2955|323|2177|1757|1809|393|1711|785|377|2697|3259|3029|2363|3457|3369|615|569|1469|1413|2411|3067|177|1541|2663|531|1465|1553|447|1405|3293|1359|655|2937|837|871|3869|3559|287|2139|243|3519|3143|2749|2843|847|439|2567|2485|1843|3633|651|1429|3087|1339|3819|1399|2133|2183|2805|947|3605|2023|3039|3815|1507|1679|2501|2559|3683|627|1785|1715|2699|29…	2.7e-07		GO:0045935	6006563769502388	0
3448	259	GO Biological Process		Regulation of cellular biosynthetic process	0.000101	Cdh1|Cct3|Col1a1|Jup|Akt1|Pwp1|Ppard|Prpf6|Gtf2f1|Cdkn1b|Dvl3|Mapk14|Pias4|Prdx2|Ncoa2|Cdt1|Qars|Gmnn|Sod2|Ctnnb1|Bcl2l1|Nedd8|Hspa8|Shmt1|Aatf|Dvl2|Gle1|Hdac2|Lims1|Cdk1|Ccar1|Ppp2ca|Gnb2l1|Ube2b|Pttg1|Psmc5|Ddx5|Nup85|Aurkb|Psma6|Gtpbp4|Dhfr|Cenpk|Psmc6|Bap1|Pinx1|Ngdn|Cct5|Rad21|Myc|Phf5a|Crebbp|Ncbp2|Hcls1|Senp2|Eif4a2|Cdkn1a|Hsp90ab1|Cebpz|Polr2d|Etf1|Cdx1|Smc3|Prdx3|Cdk2|Pa2g4|Shmt2|Paip1|W…	124	499|2445|3321|643|1531|2147|3381|513|2349|2675|723|3495|3115|1215|323|3651|805|995|1253|2177|1757|195|393|3731|785|377|1849|2697|1491|2553|3259|3701|3795|3029|2975|2363|3457|3369|615|2093|3121|1357|1413|2411|3201|357|3751|3067|1089|177|1541|2663|531|1465|1553|1537|155|447|1405|831|1643|3293|3123|3195|655|691|955|1691|2937|829|837|871|3869|1183|3559|695|823|197|287|2139|2203|243|2043|3391|3519|314…	2.77e-06		GO:0031326	5995678626217358	0
124	25	Reactome Pathways		Cellular Senescence	0.000101	Cdkn1b|Mapk14|Anapc1|Ubb|Ube2d1|Ube2e1|Cdkn1a|Cdk2|Anapc2|Anapc4|Cdc16|Anapc10|H2afx|Cdc26|Anapc5|Ube2c|Cdc27|Rps27a|Trp53|Kat5|Anapc7|Fzr1|Ubc|Uba52|Cdc23	124	2675|3495|951|3765|1521|2507|155|655|2037|617|1247|767|957|2323|3823|3685|3327|1629|2319|1071|1293|857|743|1263|1007	1.42e-05		MMU-2559583	5995678626217358	0
168	31	GO Biological Process		tRNA metabolic process	0.000103	Trmt1|Qars|Cars|Rars|Dalrd3|Tars|Aars2|Nars|Trub1|Iars2|Clp1|Nat10|Rars2|Sepsecs|Aars|Lars2|Mars|Eprs|Vars2|Rpp38|Nsun3|Nsun6|Vars|Ssb|Sars2|Lars|Sars|Nsun2|Pus7|Nsun4|Iars	124	3159|805|3147|1813|2315|3035|469|3517|1041|1555|2833|695|775|589|3229|485|3605|2077|1137|687|3223|3817|2851|231|2339|1261|2251|629|353|757|1307	2.84e-06		GO:0006399	5987162775294828	0
37	15	GO Biological Process		Establishment of mitotic spindle localization	0.000103	Kpnb1|Ndel1|Pafah1b1|Nde1|Ndc80|Plk1|Zw10|Gja1|Itgb1|Spdl1|Mad2l1|Dctn1|Cenpa|Clasp2|Clasp1	124	3403|921|3425|3323|1431|3311|3803|2729|283|2191|3703|2205|799|1637|2613	2.84e-06		GO:0040001	5987162775294828	0
65	18	Reactome Pathways		Dual incision in TC-NER	0.000109	Polr2e|Ubb|Polr2i|Polr2h|Rbx1|Polr2d|Polr2b|Polr2j|Polr2l|Polr2f|Polr2a|Polr2k|Ep300|Polr2g|Rps27a|Polr2c|Ubc|Uba52	124	1731|3765|1937|2047|1639|831|1369|1653|2225|1323|2699|1627|2229|2495|1629|2329|743|1263	1.53e-05		MMU-6782135	5962573502059376	0
88	22	GO Biological Process		Positive regulation of protein localization to nucleus	0.000113	Cdh1|Jup|Akt1|Mapk14|Nutf2|Cdk1|Pinx1|Hcls1|Hsp90ab1|Parp1|Src|Nmd3|Larp7|Ran|Ipo5|Ep300|Hsp90aa1|Psen1|Tpr|Hnrnpm|Card10|Nutf2-ps1	124	499|643|1531|3495|3071|2553|357|1465|447|871|287|2139|243|3249|1125|2229|973|2733|3557|1905|3337|3387	3.14e-06		GO:1900182	594692155651658	0
58	17	KEGG Pathways		Endometrial cancer	0.000113	Cdh1|Akt1|Ctnnb1|Myc|Cdkn1a|Casp9|Bax|Ilk|Ctnna1|Foxo3|Axin2|Axin1|Bak1|Ccnd1|Ctnna3|Trp53|Ctnna2	124	499|1531|2177|177|155|2803|3633|651|3673|1715|3653|3543|1907|3255|1633|2319|2289	1.71e-05		mmu05213	594692155651658	0
543	64	GO Biological Process		Positive regulation of cellular component biogenesis	0.000115	Cdkn1b|Pan2|Cdt1|Sdc4|Ndel1|Lims1|Gnb2l1|Sdc1|Psmc5|Dimt1|Psmc6|Cldn1|Dpysl3|Wdr75|Usp50|Mapre1|Src|Psmc2|Pan3|Psmc4|Bax|Vps4a|Col16a1|Stub1|Cldn5|Eif4g1|Utp15|Wdr43|Tesk1|Cdc42|Nup62|Dlg1|Ep300|Psmc3|Bak1|Magel2|Rac1|Cldn19|Pih1d1|Pxn|Hspa1a|Gtf2f2|Sumo1|Cldn3|Hsp90aa1|Vps4b|Hdac4|Cnot1|Cttn|Mtor|Kirrel|Trp53|Ckap5|Clip1|Gnl3l|Rab7|Dctn1|Mpp7|Tpr|Cnot6l|Cnot6|Iqgap1|Clasp2|Clasp1	124	2675|3429|3651|189|921|1491|3795|2625|2363|1469|2411|2537|2643|2937|2535|3609|287|2749|2863|1843|3633|3491|201|1839|3431|2373|627|1785|2963|1995|293|3041|2229|1107|1907|3527|781|461|3483|2489|2825|2757|2861|2371|973|3571|2913|1161|3061|1833|1651|2319|3509|171|3189|3019|2205|3063|3557|3277|3821|3607|1637|2613	3.19e-06		GO:0044089	5939302159646388	0
65	19	GO Biological Process		Protein localization to chromosome	0.000121	Cdk1|Aurkb|Pinx1|Rad21|Tnks2|Casc5|Plk1|Tnks|Carm1|Zw10|Bub1b|Cenpt|Mis12|Wapal|Rcc2|Bub3|Pih1d1|Spdl1|Cenpa	124	2553|615|357|1089|1359|1533|3311|3819|2133|3803|975|1173|2685|3799|2019|2301|3483|2191|799	3.37e-06		GO:0034502	591721462968355	0
141	28	GO Biological Process		Negative regulation of cell cycle phase transition	0.000122	Cdk1|Aurkb|Pinx1|Rad21|Cdkn1a|Bub1|Chmp4c|Mad1l1|Casp2|Plk1|Brcc3|Vps4a|Zw10|Bub1b|Gltscr2|Taok1|Cenpe|Birc5|Bub3|Spdl1|Cdc6|Ccnd1|Mad2l1|Orc1|Trp53|Bcl2|Fzr1|Tpr	124	2553|615|357|1089|155|2679|3095|1987|1047|3311|3087|3491|3803|975|1981|465|3017|1425|2301|2191|3207|3255|3703|731|2319|3045|857|3557	3.42e-06		GO:1901988	5913640169325252	0
1064	103	GO Biological Process		Cytoskeleton organization	0.000124	Ftcd|Kpnb1|Akt1|Cdc20|Ctnnb1|Ndel1|Ube2b|Pafah1b1|Aurkb|Dnaaf2|Atxn3|Smn1|Dpysl2|Nde1|Spag6|Hcls1|Sod1|Sgol1|Ndc80|Dpysl3|Incenp|Cdk2|Dctn2|Kif18a|Mapre1|Aurka|Ptpn1|Src|Tln1|Dvl1|Mapre3|Sdad1|Ran|Parva|Plk1|Tnks|Zw10|Tln2|Dnah1|Aaas|Tubg2|Tubg1|Tesk1|Tuba1c|Cdc42|Epb4.1l2|Taok1|Nup62|Cenpe|Kif2b|Map10|Kif2c|Dlg1|Espl1|Gja1|Lrguk|Itgb5|Dnah5|Rab13|Actg1|Cgnl1|Axin1|Cenph|Prpf40a|Tuba1b|Birc5|Mage…	124	931|3403|1531|1955|2177|921|3029|3425|615|1473|1003|569|1147|3323|541|1465|2949|473|1431|2643|639|655|967|3563|3609|3525|3077|287|495|847|439|3091|3249|2419|3311|3819|3803|3581|2479|3783|3871|2751|2963|235|1995|1401|465|293|3017|909|693|2989|3041|1265|2729|3281|2471|1525|789|719|3395|3543|665|2933|959|1425|3527|781|635|461|2489|283|2191|2193|2371|2627|3297|3703|3061|335|2795|1619|2761|2827|3459|3…	3.47e-06		GO:0007010	5906578314837765	0
[truncated: 1,108 more rows]

## Sheet: 24h 95% O2 downregulated
# background genes	# genes	category	chart color	description	FDR value	genes	network.SUID	nodes.SUID	p-value	PMID	term name	transferred FDR value	year
[truncated: 1,869 more rows]

## Sheet: 72h 95% O2 upregulated
# background genes	# genes	category	chart color	description	FDR value	genes	network.SUID	nodes.SUID	p-value	PMID	term name	transferred FDR value	year
[truncated: 1,801 more rows]

[truncated: 4 more sheets: 72h 95% O2 downregulated, 24h 0-95% O2 downregulated, 72h 0-95% O2 upregulated, 72h 0-95% O2 downregulated]
